# Supplementary material for: Malaria-specific Type 1 regulatory T cells are more abundant in first pregnancies and associated with placental malaria
Source: eBioMedicine. 2023 Aug 25;95:104772. doi: 10.1016/j.ebiom.2023.104772 (PMC10474374; doi:10.1016/j.ebiom.2023.104772)
Supplement: Supplemental Table S1 [file mmc2.csv]

Samples	Raw reads	Raw data	Effective(%)	Error(%)	Q20(%)	Q30(%)	GC(%)	collected ng/ul	Volume (uL)	Total ng	RIN
Sample 1	53802908	8070436200	88.8	0.02	97.98	94.35	45.96	43.2	15	648	8.4
Sample 2	43000250	6450037500	89.49	0.02	98.32	95.22	45.43	51	15	765	7.5
Sample 3	47511568	7126735200	89.71	0.02	98.26	94.86	41.51	12.7	15	190.5	7.3
Sample 4	40525608	6078841200	89.13	0.02	98.32	95.13	45.2	36.2	15	543	7.3
Sample 5	44439012	6665851800	90.31	0.02	98.41	95.42	45.8	23.6	15	354	8.3
Sample 6	42474744	6371211600	90.14	0.02	98.31	95.22	46.86	12.4	15	186	7.9
Sample 7	55371094	8305664100	88.06	0.02	98.23	95.07	45.97	16.9	35	591.5	7.2
Sample 8	40465320	6069798000	90.47	0.03	97.76	93.93	45.27	12.4	35	434	8.7
Sample 9	51692388	7753858200	88.55	0.03	97.87	94.09	46.45	19.1	15	286.5	8.2
Sample 10	47568850	7135327500	88.44	0.03	97.89	94.2	46.48	28.6	15	429	7.8
Sample 11	47187158	7078073700	87.91	0.03	97.93	94.25	44.52	31.8	15	477	na
Sample 12	48389642	7258446300	89.82	0.02	98.37	95.24	45.27	15.3	15	229.5	na
Sample 13	43166356	6474953400	89.43	0.02	98.41	95.38	46.04	38.2	15	573	na
Sample 14	37934658	5690198700	87.99	0.02	98.12	94.9	47.63	11.8	15	177	na
Sample 15	39193382	5879007300	90.12	0.02	98.23	94.92	46.12	22.8	15	342	7.7
Sample 16	35708682	5356302300	89.35	0.02	98.11	94.91	46.88	11.7	35	409.5	8.5
Sample 17	57425582	8613837300	84.88	0.02	98.31	95.26	47.12	11.6	15	174	na
Sample 18	44122184	6618327600	87.65	0.02	98.14	94.89	45.98	10.3	35	360.5	8.4
Sample 19	53240250	7986037500	86.95	0.02	98.32	95.2	46.04	12.7	15	190.5	na
Sample 20	42565890	6384883500	88.63	0.02	98.27	95.28	45.87	18.9	35	661.5	8.9
Sample 21	36043110	5406466500	87.67	0.02	98.08	94.77	46.28	19.4	15	291	na
Sample 22	32229442	4834416300	87.9	0.02	98.07	94.73	46.14	24.6	15	369	8.2
Sample 23	53561450	8034217500	86.65	0.02	98.41	95.42	46.77	23.6	15	354	7.9
Sample 24	33746780	5062017000	89.79	0.02	98.18	94.88	46.78	21	15	315	7.9
Sample 25	42122474	6318371100	88.59	0.02	98.19	94.94	46.14	14.5	15	217.5	na
Sample 26	54477940	8171691000	90.06	0.02	98.26	94.99	45.94	25.4	15	381	7.7
Sample 27	40198364	6029754600	90.65	0.02	98.19	94.89	45.71	20	15	300	na
Sample 28	50448888	7567333200	88.7	0.02	98.41	95.36	45.72	13.4	15	201	na
Sample 29	36564750	5484712500	89.74	0.02	98.24	95.07	45.69	15.7	15	235.5	na
Sample 30	42908504	6436275600	91.13	0.02	98.2	94.92	46.72	5.4	15	81	na
Sample 31	54120638	8118095700	90.46	0.02	98.32	95.18	44.97	89.8	13	1167.4	8.9
Sample 32	42927282	6439092300	83.03	0.02	98.07	94.7	41.77	56	13	728	8.9
Sample 33	56139544	8420931600	91.01	0.02	98.34	95.2	44.51	13.3	26	345.8	7.9
Sample: sample name
Raw reads: total amount of reads of raw data, each four lines taken as one unit. For paired-end sequencing, it equals the amount of read1 and read2, otherwise it equals the amount of read1 for single-end sequencing.
Raw data: (Raw reads) * (sequence length), calculating in G. For paired-end sequencing like PE150, sequencing length equals 150, otherwise it equals 50 for sequencing like SE50.
Effective: (Clean reads/Raw reads)*100%
Error: base error rate
Q20, Q30: (Base count of Phred value > 20 or 30) / (Total base count)
GC: (G & C base count) / (Total base count)
NOTE: RIN of "na" indicates RIN sample concentration not provided
