# Supplementary material for: Malaria-specific Type 1 regulatory T cells are more abundant in first pregnancies and associated with placental malaria
Source: eBioMedicine. 2023 Aug 25;95:104772. doi: 10.1016/j.ebiom.2023.104772 (PMC10474374; doi:10.1016/j.ebiom.2023.104772)
Supplement: Supplemental Table S2 [file mmc3.csv]

symbol	ensembl_ID	User_ID	NONPREGNANT-PREGNANT_logFC	NONPREGNANT-PREGNANT_adjPval	Processed data:	Sample1	Sample2	Sample3	Sample4	Sample5	Sample6	Sample7	Sample8	Sample9	Sample10	Sample11	Sample12	Sample13	Sample14	Sample15	Sample16	Sample17	Sample18	Sample19	Sample20	Sample21	Sample22	Sample23	Sample24	Sample25	Sample26	Sample27	Sample28	Sample29	Sample30	Sample31	Sample32	Sample33
HBB	ENSG00000244734	3043	-0.705342307829056	0.00602871847127689		20.7742158662883	20.3337287240679	18.2773963714012	19.9602058596919	20.2871247685416	21.0315759080568	19.573696232673	20.545109475061	20.9333875707666	20.8181061955794	20.5025678722718	19.7253766243173	20.4576977094718	20.523404314413	20.5841504374639	21.0293303466955	19.9911147684795	20.5686194232652	19.6204603680866	21.0702590447857	20.6876706241785	20.5918607979739	20.8649562376522	20.7471092139751	19.530598315186	20.5192308700341	20.4418973528694	19.1268284591482	20.5083982391796	19.3856728052612	20.1018869200994	18.9190496496558	19.2475107663538
4550	4550	4550	0.252887269754929	0.234453999505209		19.0997996065248	18.8526649173938	19.6772102500522	19.0230146946789	18.5412870605876	19.0995531831328	18.6477521949594	19.4174074887118	19.5500939433584	19.7191329861577	19.0344541325382	19.4418584496978	18.7369062153212	19.3761791630631	19.094415449655	18.3550628537543	18.7551531631991	18.8971960353142	19.1988952654866	18.3585515655017	18.8170239023111	18.4510362466266	18.6504795827556	18.757287457779	19.379577457651	19.1388077059335	18.8051231469289	19.3224409584465	19.1168597867497	19.0459335243951	19.3186081047252	17.9991008127485	19.1105513516071
MALAT1	ENSG00000251562	378938	-0.454448424371076	5.16741569236425e-07		19.2241015184408	18.8643462316052	19.271159808436	18.9103117668487	19.2932912549949	19.1913786103051	18.0622393203588	19.2924111469017	19.291142464868	18.9972457709842	19.1097784898879	18.9214381725077	19.2761834818523	18.6170888235572	19.3413350244297	19.4418832790362	19.1486488192955	19.5446714407467	19.3293402031968	19.4242517879963	19.3858029868819	19.2521949797416	19.1884435744126	19.1807766640279	18.9827031780319	19.1157088185677	19.2012123371313	18.7620363518119	18.7827328766368	18.8256832445314	19.4864413623816	19.207933089546	19.4293548454917
HBG2	ENSG00000196565	3048	-1.18302704754374	0.208124282759256		16.1661693425952	13.7145364158397	9.88072171456561	12.4496166929595	12.2907311107596	14.4890142708868	13.2744340891222	17.2811348795166	9.94277696480743	13.372468847808	15.0524621212704	15.093043001803	13.7948645960066	12.6508294753578	19.6380095814658	13.1200187571944	11.4480113880251	13.4873168572931	10.6423852602896	12.8508383239802	12.3171893513655	12.6156584030389	15.2536474986262	15.6544857887016	12.4584532760125	13.7962060517972	12.3023564447785	12.9579216854166	12.8020900650457	11.1438341951404	10.5339888233654	11.6003418618162	9.54000360437031
RN7SL2	ENSG00000274012	378706	-0.80570072142623	0.106618212030264		15.9644415977962	16.6730989885461	13.6303008717868	14.9659104245807	16.9751318439742	17.7026397803836	14.2788066784678	15.3557944298543	17.0367157759757	17.1245924311682	15.5021669874972	16.2533063929029	17.0090657846177	17.3559497266548	15.981024000065	18.1759107388823	18.1103355201022	16.1424021799903	17.061073621861	17.7172656382837	16.2430240512243	17.9991050380872	17.8086135735288	17.6906770869802	15.8681071965505	17.0240694256632	17.2654704929577	17.0526062214736	17.2035957010029	14.9443069112445	16.7491691588245	11.9915005515705	14.8326389154892
RN7SL1	ENSG00000276168	6029	-0.808373204924301	0.0839466102893588		16.294883771271	16.7731101777149	13.1696555760426	15.0499571700513	17.0109587434131	17.9010635895768	14.3601821713409	15.7677246201382	17.1960635272259	17.1968039265143	15.7081041714016	16.2817525922266	17.0482742160283	17.2788043597783	16.2084801932275	18.140786143476	17.8725914942531	16.2563780780415	17.0569710300969	17.8161947718115	16.3562108499453	17.8793592764347	17.7739737624436	17.7024154140438	15.8095220805516	17.0861273633145	17.3504375787065	16.972778553541	17.459801746422	15.0578228278842	16.8606770730518	11.8938199265492	15.2118848991261
TENT5C	ENSG00000183508	54855	-1.59258772268644	1.99158213178499e-05		18.1613778034166	16.2263839570441	14.7864831512285	16.261311425897	16.7569546105021	16.920762672492	15.8623932859271	17.6341190755348	17.517730720728	16.6550335980055	16.4336004474703	14.526463724152	16.8994672090546	15.040660327805	16.312994867842	17.6483775526463	14.7685692169603	17.4806533454779	14.5410936470264	17.9351114098439	16.6137963207681	16.5975728582464	17.2811498911117	16.9712492177433	14.4558097016092	16.4023172553327	15.5298337904846	14.1903670335942	15.4703032601473	14.2908570924953	16.321263883234	15.8169449634422	15.6743995125553
HBA1	ENSG00000206172	3039	-0.538850720768768	0.118907956321608		17.7371310796195	17.0234103725178	15.5928410846417	16.5526307928131	17.1014298484986	17.9643344584881	15.708744961982	16.8452703374322	17.5953954364565	17.2919246668161	17.0371613001238	16.5952369775187	17.2992510608694	17.5230462933592	17.1185884587146	17.646555021539	17.1320523632155	16.8611062191178	16.7756371206816	18.0124077465392	16.9016554737536	17.3761502023872	17.6106601160027	17.5593770549183	16.348774144991	17.4387445904251	17.1591288305371	16.0081432375375	17.2683417262577	17.2404149059914	17.1555621187863	13.6747257873942	16.1153401511971
HBA2	ENSG00000188536	3040	-0.488584544978646	0.168258025345499		17.3442635978837	17.0600474367674	15.6557968210709	16.4116429928618	16.9893684562089	18.0137581540882	15.6414640461107	16.7560093711804	17.574218807909	16.9989741232347	16.9068574914546	16.6601145149816	17.2077763760599	17.3901811601966	17.072875190753	17.5994370615043	17.1674986783361	16.8091661299963	16.8057808176559	17.9089808855561	16.8742195099955	17.3136683750676	17.5119971338617	17.422928332643	16.2901164881158	17.4496235832379	16.8519378973569	16.0990689943834	17.269537416994	17.1608202867083	17.2149886482896	13.400369773556	16.1344539904023
4549	4549	4549	0.198311056470967	0.354478009405576		17.4613821037455	17.1555185053979	16.5530549269931	16.8482821800213	16.6384295630443	17.2586643798566	16.4533458560374	17.0416892010538	17.25170588562	17.3637385148226	17.0979643481764	17.4208035903348	17.0928766334166	17.0018548416351	17.1638778744551	16.4686848105159	17.1138504709642	16.8967749401839	16.7533988178953	16.6870731857897	16.7813314119187	16.6583027757524	16.9053579861975	16.8078200527808	17.6300200309246	16.957489345046	16.5111062309935	17.3981070033312	16.7703117385467	17.6633389794808	17.3092705442125	15.8177284025977	16.863635418732
RN7SK	ENSG00000283293	125050	-0.192471400087116	0.642722117007519		16.7260153491045	16.1381156696287	13.6896953734384	16.3382686416046	16.6268159031141	16.4614196030158	15.2962117595358	15.7355116097638	16.547781028843	16.6089382311654	16.5875404458779	16.3046406687484	16.9805659798822	16.9438392066061	16.5449261974636	16.7460937293389	17.140553119432	16.7088852197318	16.7579086233276	16.2757094740514	17.0580795868819	16.7123774819777	16.9994789128284	16.8813660563239	16.6596661930598	16.5330697168227	16.8504838843784	16.6180958486008	16.5308320599527	17.1167966013976	16.0844823146985	13.0718338259206	15.2310987864229
NEAT1	ENSG00000245532	283131	-0.95592377688885	0.000123880220695813		16.0385471323515	15.1071600247413	14.839989606825	15.3623205447661	15.4826198395214	16.2367003679665	15.2826849268425	17.0260230100652	16.324149662804	15.7055067251394	15.932960442775	14.8143008052012	15.7881131135819	15.6263687661692	15.9657665679723	17.1993634773875	15.5745498339152	16.644135925346	16.5110007727508	17.0472677511917	15.706662961448	15.7113755094208	15.6698759460687	15.4438593916712	15.5752696421439	15.799969333601	15.4789376297887	15.4652136807723	15.3769164885401	15.5814715037492	15.4977303780607	17.245118579259	17.2256922715522
SLC25A37	ENSG00000147454	51312	-0.9979522187049	0.000175571468862101		16.4478373458713	15.4025906670417	14.2733705354894	15.2434123028566	15.1873971439418	15.8476712806984	14.8528647992002	16.5828790275544	16.0250152531902	15.3857971608275	15.1819669885061	13.7117438176055	15.5911757307843	14.4568152825014	15.5444823374737	16.0681663235978	14.037291843127	15.9871669969595	14.4652700566829	15.902992236977	15.17576697649	15.0323925841974	15.6144294235201	15.7967089760272	13.9436350451446	15.36152840523	14.5583842052248	13.8114870835566	14.7652343282375	14.0909854437514	15.5723695036114	14.8673312667354	14.8044208341992
DCAF12	ENSG00000198876	25853	-1.23997815807189	0.000218310613882706		16.4302655504811	14.7784483652197	13.4937272984951	14.7427811837608	14.7460510594005	15.4084972570163	14.4053217063989	15.800914449099	15.6425040758138	14.5503976522232	14.9680551322557	12.9798264484158	15.082462793577	14.0566099663785	14.997427997409	16.0104573765174	13.7188050755982	15.8524653927417	13.2905957422885	15.6657104292084	15.191186769859	14.5114448343799	15.2005588401174	15.0868668283322	13.063609046236	14.8260561239811	14.2187362700442	12.4717548997143	14.2356533938206	12.727389708158	14.8835982029238	13.6477610335001	14.1653791091245
UBB	ENSG00000170315	7314	-1.49419132173855	0.000101582025969188		15.7979365739002	14.2979558192267	12.4616342272346	14.0124426621537	15.0217099432311	15.2383648323037	13.9191406072733	15.7578572702836	15.7455106535704	13.7733275460476	15.4742513399439	13.4718266970792	14.7501552733869	13.8744664711247	15.7191037276507	15.9817397884737	13.1130305840541	15.2074366458695	13.1264455017446	16.3210199392987	15.462334271889	14.1728310939051	15.4873098855015	15.68161055826	12.9710223674114	14.8338243560168	14.1199168453819	11.4782276192028	14.3035726814701	13.7544205716519	14.5375064929736	12.3522579603074	13.5030550251635
EPB41	ENSG00000159023	2035	-1.11527223023181	0.000192707596262232		15.9172448192738	15.0138131735467	14.3531532776011	14.5188916427145	15.1114202411461	15.5335073568054	14.2760856650265	16.1339198257364	15.7320912119546	14.6952989582807	15.0438983502226	13.585118316212	15.1796547625727	13.946027459311	14.7872793102859	15.9751964450349	13.7971297966377	15.7949473228393	13.1986565372967	16.2216403173549	15.7464928248741	14.7112728916328	15.5891117703947	15.4999415310266	13.8358065774132	15.1776226091711	14.0619817418013	13.1653046789156	14.5404410537272	13.5624530720676	14.7376577027229	14.1534562249219	14.5796653058779
HBG1	ENSG00000213934	3047	-1.62787004131025	0.0637406803855011		14.4631150243997	12.4388214056743	9.40949612483391	11.5554820499939	10.2247271723891	13.0599389803776	11.6906385048116	15.6190530087151	10.6037528350652	11.9331796793644	13.6263529540898	13.0220639433772	12.0233148547832	11.3073991308835	16.6043979991072	12.3612650769061	11.3425420943425	11.5875138272012	10.4132185618741	11.7734911324801	11.2202423140711	12.6591349420195	13.4953519885939	14.2568510382924	10.8697633861852	11.4327562086098	10.9713430094459	11.2885078113957	12.7570163148093	11.9697868980772	8.62142834137026	12.0852985457294	8.64662281183449
NCOA4	ENSG00000266412	8031	-1.7336947472018	1.00616560074481e-08		15.5558205258344	13.744234675262	13.1316866474751	13.0623595718582	14.6434009141838	14.8541918372401	13.2710741725808	15.7165452067001	15.3115597257243	14.0183374895919	14.115032586658	12.4488333639959	14.0282900623104	12.5561278912825	14.5677897867993	15.2812818212236	12.6091982779319	14.4954253726721	13.162610374138	16.1235453674635	14.4057411653927	14.0531202687244	15.3700478009789	15.2693467052265	12.9367198451431	14.2702879544822	13.6437947002441	12.9088331642647	13.2297453093881	12.422734896597	14.6834885695234	13.6699130354608	14.0452845830444
MKRN1	ENSG00000133606	23608	-1.30863538703207	7.58974803722325e-06		15.9805704910214	14.548684831132	13.3936231537858	13.8980648705285	14.750898086299	15.111441633828	13.470391837142	15.7696010280703	14.935751116427	14.147364943909	14.8719333473777	12.7855456622629	14.7175485858572	13.6968255732454	14.6398886931752	15.5190262008878	13.2142689877472	14.964076573585	13.1202615269387	14.8476149137633	15.0176761284441	14.0637139076042	15.0288054636213	14.9257455911886	12.8269524157472	14.334611314334	13.9685613180633	12.1088020096089	13.9236676491314	12.5949365108701	14.3470196513481	14.2396472097321	14.1566382375198
ALAS2	ENSG00000158578	212	-1.60650484542334	6.34942648866392e-05		15.4553211308017	13.8542543580563	11.7391461707788	13.7742055571383	14.0493990062702	14.3010929760037	12.6332292041662	14.6935855289783	15.4349754138195	13.455594826091	13.8972065927223	11.6341987568862	13.6917216555073	13.5660740662326	14.7584391419797	15.3911621648043	11.3937287850304	13.9499233384578	12.9718253985475	15.4818856675529	14.1524499816865	13.7517911432842	14.4227858306346	15.4180076921409	12.1031261170084	13.7903094611654	14.6287351783784	12.1275707040745	13.0472134182353	11.4942756507051	14.5675042505647	12.9257375069154	13.2042417954022
TRIM58	ENSG00000162722	25893	-1.62223499903338	3.63239006433273e-07		15.3724886710384	14.0929412383255	11.9848741345402	13.0135153220651	14.2381818709747	14.7718001847212	13.6605425570329	15.2034300590072	15.2589243676277	14.0343062111144	14.132391151774	11.7439145741338	14.4293590339682	12.9331884765903	14.1491996133098	15.4064824118837	12.6975321632823	14.915501001718	12.5472698088783	15.5160926845369	14.8732028194923	13.7104736210348	14.5428411865037	14.8894637646701	12.4634970259874	14.0923575548812	13.4907177544815	12.6494189356324	12.8650756790263	12.1144565347053	14.3672180831503	13.4642515505008	13.6268112852289
AHNAK	ENSG00000124942	79026	0.253295593850039	0.187015343521562		14.6858129514775	14.5001531217153	14.59053865232	15.1592865052347	14.4994396791534	14.8857381208239	14.165827874397	14.4106771285589	15.0820647270072	15.3425608054801	14.8508294924651	15.4021630182098	14.5212579736481	15.071572140527	14.5786116051739	14.759852573778	15.0991052928835	14.9365465162965	15.060412389	14.8700942158314	14.8227186448306	14.8479161776086	14.8879632253199	14.7267562791436	15.3744403927521	14.6426590010369	14.8976294807389	15.4548438657265	15.0963093504369	15.3264392742739	14.8746179217433	13.6924895787121	15.1097945847378
BCL2L1	ENSG00000171552	598	-1.22798570231838	0.000236417103024964		15.646637772443	14.3769941401062	12.22253024816	13.6671441744131	14.1609458829392	14.5410208096308	13.737016063853	14.9542037671565	14.9493451377375	14.1765052223447	14.089647356139	12.3982560847731	14.6382295683343	13.360703323568	14.3894657602499	15.102294574414	13.2578353416043	14.9956949816111	12.6815206595021	15.0778126903596	14.992288986102	13.7120848316285	14.6516811494333	14.511579896886	12.7646884597813	14.2009213899971	13.3654523665357	11.4544046721237	13.4176465745176	12.6932155709814	13.7571697511276	12.9497617273898	13.1460518454539
85495	85495	85495	-0.493899144042024	0.214006524071665		15.0170738710174	14.4170828413786	11.4107654062364	14.2727200185271	14.4236629845277	14.1249299489642	13.2466204575937	14.5487205421233	15.2824616527397	14.9643414341545	14.9450649833457	14.1516752958022	15.2765786878732	15.0792204042708	15.2147253617999	14.9317791106186	14.7623679118494	14.6371917402026	14.3929544817477	14.3256894225556	15.2734866604796	14.9518057489572	15.1309217095038	14.3019475477673	14.2866527143996	14.4653821930765	14.7204157252926	14.2131854990516	14.6500122276407	14.0589035249192	14.1461115278454	11.2928706464003	12.9504801205181
B2M	ENSG00000273686	567	-0.438417626628267	0.00537467187530377		14.7491333022267	14.3935660921711	15.0542448563786	14.6335290723236	15.2062962692053	14.9335469344973	13.8006372381357	14.9425229574958	15.3457084806057	14.5835889676888	15.2489315220802	14.5811561042912	15.1330285060409	14.9381935838024	15.0702442924836	14.4801805041958	15.0932237632473	15.0824834746053	15.3147602327222	15.0423404104561	15.3312761592137	15.0567483899814	15.2044779962709	15.0796997508257	14.9864764603684	15.1362876659065	15.4402069144307	14.3292952451871	14.7824091725297	14.42972809679	15.4190726909751	14.0371822425052	14.9998884605474
FCGR3B	ENSG00000162747	2215	-1.05234930442363	4.12760064779931e-06		13.8324351167219	13.0218763761113	13.1496427276247	12.1924619500272	14.6906511355903	13.5876203919435	12.3923931296272	14.3343453938	14.8114063530527	14.0314568641943	14.7071536088039	13.2158064008387	14.9444066212213	13.1893885731871	14.6724585825282	14.4714394780823	14.1114695099976	14.1177465383821	14.0339484467212	14.4452093484646	14.402345901797	14.6220795216944	14.9192824746893	13.6024144673061	14.6703040724223	14.5170055088535	14.9601623611056	13.4350068589229	13.9665598250052	13.4501193234388	15.1580068303217	14.0658959317251	14.6012831482584
BNIP3L	ENSG00000104765	665	-1.11301707697246	7.90443462064503e-05		14.7052380561619	14.1940408196929	13.2389662047982	13.4410189296191	14.353741984785	14.5961723782573	13.4203380317734	15.761889002204	14.7240768350386	13.6612816314029	13.8508658075487	12.8104554081494	13.9171693276515	12.5056631282718	14.4499369366055	14.907568019476	12.735713174269	14.6362670202449	12.8573496723267	14.8774495168212	14.4272380998437	13.5870729458588	14.4942070175057	14.2308332714471	12.9723709071119	14.3441069081481	12.7093204984085	12.9196415856427	13.4379126704134	12.6554840601432	14.2191897952377	13.7888623289468	14.3191120233651
SLC4A1	ENSG00000004939	6521	-1.88369086124383	1.79213230652012e-07		14.2293248802885	13.3291255534295	10.9249148529832	12.2755626289162	13.5537074148287	14.5760087841499	12.9116301415656	14.6456256082903	14.6887354997283	13.3897861411852	13.9770266359312	11.1682508374694	13.9858482037354	12.3815384795379	13.6523133686326	15.175498728688	12.1272838127501	14.507612265458	12.0720739165214	15.2918359491025	13.9566539272394	13.6680887214662	14.5009978736513	14.3342834710342	11.2065905460314	13.9002708869051	12.8831121482417	11.7738878122613	12.6000330189457	11.4806857721637	14.0147580810977	12.3713586109169	12.6170782868763
SNCA	ENSG00000145335	6622	-1.15059400741976	0.000262778318923871		14.5930170008716	13.4527065829074	12.9519383645518	13.4418421803549	13.9200003238158	14.176698075728	13.0451542233771	15.4158372632886	14.7630217569803	14.1787434437153	13.3646226321794	12.3728910781551	13.815586796197	13.2200229852159	14.4487934901286	14.5099756792286	12.6997234982105	14.8654300240039	12.413153910169	14.8274186540893	14.6018865789325	13.177184890777	14.298193020819	13.7581930060489	12.4395634070086	13.2836379397967	12.7538742430351	12.0090353669287	13.1323399297573	12.7500353050828	13.2210127119217	12.8034465687158	13.1136224176898
440359	440359	440359	-1.265410469474	4.49653528781389e-05		15.0397408062807	13.535974639661	12.4871829002579	13.1012908427378	13.4608328975764	14.3043795520126	12.4986860455736	14.220651334399	14.7370878248692	13.9597509605677	13.7151215104367	12.011639383836	13.83338002605	13.4868233181086	13.4440108243946	14.225315646942	12.029864924507	14.6035226451782	12.3714252909313	14.5878069290995	14.0282895520307	13.52075662734	14.2299501814194	14.4895718253733	11.323787092443	13.4580289664215	13.4144444917417	11.4830948496173	12.9474217629112	12.3455272521677	13.3320076790363	12.8174417230794	13.0040899782615
FOXO3	ENSG00000118689	2309	-1.38886018470765	6.29021045203529e-07		15.0305601250624	13.25199771968	11.9407437687166	13.3285143570887	13.844960603056	13.9995112006112	12.9990179994754	14.9739790524536	14.4209998107203	13.7427557812725	13.3060266724068	11.7850810612414	13.9940000804532	12.2745594104836	13.3038519970118	14.5668696614162	12.4572498911537	14.4953616290151	12.5817284265191	14.5991020377579	13.7627927089125	13.2292591412978	14.1213840343715	13.5375074125307	12.2510280932424	13.3224759155998	12.6765368826881	12.1007872907299	12.5789844130878	12.0984746316545	13.630522608849	13.7090992810487	13.4411680866774
RNF213	ENSG00000173821	57674	-0.328373582112165	0.177080080954237		14.0321726905453	13.3181672385268	13.2010205703233	14.1184882401439	13.6271060364856	13.6901198316775	13.5067947132109	14.1146450252608	14.9134276456389	14.0917988558728	14.7446285349873	14.1697051691533	14.1163631740572	14.2356908272027	13.9993972327641	14.8407854697379	13.7623602241591	14.2140088452092	14.6850230724114	14.4734834946575	13.9651517177188	14.0233442149249	13.8703487202335	14.0260130186751	14.3640774889392	13.952938194041	14.4603931332373	13.8889732938039	14.02209824673	13.8753218322469	15.0822648662302	13.0333794814609	14.1956930112183
SORL1	ENSG00000137642	6653	-0.605480161889877	3.2920420536346e-05		14.8871956526496	13.7173530248931	13.9601788153217	13.6192906544319	14.6514261463576	14.7253138981239	13.2153493645805	14.4133648303511	14.1325442797507	14.3831967737101	14.3167207882685	13.4812022968855	14.8010997663094	13.5669809960181	14.5149573958998	14.6507569335405	14.3635108128105	14.2379035724117	14.689615244275	14.6188939100546	14.2915878402075	14.7399868392779	14.7836551109494	14.525612322956	14.6491699376254	14.7046389232364	13.8338741400763	14.0713951607731	14.3871042343449	14.1084023015612	14.4829643538902	14.3193805929025	14.8832796819013
WNK1	ENSG00000060237	65125	-1.01018755641233	2.16952599153018e-05		14.3644444988323	13.7441360320765	13.183245715973	13.2773817666547	13.6316036808869	14.1393155509945	12.9818217868045	14.3530468895221	14.8785050684112	13.5649039094154	13.7442560443939	12.5832537935831	14.0134476685448	12.9949530988677	13.5794766675917	14.9981370265407	12.8542714194735	14.3450733224534	12.9313947182928	15.0170244766522	13.9975263478429	13.3090488705325	14.354381460797	14.3899553259654	12.5384767707574	13.8293018638196	13.3723380567525	13.2011825913687	13.1438158551886	12.5427446216501	14.2317542253221	13.4047794975542	13.4487891039889
MARCHF8	ENSG00000278545	220972	-1.42701648004164	1.22150646190005e-05		14.9192076722909	13.33921780307	11.7754955199592	12.8780884267441	13.5382202959515	13.5661193427305	12.7534806713813	14.4101063657137	13.950863435924	13.6106355839236	13.472152528489	11.633862441301	13.6967785257689	12.2981608686642	13.4264011071568	14.4851015718203	12.2165705843402	14.4141373017401	12.0597619002814	14.5332020448742	14.1525418456784	13.0296964328643	13.8638071826192	13.5875140571947	11.7095563526756	13.1167736468283	12.7760609661056	10.2717316190874	12.6519868033311	11.5773548734352	12.9716538412246	12.5259529693097	12.7840770546677
MBNL3	ENSG00000076770	55796	-0.872442641944932	0.00572987544690759		14.6526673519057	13.7532811149911	13.0557353463688	13.5935914642734	13.4885960536073	14.4198568398068	12.9229144489578	15.0968630614368	14.5570958204884	13.6775842657096	13.2477036148257	12.3105096513201	13.6917216555073	12.8830898159919	13.3290845308019	14.3145114775363	12.094584988274	14.2091975845746	12.4666956115561	14.3647087655059	13.4575294089666	13.259223962045	13.8157147354765	13.9384253497119	11.8301367261115	13.8761729829392	12.3084012394912	13.0789367699736	13.6070860863898	12.0257899176333	14.1123673444308	13.9028545662526	13.6024591395809
MCL1	ENSG00000143384	574406	-0.405624995628113	0.000995674940401794		14.6899267243004	13.9713832654318	14.5016146303194	13.8063413226114	14.5270797796157	14.5419492439502	13.1622299717672	14.3465843035211	14.4739667171046	14.4684975523521	14.467019505842	13.8990430272867	14.5957784824942	14.3425252519451	14.5477030831073	14.4941964003016	14.4464723798741	14.2673939596025	14.9062042434655	14.6121324223727	14.6178101927524	14.5693181875978	14.5358530681031	14.5114266181787	14.6241871575117	14.6203302403162	14.6508770636339	14.1935103562324	14.3372822900675	14.1989703639082	14.8626503753216	14.1523524769821	14.7085880950869
FKBP8	ENSG00000105701	23770	-1.00349619217397	0.0341259444519987		14.8498156001233	13.3153814075748	8.65175784095917	13.1081230481383	12.7524967703807	13.6137594308169	12.3447071554776	13.3258121094129	13.9367102867048	14.0325072784354	13.4374039053218	12.097307981302	13.6263479816281	13.4787222792521	13.5042804456604	14.0405615178252	12.6505661804552	14.0484466286051	12.4094098909656	14.0499396896931	14.2844795972245	13.2696061054611	13.8240830177618	13.954976464215	12.3950034794446	13.2880555329588	13.3628271627084	12.0299066195361	12.4867213462916	12.4105358376083	12.5172048423588	10.3237032823802	11.1098811860057
TNS1	ENSG00000079308	7145	-1.64128055932055	1.65765063249501e-05		14.4097576446067	12.8811238356336	10.7360523975685	12.2967813508018	12.7652055691142	13.444817203326	12.6209637606286	14.0381879357496	13.9891203951329	12.6349461320297	13.3224823863845	11.1358327397605	13.8027701436332	11.6276627861576	12.5030306530125	14.4172994731919	12.0027355428052	14.3369859037245	11.082939280167	14.5911382095391	13.7199176443887	12.69513132728	14.04592835274	13.5223740416986	11.1996956135992	13.134368434429	12.1140501026808	10.3244874881354	12.1069360232598	11.5941443579845	12.7053863495159	11.9367704438749	12.4115488686206
ACTB	ENSG00000075624	60	-0.404183462038301	0.0159426557592487		14.6431392212144	13.9646258788851	13.315420814524	13.8397412902278	14.459751231266	14.6892853929313	13.0530010781651	14.155887179372	14.5771015874216	14.3895350946996	14.642043583545	13.964213195294	14.524650341064	14.4210059619879	14.2584681195224	14.1258574977596	14.036549039536	14.1637955531417	14.5983116707789	14.3803680667833	14.5440976180855	14.4852158219133	14.6608740844114	14.3399051728862	14.2347823219822	14.3401307319442	14.5737594298119	14.1463339015387	14.1552269204255	14.289789442124	14.6008960510519	13.3084775200053	13.872677227426
NAMPT	ENSG00000105835	10135	-0.797614518012953	0.00152375078690365		14.1942697679431	12.8914932600933	14.0855232735004	12.2750347406662	13.9553310248904	13.7939458993293	11.7902530678253	15.0637565238353	13.7871432038159	13.4917229787187	13.9097988557711	12.8175787771405	14.0689381594861	12.3714873147287	13.8188929931427	13.8419740978715	13.226262056131	13.3275007655705	14.1212179228358	14.0646062263206	14.6575790522458	13.898071402237	13.9861622637149	13.4227109660453	14.153377217877	13.9589178852494	13.582765928056	13.6385997878193	13.4766022073952	12.9769155625087	14.3831644504622	14.2633561245495	14.3579923578097
LYZ	ENSG00000090382	4069	-0.309686214167513	0.214028815398981		13.5314871161912	13.3095269256013	13.6170105824256	13.4769195109886	14.2786303669556	13.9484213053703	12.2568395553599	12.8244801053524	14.0231517570724	13.8683303108575	14.3952326032069	13.5904129780507	13.9525922161441	13.2954426595688	13.2818671883457	13.527399774845	13.6168951250419	13.7590200969468	14.0630447949958	14.0632208965956	13.8002146063533	14.0865915778503	13.9541884427536	13.7055692959941	14.2145549478443	13.9797937968975	13.963189578507	14.3039243457465	13.2623657564741	13.5591207472522	14.6397375174032	12.8579535845885	14.0153243476552
S100A9	ENSG00000163220	6280	-1.10170870434607	1.09251919265059e-05		14.1327251015624	12.3180976774563	12.5651481188975	11.6938452969486	13.9590772619794	13.8268225308097	11.2087785740433	13.3508407418956	13.813367198324	13.3738903226762	13.8949892904112	12.0672394634441	14.042474282363	12.5960277560968	13.6544228143694	13.222081278159	13.3003307867225	12.7933289650409	14.4782573846322	13.6242381526802	13.583344710838	13.7371909054098	13.9542617532975	13.069065394217	13.5436393767229	13.3254544976954	14.1089927339311	12.8769091031907	12.7935574023138	12.9062202885586	14.0125137866536	11.3784638527481	13.6232040888285
TXNIP	ENSG00000265972	10628	-0.27486805817327	0.0767357988653821		14.3396184523628	14.1541352587282	13.7540445172847	13.9834154254181	14.2893442602182	14.3445939321972	12.984046688877	14.4807669987576	14.3781150870491	14.2619607176542	14.2719982718494	14.0280382434991	14.3533140521071	14.4131022995273	14.1566598300552	14.2262606546993	14.3542011029303	13.9442370653305	14.3673586843981	14.6621228383406	14.3956865436132	14.379408043484	14.5526551893432	14.4030689750978	14.4881039501832	14.6200607247299	14.6449753823066	14.2541591687632	14.2326710958185	14.0825964904687	14.6489021765503	13.5580889606306	14.2341657963495
BPGM	ENSG00000172331	669	-1.87494155997836	4.52334884364077e-06		13.8368770396168	12.4837081995484	11.1128568444095	11.7439215270675	12.8178232548744	12.9538028041002	12.0294632407932	13.8649221770996	13.8587076348415	10.9470685325445	12.7283038751248	10.5922288325479	12.2085943304176	10.8983281193987	13.3125215292459	14.2383856706965	10.8965579141327	13.4402762006857	11.8226683113435	14.8512623903789	13.1178690389822	12.3307096501223	13.9959526158002	13.6972380196565	10.8948881782735	12.8420758450476	12.128439951048	10.7650797530363	11.5494120919584	10.5878738837417	13.0094657452625	12.2476064075015	12.4986257663292
GSPT2	ENSG00000189369	23708	-1.16343786992872	0.00942234404400581		13.6932375459816	13.0716231449421	12.551007187561	12.3850399668599	12.0737988089152	12.3939628351038	12.6930391827922	15.0420278329761	14.0142660483564	11.6635731010548	12.8982684136292	11.7228820819515	13.2841831018223	12.1777884956042	13.3593705356502	13.9490136799345	12.2163519331008	14.1434382511825	11.4916319693034	14.2822000921765	13.7776399278488	12.6933526824828	13.1825270801078	13.1598794876431	11.6817922876835	13.1829842517671	11.8661389436466	10.7060618208531	12.2374813637048	11.2000334241105	12.9161894037528	12.0274686973806	12.9182224676314
IFIT2	ENSG00000119922	3433	-0.805083531563343	0.0370624024352731		12.4936584173965	10.7461312940007	11.5792660411331	12.1921823764728	11.9982286824151	11.4440540880549	10.7563673427193	12.6074908982952	14.1985715788804	12.0927729342757	13.3878047456957	12.8372806747756	12.6644248780212	12.0273687525214	12.8903413273553	13.506980010082	11.896197605994	12.412699138829	13.2884391929791	12.4294790514005	12.3463976303239	12.7791440583858	12.5224343928757	12.2770393104886	13.3293649382744	12.6971395689116	13.6073713703331	11.6905668720544	12.0810155270437	11.9710413973523	14.5166620278297	11.4988882256894	12.4937219329607
IFIT3	ENSG00000119917	3437	-0.894092918664808	0.122943523920748		11.4075768042556	10.1365668596442	11.4552705342926	11.6109248158846	10.748032464111	10.1531144107693	9.90150865456317	12.017035998524	14.090959757736	10.9148586822139	12.6672482655836	12.02375378568	11.9900399584965	12.0007637122523	12.2223498063568	13.030522055456	10.8533121716245	11.9080077847469	13.0283425478895	11.6607413085185	11.8129338295436	11.952630145683	11.6338458767207	11.5363436288724	12.657270609526	11.632368149279	13.5482788554641	10.9652016705061	11.3593049144135	11.1026335686815	14.4030876071733	10.0826224181466	11.3777801488357
FBXO7	ENSG00000100225	25793	-0.75278414338228	0.0267050228521277		14.4057383952939	13.7196625613069	12.6784593803878	13.2869691258398	13.5730745646819	13.7211637229546	13.519357166607	14.4764896100395	13.8122839964343	13.3899032369074	13.6435147689722	12.3088254995557	13.875645716363	12.7258393081875	13.8175647693419	14.0284528819602	12.4418096731558	14.2901336029402	11.7275153924939	14.0538081357825	14.2251813648488	12.6560943005228	13.5631595066734	13.2910354714414	12.1086560582251	13.3541508495219	12.1952077844677	11.3606774761743	13.1750450588711	12.0239779123161	12.9276079081456	12.2793012038849	13.2281859537148
PIP4K2A	ENSG00000150867	5305	-1.01508941956871	1.14017544336127e-05		14.2893948627621	13.3930570676097	12.7773547139317	12.9659056244015	13.5830309935576	13.8871989568163	12.6393230370468	14.336149233398	14.4136564667645	13.3889662048972	13.5230539542421	12.0609997275836	13.431901912121	12.774660572031	13.0769472363977	14.402698073767	12.4464777593681	14.1621100400802	12.5734858848212	14.01056319683	13.7343513775033	13.4855629597926	13.8482694601867	13.8600577592881	12.044706379988	13.5174083439577	12.7195089497741	12.4131439621496	12.8710063979722	12.2184646560041	13.5800821304927	12.710136260786	13.1416971248041
YOD1	ENSG00000180667	55432	-1.02045224629062	0.00286320739820611		13.8505438256956	13.0132248704234	12.0985846877258	12.9873313116658	13.141849466816	13.343803440208	12.6963831331822	15.0140766048643	13.8906376355291	13.0744322706878	12.4213547831707	11.3856193082773	12.8216261542199	11.5500895575922	12.7071376342261	13.5478705483934	11.3588826520973	13.6815785701329	11.5750153133741	13.3242451615693	12.783696630577	12.7319850448747	12.9537869478475	12.8660911034223	11.3306405643802	12.9108216515981	11.5941780897641	12.254499522262	12.2013227825464	11.4245499975981	13.2737134646903	13.3213025045403	13.2611792935317
RBM38	ENSG00000132819	55544	-1.21999536724904	0.00296005580169463		13.5889296272194	13.0150247377333	9.13190148309455	12.1170012183792	12.99646401085	13.2932368353417	12.5875866360107	14.5308302529249	14.142523750011	11.9997648509653	13.3506672636667	11.3687397123669	13.0827528664264	11.6745898700942	13.699706519596	13.5492138051645	12.4014127214426	13.3484025676527	11.8772680063398	13.1949505507262	13.4594614180681	12.7517748527512	13.3888363316224	12.6281109660216	11.1528666932231	13.6987551140323	12.0059038316527	11.5239977156978	12.6770277106601	11.9095595447627	13.1447917951679	10.5868336434228	11.7326595106268
RESF1	ENSG00000174718	55196	-0.509191793106848	0.00374588769153209		14.1416598534403	13.1724195784886	14.4966040299166	13.4110646059073	14.2610570319919	14.0485051397526	12.6139078247403	14.0050948652625	14.0765268291458	13.7534432920071	13.5707163174713	13.3564340441215	14.2422389758786	12.7900561624974	13.9676151341194	13.7808253510835	13.6625445102291	13.6572837138296	13.8277332524673	14.2969635800446	13.7668789487024	14.2478572316801	14.1718102143662	14.1122293602559	13.8768886758664	14.0574853369597	13.8323768117122	13.1572481961415	13.7851364514412	13.1539878595327	14.2821480074535	13.4850050265812	14.0377611126574
780851	780851	780851	-0.143819912816936	0.396679013260733		13.5916617078528	13.8466483884061	12.5386072404444	13.971573848949	14.0808356773729	13.6673835176971	13.7790177704522	14.0483888525388	14.1875605623931	13.9741926833299	13.8358207969956	14.2030643509305	13.8632582133399	13.4909251097925	14.0031021416007	13.8316619982056	14.3831210462204	13.976745378464	14.201599354802	13.8090254009714	14.2741311428688	13.7547788193774	13.9421887534902	13.6946752252508	13.9952922534351	13.7886317047289	14.0445859768113	13.9011196580415	13.7881576167129	14.0278256775686	13.8813082378858	14.057960690723	13.7084854030977
TMSB4X	ENSG00000205542	7114	-0.123038539792567	0.478673180636656		13.6747467722781	13.7920624611087	13.9123832569655	13.9488366008991	14.225390092508	14.2467041697365	12.8220533874129	13.7191602138464	14.0978147248591	14.4499167516819	14.2393806038339	13.9847272099274	13.9685155696027	14.2391087909012	13.9558913294946	13.8175181929776	13.8095749444082	13.7513535959128	14.0886770640592	13.807498708828	14.1465584857145	14.0175514728127	14.111754359734	13.8863015194532	14.0939104529383	13.9832206501033	14.1504400566447	14.0560919832497	13.8579455664731	13.6312065453676	14.229013142626	13.2308680232063	13.8445689791689
SOD2	ENSG00000112096	6648	-0.930311616598923	4.31643846189405e-09		13.9434623597718	12.5645893513642	13.4925148844023	12.3648413753607	13.8313400028895	13.7622159458273	12.0158087049396	13.6723283948002	13.2716793169387	13.5088604322944	14.017676612923	12.2882471354895	13.7067327358702	11.9614902838774	13.5131964757379	13.5277405065201	13.4259003844898	13.4186574261227	13.9081960882825	13.9166780773057	13.776448219677	13.7533568881149	13.8149075289417	13.4567027736738	13.5085165411569	13.9587757993069	13.4726330384496	12.8196163864263	12.9984813444082	12.9234928382854	13.8723934131791	13.2603669649644	14.1053587228885
RIOK3	ENSG00000101782	8780	-1.34668628352567	7.2587078538112e-06		14.0214808494976	12.7506996576627	11.8856450272012	12.070301720974	13.0409469544521	13.2048611825473	12.0151393116992	14.3762757781463	13.8356005262414	12.6216452033449	12.5978242848705	11.1742777966689	12.475254896403	11.1653663268785	12.613291613719	13.8190501931451	11.24513161391	13.4258997408214	11.3521694550961	13.4904547152257	12.8213976275934	12.7634066980707	13.1911376464766	13.4925547049451	11.1717812335728	12.8061971349623	11.8213438710258	11.4935226387697	12.1869539184145	10.9060263177244	12.9528982936627	12.660145094022	12.757285393387
RNF10	ENSG00000022840	9921	-1.21674665531633	1.36331287483195e-05		14.374996786487	12.6401153400096	11.1115931951106	12.4721282489732	12.6612550615552	13.2938248672328	12.1112898663629	13.4468265693586	13.3555233055838	12.9535167741737	12.980562980034	11.3343757677957	13.1656429226655	12.2053454789706	12.7016277957832	13.9749832174117	11.7659975905789	13.7663291268006	11.9986278872652	13.7446682805878	13.1546586932643	12.577596070959	13.374006369489	13.3741400341891	11.321671759827	12.7887170992852	12.7184284861064	11.4517332144485	12.2061966217984	11.667948127722	12.7635438815564	11.2787724385167	12.2598200704582
MT-CO1	ENSG00000198804	4512	0.117243193203915	0.476917556957827		13.8698459146098	13.5629568166735	13.8682879388655	13.9188250180869	13.5680704632064	14.3615915007104	13.6833656843116	14.0800018582056	13.762333336584	14.0125695385708	13.8651893179068	14.1389959643712	13.607846999444	13.5405776680974	13.4601319078193	13.2933511006283	13.4406679337045	13.8407674706275	13.5749069322519	13.4125904364642	13.5219504263216	13.4941016932385	13.5467228759615	13.4515988595595	13.5895075651586	13.6104319743424	13.4753218652647	14.0958530029609	13.7361577037448	13.7928752177368	13.9899502977721	13.0869330657614	13.8966993492008
PITHD1	ENSG00000057757	57095	-1.95142897149354	1.46447085583572e-06		13.3659295214307	11.8929520534605	9.87027334458278	10.9963128637942	13.6455185794518	12.6832518450942	12.137975297934	13.3368370560852	13.6347528014153	11.0621159798822	12.4596189763905	9.9890011387329	12.4991024213005	10.5356947673998	12.3749353113092	13.5910616616919	11.3133904489473	13.2208165201583	10.3693920291252	13.8763489305981	12.8789425326885	11.888258894474	13.3360254199269	12.7354299941151	10.0590374494842	13.2553412572045	10.517658479984	9.66891440195949	11.1504180061713	10.0739373274709	12.1153374679869	11.3584950936839	11.6067738347221
ADIPOR1	ENSG00000159346	51094	-0.917177455680652	0.00138481451006483		14.1249226656092	13.2981494031134	11.6300010341437	12.9866867021773	12.8917841655989	13.7999606500293	12.2043683503651	13.5758784408664	13.996988927454	12.9912069653733	13.3630192699959	11.8611777696457	13.11767041419	12.414737300513	12.9960838407285	13.9518095277701	11.8159214900047	13.7410678050356	12.05497669391	13.4556262397517	13.1838969787343	12.6909777394672	13.2186196738636	13.6813838129287	11.5242568561831	13.2045956893057	12.734764832819	11.6756001999616	12.6767769331595	11.9428675181249	12.9474511578203	11.830351633119	12.1535193199199
FAM210B	ENSG00000124098	116151	-1.61829598693039	1.18688999387062e-05		13.7094461024215	12.5887423709972	11.2529705628818	12.1493324289578	12.4362015599247	13.554756889137	11.3656582956679	14.3252922086649	13.515719291561	12.3839030064511	12.7487087820424	10.1709529375064	12.3016538790769	11.5579331071001	12.9743945476529	13.7290209216394	10.9074405704836	13.4065055155745	11.2558378620767	13.7825903244574	12.1976220990028	12.314986559408	13.0800955405713	13.3523970589231	10.6579576600228	12.7620933603184	12.1196268484822	10.34851461741	11.6360817794487	10.4187067836196	12.909201266192	11.9871730007917	12.3802367230082
MYH9	ENSG00000100345	4627	-0.0374698488781455	0.888350721915663		13.4888080675593	13.12986474451	12.7379925383324	13.0819565330309	13.5529531617067	13.6616999549868	12.5381248183949	13.2639821879112	13.5461103293744	13.7565342749037	13.6543703001542	13.354598782601	13.6704402288738	14.0985201653644	13.5289725163356	13.6698941899443	13.7785176047988	13.7689682136113	13.8128893790804	13.6490282328392	13.8142190650466	13.7145713503073	13.8149075289417	13.6435588304574	13.8784179659606	13.4331869522947	13.4250798888559	13.8508227532271	13.4068010841032	14.2712629141378	13.1657923671268	12.1048321777537	13.5190914825992
400058	400058	400058	-1.14583540725731	0.000123107473882213		14.1541721019071	12.8086384925353	12.5369615137484	12.2316211284629	13.0890133767122	13.3449387794628	11.9802386667476	14.1785660804725	13.2197090634944	12.5727612891135	13.251319400194	11.2135259345967	13.0842316062053	12.4037557082557	12.9072986119779	14.1594480104984	11.8334222073613	13.5488079643575	11.5964857088083	13.2025211001584	13.4597584207216	12.3705826187022	13.4175149460746	13.3168768601794	11.4079469833055	12.673263755142	12.4332481770486	10.5026397818995	12.1411512221827	11.7363143415006	12.4354687552218	11.9063161334889	12.761726248767
NIBAN1	ENSG00000135842	116496	-1.13268935565069	2.67544210133028e-10		13.2844680268127	12.0702578731087	12.6163631115498	11.5787715192504	13.7661744369527	13.3507434105276	11.0073460580151	13.1630647116261	13.2330961513419	13.1923169088838	13.2763792799184	11.718448216939	13.6591295030305	11.9129869183474	13.4034184448679	13.2572319076124	12.9396561926018	12.7642069676381	13.5751035274118	13.3656399263241	13.5142499862142	13.5940802048613	13.8565299980287	13.2489958234651	13.0967557340277	13.4008146719787	13.010042289952	12.3751891644739	12.707300029733	12.62014110463	13.7910163201785	13.136059056216	13.853916191312
ACSL1	ENSG00000151726	2180	-1.12209003479854	1.12634844468622e-06		13.6783687433174	11.8022322849368	12.5486757189465	11.2877403053491	13.357621744205	13.2705627732833	10.4912939627029	13.362014090709	13.2845948321265	12.8531311035145	13.3666243322071	11.36590713095	13.3148777675562	11.3758590355844	13.3019535190066	13.1610114750864	12.6434281681213	12.5415211470538	13.6712945667974	13.355750295138	13.096635601389	13.2276215533112	13.391978979238	12.5054037685738	13.3940629684527	13.3464600031445	13.023577397048	12.3973680381016	12.5212122090577	12.3515596910722	13.8146440884794	13.1697237082214	13.6972162037918
GYPC	ENSG00000136732	2995	-0.850550251275345	0.0153411019554689		13.6408541394811	13.346903330729	11.3547323420682	12.9639419622517	12.4239954528087	13.8361375375104	12.0693455419609	13.9305261524309	13.5343338605731	13.0226608449955	13.2230202799031	11.957576699554	13.0036915330143	12.9479844384805	13.5066176569883	13.5116384808677	12.6404978611492	13.4493867187512	11.572259639815	13.9873775781672	13.7075906698811	11.9441782727255	13.5843456692094	13.5185657635743	11.2388984541146	13.4010238467515	12.2488790849362	11.1852201474319	12.4301180546757	12.4346043459302	13.0277913560887	10.8588163616963	11.9923445059877
RSAD2	ENSG00000134321	91543	-1.35001689915017	0.0771235851094476		10.1460311829663	8.75920058605089	9.53980679155726	10.3016172848908	8.7250012314096	8.77902801907971	8.39971921792437	10.8798796159267	13.4869737027929	8.84305845188037	11.6698003213107	11.2808136837944	10.6469612768001	11.103816149295	11.2675076066306	11.9335137609951	8.90694599191403	10.2717228632252	12.0192951585486	10.6415063202448	10.1449521594335	10.3061676457993	9.85299059311987	9.46511027754786	10.7885862581884	10.3891328769715	13.0977447004791	9.29395466578957	10.1204621066035	9.76288622619701	13.9724019829723	8.90783223580723	9.4736529290356
HLA-B	ENSG00000206450	3106	-0.802163116191519	0.282676740433474		13.1978642125792	9.44963783164935	10.9916986146673	9.30909984220993	10.6919235071125	12.4240891319605	10.19481698379	11.3766048711718	8.74436395193323	12.760348566831	12.2826439020766	12.6449568373696	11.5611672196732	10.1639731139624	12.3197072369555	12.0833742886096	12.0737350773799	11.3235835840333	11.6222158476241	8.32546141457379	13.4805444838873	10.9936251243245	13.2688817251728	10.901332772064	12.6308270637921	13.0882198194885	10.9173393975491	11.0594857426465	12.0476548504296	10.7251668250893	13.6644873800425	8.45587419316174	9.87755643125097
SCARNA10	ENSG00000239002	692148	-0.439492831016611	0.0960172325542648		13.5719152518858	13.1678671846246	10.8609145488618	13.2133920776862	13.878115823718	13.5476250487117	12.3692710723791	13.1976832632999	13.4799593016452	13.298425382484	13.4004955842825	13.3958335978973	13.6596806201454	12.7311664077817	14.1035187374665	13.3170034611174	13.5416717394193	13.3339314999132	13.7051010777149	12.8112652973764	13.5916348617186	13.6664275886056	13.904972218787	13.7054353016081	13.495327057071	13.1069337303533	13.7120406959545	13.3068188063336	13.5132984435317	13.0308381304852	13.4767352279242	11.8885257991179	13.1173697089036
SRGN	ENSG00000122862	5552	-0.925595932632107	3.5907060531193e-09		13.7838002032747	12.3191576640773	12.8181899054929	11.8373541611014	13.7940729587456	13.455893841467	11.4273488499543	13.4306764224917	13.2429009622485	13.2924246191613	13.5932290998718	12.1405571607537	13.4610295213301	12.6003374576862	13.3966147284934	13.0726987804982	13.0305016949711	12.867508137598	13.6097734186838	13.3889659429211	13.8082837729872	13.2286452636238	13.5985803215036	13.114379740438	13.1587767819744	13.477499926039	13.4180427108534	12.9302325916368	12.7407938186717	12.3951988889317	13.8795614538749	13.1112791972685	13.3192121000467
ETS1	ENSG00000134954	2113	0.30149021799072	0.0594247036546887		12.993748040712	13.771786330648	13.8547638642689	13.6248939165149	13.4526528904281	13.2180881727076	12.8962640299977	13.3078899970116	13.4097473988995	13.5659406849792	13.2826121553881	13.9740750828762	13.0773178150909	13.5442665119313	13.4051880628276	13.2607208179354	13.6647093798962	13.3617512007702	13.2555753610006	12.8266724101717	13.9497983261412	13.405264968749	13.6662886660623	13.406317014204	13.4952097960097	13.4265237766428	13.3850586758505	13.8290858120971	13.6008875866823	13.3931265503937	13.0484335698914	12.4180321320221	13.0076838531334
SELL	ENSG00000188404	6402	-0.574726441015502	0.00261418185330759		13.5266306293406	12.5885226117342	13.3509099103241	12.4631193981922	13.6052368284547	13.1050314482223	11.6729215542211	13.0940766502533	13.4067694258801	12.9910525916103	13.4984364048443	12.7097228600106	13.2582170001046	12.627916811223	13.4857239548033	12.7359858979886	12.9999621597204	12.616822126515	13.8638261369256	13.0648936537954	13.2569807831636	13.4250480516138	13.5796010840585	13.175442295941	13.2856929716668	13.3531782197427	13.7307006826184	12.7582564411009	13.0058869497914	12.458277832245	13.9920829761332	12.3845801485486	13.2689367548403
UBE2H	ENSG00000186591	7328	-1.26466009178923	2.33498392045705e-06		13.8703460071399	12.3312918497082	11.6695992528375	12.2308047203427	12.7986794986574	12.9669518303501	11.8903811357766	13.6048125458752	13.4501634678534	12.3580385051806	12.7534082822782	11.1798188625975	12.6903340758915	11.6813075723195	12.502479660757	13.7873854850379	11.8705808908723	13.3789908974845	11.6157306466968	14.1297882224646	13.2169537169288	12.5627350197776	13.51943396913	13.1986665819103	11.4756219533556	12.7922300926383	11.7452877660717	11.5075550751847	11.9447614190247	11.3570502747637	12.6756785731441	11.8192647634287	12.1361102123517
MNDA	ENSG00000163563	4332	-0.674105736720925	0.000268198584514705		13.7892759657427	12.3347026564677	13.7142419015043	12.276617826176	13.5948049536057	13.3032009250888	11.6254612454317	13.3498206785841	13.5965432925469	13.0330448775212	13.5238912646095	12.3423463098145	13.7876216108946	12.478927011996	13.3335829835359	13.527399774845	13.1675376072579	13.1383083650482	13.5520180234219	13.7237762891166	13.427779049669	13.7254904111492	13.6394577849309	13.3610995884611	13.7395999698639	13.484721977619	13.652306103401	12.9935081071581	12.8683735326291	12.7814752796105	13.9256130534318	13.2897767928139	13.6310892167305
SCARNA2	ENSG00000278249	677766	-0.126354292266244	0.79454143276788		12.5486470498911	12.7037897886124	8.67974039467482	12.9139610492336	12.9969394680347	12.9878168009816	11.660131976766	11.8809988443378	13.0416012815175	13.096986101158	12.7607334230927	13.2571075196535	12.9907838985103	13.0953543521109	13.1140281410232	12.9034179243264	13.7948621180398	12.8944430701158	13.0057673422864	11.9881942215079	13.5073704729097	13.1588278052547	13.3155122944627	13.5240465045162	12.9770808932677	12.9733484390362	13.0440761726268	13.2460220908768	13.1429083951794	12.8207924108542	12.3700149574439	10.4798967454859	11.0896664433236
CTSS	ENSG00000163131	1520	-0.514023905302557	0.00296441707142971		13.7693936847233	12.7510924155619	13.4685435201204	12.9173475276648	13.7115077435582	13.7136024971189	12.1970093205046	13.2783501836047	13.5747937588536	13.3894347969812	13.8319624615661	13.0479109562949	13.8267209865734	12.8847534686925	13.32223239239	13.3134505907782	13.2765157768219	13.4028398919765	13.561872056813	13.983101191266	13.6474568410719	13.8168126670283	13.5822599739074	13.3551329198822	13.7213697276132	13.446117629299	13.7059483906801	13.3184881691603	13.021967716987	12.7642138860606	14.0744872714976	12.2604704808308	13.4882324074285
PSAP	ENSG00000197746	5660	-0.503656189734718	0.0121902683263536		13.500162380902	12.5361558911585	11.512870108075	12.8723418850072	13.4281834269479	13.5138267962024	12.1262448978679	12.9301751423507	13.6199712341999	13.3944625724036	13.5265196521282	13.2179390389077	13.6832900858141	13.2923123669327	13.1789109101808	13.0789900176904	13.1032498528461	13.1582550804875	13.7149477285591	13.8115663030872	13.1311694422861	13.5518440508111	13.4475106692353	13.0883080706348	13.2715216646802	13.0616056753075	13.6866319149761	13.3215214330057	13.0138504738219	12.8673419037544	14.0175765982272	12.4645773018933	13.0945977395583
S100A8	ENSG00000143546	6279	-1.31626994816405	2.2176680885263e-09		13.5669875342796	11.4898015760691	11.1172709117306	10.9684896570674	13.3988612209741	13.2244251520538	10.1995466901364	12.6752948184294	13.1318667113981	12.6475379819182	13.279782368081	11.2287525688773	13.4088771005645	11.8787469501545	12.9566041018312	12.792943739342	12.770975633494	12.2405270090526	13.6753347429237	13.1027310284852	13.0409525309645	12.8277856407843	13.2316225325328	12.5007781796389	12.9014047692912	12.5517220610536	13.3522783131348	12.0484612019393	11.964621424503	12.2022657584471	13.3406906614786	12.6855479990509	13.0800205140954
CXCR2	ENSG00000180871	3579	-0.985878944496593	5.78508999685961e-07		13.5608041227036	11.989996821254	12.9589783646634	11.7060388061508	13.3912858990725	13.2783090350589	10.7611693446991	13.0969166675215	13.0869576299307	12.9618903673823	12.7578891755385	11.8525328564935	13.4947789866143	11.6360848466191	13.2119757849216	12.9633400281728	13.1012383623923	12.3721692323884	13.3788279772618	13.16327029842	13.1690794860159	13.1646162723129	13.4265264876297	13.0946656764211	13.0893172429362	13.1318499892827	13.1385437988059	12.1571485234215	12.6882678119451	12.0029745607054	13.8989743046082	12.6496226690683	13.3338399919227
MXD1	ENSG00000059728	4084	-0.769048284422939	1.89489033813283e-06		13.7688573372162	12.2935004846816	13.050636718434	12.0911439836542	13.5278389639012	13.306701295536	11.5845312419031	13.6574276292533	13.396242234116	13.1816697263219	13.3544377781861	12.0955995864273	13.5366652353065	12.5955198848221	13.3522024797867	13.2262860754364	13.0144956391407	12.8167820317076	13.7993223135976	13.5260101415183	13.0553709138435	13.4218293270897	13.4545763213083	13.1883481934094	13.4308223224082	13.5368608647241	13.3929355478263	12.7325539340397	13.0154379168416	12.7070201704264	13.8086481563403	13.1030189649443	13.5231775233335
FLNA	ENSG00000196924	2316	0.0807318048970678	0.825715642801968		13.104027422775	12.8288726542382	10.5875524794598	13.1271121015513	12.8317496698804	13.4752052598808	12.1753035338144	12.6328730132906	13.510077482176	13.5777075615835	13.3602090910595	13.3667899877044	12.9457603735542	13.803683529829	12.8124662317616	13.1107236119564	13.08970706428	13.1841124479377	13.1347387015499	13.1931978444287	13.2827258072676	12.9051225498152	13.2259254249303	13.3061363575636	13.189250206139	12.8112427167541	13.2858541341327	13.7589860767303	13.1050159542404	13.5276066332146	12.9970692263894	10.9067655831245	12.2945623330562
MXI1	ENSG00000119950	4601	-1.32455302509248	3.12597560948367e-05		13.7901572100309	12.4796848133781	11.5109547962953	12.1650878131574	12.448537014822	13.1399537943261	11.6750421652263	13.6310800775051	13.6193043950126	12.5626163167961	12.2857504479685	10.3685022259973	12.5300568367927	11.5868443889169	12.477184221855	13.5007452230141	10.9401338416981	13.2969594395295	11.3064675174367	13.6259715131431	12.7246129014332	12.2438553313797	12.8614233340165	12.8837256033255	10.4928050892239	12.4766960118342	11.6734969683926	11.1174754204486	11.5455708306735	10.5952214164179	12.6055505702424	11.4065192201386	11.9768416167592
MT-ND5	ENSG00000198786	4540	0.34327237911832	0.0164590160948397		13.1653578747882	13.2211449087253	13.9778749428213	13.5777353014647	12.7860800800775	13.4808969938452	13.2463353178788	13.5985281378941	13.4811132623425	13.5068103355298	13.4808028700504	13.475396606446	12.9752824133352	13.679917990888	12.9438769137885	13.1786943828223	13.2928853833882	13.4018880227521	13.2550846351643	12.8206302155077	12.9718318982073	12.9053786509446	13.2907606863774	13.1153886644825	13.4058383553236	12.9796647026129	12.7097555186091	13.8841001175575	13.0286646179896	13.8589849700502	13.4833374846073	13.310705403656	13.526939008838
GSPT1	ENSG00000103342	2935	-1.03142527719097	0.00141389489982307		13.2027702619644	12.7023688056318	11.6335261233872	12.0651200917584	11.7772428675208	12.185092273229	12.3159180291753	14.4482539819418	13.5501145220606	11.487810082088	12.4762773532238	11.4550408644794	12.8174830271422	11.8598375572951	12.8648472358951	13.3681313059836	11.9197565740611	13.4719792239014	11.3645103320022	13.6805062317155	13.2609060353182	12.2687541228984	12.683230252897	12.6329100913259	11.6008208870145	12.7140752384374	11.5818709908882	10.9178550314764	11.8964680231156	11.1003415984238	12.6380380308492	12.1917511178663	12.3667729154936
SPECC1	ENSG00000128487	92521	-0.690181841400939	0.0266556602010371		13.9549817889427	12.5080804962624	12.6958414396983	13.0047869597969	12.3932613238865	12.8974616419267	12.1296503624172	13.515450933467	13.4977946170591	13.2675316542793	13.1947559324508	11.8831320489526	12.8265429832951	13.1939247698761	13.0509956939129	13.1795620218082	11.928326038134	14.0064812245389	11.7461470523057	13.5062259896593	13.4935122380956	12.6008700728999	12.9406738793057	13.2515677303483	11.3411211520067	12.6449292403096	12.4877874157072	11.1819996026707	12.0768398800574	12.1750380720657	12.2176922997901	11.638690165297	12.2431467316247
BCL6	ENSG00000113916	604	-1.17817999956855	1.4814977892284e-09		13.4014266336723	11.438524878119	11.7288843714885	11.2976530157704	13.3680732886798	13.1719730674086	11.1562986274517	12.6244618353375	12.9315605890706	12.8058190461177	13.3103315680619	11.1262982428662	13.3538150918939	11.3111170688876	13.1425972795248	13.1357513990367	12.8422779340284	12.366046097839	13.7011435219989	12.991493407002	12.5453490924023	13.0649716276793	13.0760586672856	12.7285888558183	12.956786064041	13.3329289761403	12.8611536514369	12.1378140577785	12.2902383775825	12.488155194952	13.443800379579	12.765689068446	13.1840022528496
ADAR	ENSG00000160710	103	-0.556087218689999	0.00162920636389948		13.3617860430994	12.1866296487877	12.3755933233531	12.6867649479256	13.1907419838835	13.0064124372534	11.8929340383746	12.9171495438375	13.7933218022442	13.0438012835112	13.4186176273375	12.7900793843748	13.2857548671044	13.0016766951168	13.1205057052356	13.3086997781661	12.8713131771315	12.9860309492212	13.6013044017123	13.3210386395782	13.0017157621121	13.2465446686565	13.2013041082511	13.1496728792702	13.3094959147807	13.1543592660393	13.5607508057959	12.6712302543145	12.8953508200025	12.7279462905681	14.0720559985866	12.1782563728243	13.0247813494816
IGF2R	ENSG00000197081	3482	-0.783404955215338	5.47588085316514e-07		13.6539841667817	12.1702753313495	12.2868930730614	12.2946995121173	13.533093605312	13.6959152082018	11.800390314431	13.3143536923261	12.9921257509866	13.4284909143566	13.3634202776359	12.3293220869125	13.5041381517918	12.3604691090698	13.4216006544024	13.3945267693728	13.4456192220572	12.9453570316231	13.4871601792459	13.7575078979732	13.2805418088929	13.4655562679807	13.5245777709374	13.3209058884952	13.5729358594229	13.5884672264305	13.0075676590173	12.7710144950821	12.9690873136001	12.7784335854358	13.2261453535576	12.6500137603595	13.4906956101331
VCAN	ENSG00000038427	1462	-0.0205774289308308	0.954353245352182		12.5198217241934	12.4825260151647	12.5725112456418	12.3156405954723	12.5086798875285	12.9235343536741	11.399914289856	12.5408186350781	12.7064413025417	12.3051235303343	13.4019277287743	12.5870799806145	13.3885408288611	12.3906421328146	12.0855652450413	12.6167673250198	12.2932066123547	12.4991677715165	13.2265834003926	13.1540895273427	12.5983792714332	12.7602951539354	12.4146667496925	12.2963863550241	13.3862432848733	12.1800247092606	12.5322456597095	13.7586002530856	12.1415147522384	12.8456232458815	13.6548644807543	11.7574411083322	13.0067862234425
CFLAR	ENSG00000003402	8837	-0.635802472457698	3.54733311616948e-07		13.7200282029333	12.7251381832248	13.1922352005892	12.7045148490916	13.5521985140341	13.5666060487812	11.9925331886014	13.3394088855183	13.4121693584996	13.3477253331301	13.5644515850261	12.5653803756562	13.5932658570023	12.7681405971627	13.5941601867506	13.6272849397365	13.4012994891012	13.2618656092624	13.8652737454608	13.8148627995224	13.2744765004481	13.6398938331394	13.5729323403425	13.4498402103302	13.5457922658521	13.5491817699363	13.3447359250783	12.9693037684752	13.1115245840451	13.0755472462496	13.8824187275126	13.17190401977	13.7370912558389
YBX3	ENSG00000060138	8531	-1.32739364414271	9.26390093962803e-05		13.7054343605944	12.2878266172365	11.5760636648569	11.7774836515224	12.2606876591864	13.1003330121629	11.0100375018473	12.9729843362364	13.4212703181364	12.7152683000892	12.329922514067	10.6880645756408	12.4545681919709	12.0171648683771	12.1283368254007	13.1125420079715	10.7549061507644	13.4946060932869	10.9215135522691	13.4502553055786	12.6176737056655	12.3489019991526	12.993567681255	13.2321657253488	9.99928984754772	12.1836772049349	12.1081217155475	10.4017455467051	11.6912619721164	10.6604927529702	12.08919066319	10.6909453008861	11.5964663657064
PARP14	ENSG00000173193	54625	-0.554250657217161	0.0320775314427038		12.5905294604674	11.6605393189478	12.4158053741976	12.6617442664646	12.3315162883323	11.6674666462804	11.9867405004234	12.4180367202453	13.5922777918434	12.4354159804766	13.591062051406	12.5940107891525	12.7210765745873	11.889974708791	12.6418418329436	13.2592852295348	12.1705879662436	12.8147399339319	13.3530349119788	13.1391967564044	12.5840096775018	12.6395631567409	12.5330757664736	12.63178232095	12.9303155830717	12.6084383221529	13.3890024878767	12.1328205777942	12.3091307117467	12.1950372578325	13.9075710401921	11.7199278491503	12.7840770546677
LCP1	ENSG00000136167	3936	-0.597836701523142	3.94210010795768e-06		13.6810317573021	12.607951246905	12.8135367204784	12.7363079861929	13.6669892053212	13.5572079922424	11.9434173249522	13.2578321892906	13.4748076876424	13.3738903226762	13.7111360565155	12.8653358293114	13.7908452056055	13.086165258509	13.4122449070182	13.2933511006283	13.3975439766227	13.1856934955109	13.7619026986892	13.5420116801809	13.7579705029366	13.6801124895779	13.6678094452553	13.3761617365325	13.5821290510964	13.4906309591081	13.6529848512641	13.0593968444562	13.085878717367	13.0756930117339	13.7236611202414	12.9215323173903	13.458450610139
RIPOR2	ENSG00000111913	9750	-0.319884987521502	0.00688977186708818		14.0365610223701	13.2543545611788	13.5391773449609	13.2122896760235	13.7544123509532	13.5955119522824	12.7322566934178	13.52963363354	13.7296939989366	13.4959720711234	13.6350147400848	13.3512280605638	13.8881158983935	13.0506658788098	13.6840001754472	13.5873070776862	13.4816308090689	13.5050281780464	13.7831609390527	13.8792586208506	13.5246500946326	13.8071141038714	13.7463687688305	13.5429167964256	13.8476116936563	13.6556638772695	13.5638820948269	13.3992179428736	13.652298566913	13.2578435100102	13.8294435378059	13.0820141426322	13.930303492717
PTPRC	ENSG00000262418	5788	-0.353814506988591	0.000966627878607972		13.8246286895581	13.1706590652757	13.9735363968182	13.1690515949182	13.6514700266624	13.7053385738275	12.6555200999132	13.6265948606188	13.6431185162286	13.5386337483564	13.7600784231844	13.4010789461498	13.8762148873885	13.2869752312952	13.6323071586686	13.5419790496565	13.4401063382065	13.5914174900599	13.8602007477977	13.8551994769846	13.7538589163136	13.7703282570476	13.801196976917	13.5587276446085	13.4230766209569	13.6820687274511	13.6865214199811	13.4192752769767	13.5424933720859	13.2202300027878	13.9276124025153	13.4359563227116	14.0234092944606
HEMGN	ENSG00000136929	55363	-1.47242847806639	1.54542834125355e-05		12.7063553689734	11.6968812841079	11.5604072857525	11.5291558598843	12.6138913123214	12.3317542492724	10.8953451598283	14.2958459588129	12.8646477576228	11.7036996513717	12.1874015454025	10.8727954463183	11.7716348597643	10.5002783602096	12.2807139021179	13.0861796167712	10.2394016674385	13.3207534741802	10.8341268204396	13.6272701681143	12.5763600086677	11.3123493376708	12.9100082829715	12.6113302126306	10.6487003119636	12.3925114673	11.4290624986762	11.2656550164499	11.1160410278918	10.6736620459766	11.9475039742995	11.0595056533688	12.4350953893848
FECH	ENSG00000066926	2235	-1.48698377725178	7.51661814678066e-05		13.3305064469518	12.4052761717931	10.5328680558007	11.5736284934726	12.293314250761	12.6794315921818	11.6952429105877	13.8984458989873	13.150712411977	12.210961885896	12.0153535698627	10.0468575128537	12.1673288307034	10.8090877123728	11.9506857522143	13.1793451609785	10.47873538098	13.1096115376136	10.8826215766352	13.4112508370943	12.6034959768245	12.0819822853626	13.0283862615105	12.6374123764045	10.2932988291726	12.0438435590672	11.1358451507062	10.5526928310775	11.312276516708	10.2089686153441	12.3287092605777	12.1536430212706	12.0010861188887
GLUL	ENSG00000135821	2752	-0.715645284968548	0.00197991467055683		13.539160746942	12.8741091439977	12.1728303295351	12.1938590055211	12.9886759453268	13.5323829455934	12.1999574395593	14.325724603395	13.3383759392786	12.6956978826374	12.8727673341794	12.1019348784188	13.1589534357135	12.7975823893527	13.3633205953504	13.9011621208697	12.4148139199577	13.2288136159908	12.6262392812287	14.0573451219427	13.881163655044	12.8508401777637	13.1305344012817	13.071770712282	12.9579778034546	13.339601229274	12.5198951543015	12.3436367422725	12.9478374946601	12.6941653174376	13.2077842646154	12.0881877833256	12.8502919300354
LRRK2	ENSG00000188906	120892	-0.813449869634925	4.41161243495944e-07		13.5695561540973	11.9916599006363	13.2215092236379	12.0248681038107	13.1713552836426	13.1420780092023	11.938836090687	13.3354635366957	13.1447667877569	12.720305965337	13.6627573771484	11.87205412126	13.242998541447	12.2521774161538	13.1887047170233	13.4051366640811	12.8747806234824	13.1837960303839	13.6475609826205	13.7437372744233	13.0106628846699	13.3562738366418	13.1760038266761	13.0153796694646	13.3009344620402	13.3069320198929	13.2805930995753	12.4368748779254	12.816275857726	12.2695702883115	13.49178194273	13.3910418489677	13.5249550025964
BSG	ENSG00000172270	682	-1.5774539043487	7.90443462064503e-05		13.1870653410889	11.9909948989942	8.26282305599799	11.1395503066911	12.1478912107936	12.4789018173719	11.6605601286625	13.4782832519538	13.3967982161759	11.4242678351206	12.5360793768187	10.5783018817844	12.3882737162034	11.1293142900094	12.5493788475016	13.0947141081422	11.1793261306402	12.6130667344435	10.7825798468609	13.3283320396013	13.0715912327176	11.636911660285	12.6650697890408	12.4796207784637	10.3701113943593	12.2603943972031	11.051826233482	9.61240620420482	11.3517821469575	10.598474987099	12.509215986979	10.5232875954792	11.3426281044484
LITAF	ENSG00000189067	9516	-0.883559582898637	4.48349509806212e-09		13.2541314436052	11.8979270805918	12.638895418951	11.8080945479228	13.167981404477	13.1254916515748	11.2093640915294	13.0020609037408	12.8445729646358	12.9675504967926	12.827752807045	12.0375479909067	13.1080106977975	11.9296053194735	13.1158303838912	12.7838433341966	12.63085101872	12.2948684012743	13.3542954856705	12.8852595462429	13.0253856514844	13.1332538899755	13.2323482061136	12.8188099417611	12.7115754672024	13.210575002621	12.9940593708316	12.1776133796568	12.6473868375885	12.0148835794082	13.5636603493098	12.6099681470936	13.3919435991615
IFI44L	ENSG00000137959	10964	-1.0359585705692	0.245329080090822		8.96944991546272	8.39573224490412	9.32211109750099	10.1769621480421	8.4090473904868	8.07001590361912	7.78967010090612	9.84827641907962	13.0993075988557	8.80086084689361	11.002043849311	10.6298474422734	10.0564563009874	10.9413573381244	10.0749877284131	10.9620970761223	8.10178803061547	9.77332442941136	11.2777543902976	9.3013673964681	8.81497658868362	9.72625270127776	8.56490886213897	8.5200309339754	10.5409167800445	9.32427830734525	12.1005109194087	9.19265320133978	9.71685569536843	9.22804573407952	13.5867156555362	8.00014321641507	9.49439873747015
FCGR2A	ENSG00000143226	2212	-0.872772054320163	2.06398514002509e-05		13.1554066908755	11.8116784066864	11.9654271522839	11.4740962025886	13.0784195821737	12.9410960018645	11.0254164966678	12.8010361017206	12.7521751898352	11.9402341709474	13.1275662433429	11.3500229018471	13.0738484540333	11.9681759690749	12.9108323806537	12.6812882565643	12.0353292634545	12.3106055682235	13.3507401339817	13.0479686535717	12.7310251470611	12.9307618555682	13.0767322644712	12.6773128181089	13.146136019553	13.0351652878528	12.8790565717364	12.0365425031474	12.3939602527474	12.0066493588668	13.4208363202717	12.1042614192066	13.2594218204618
SEC14L1	ENSG00000129657	6397	-0.733866083533049	2.43588531928884e-08		13.5525181295966	12.704195526783	12.1914822545416	12.4721282489732	13.489722569166	13.6175223239829	12.180984505822	13.6188531629319	13.2411682520325	13.1204635238701	12.9502722449883	12.1464627178986	13.6059037152564	12.6084150721399	13.3480684957634	13.8098336935854	13.3138816863445	13.5185154783687	13.0825904318751	13.5406339253442	13.4442326261628	13.5479125455099	13.6820446558198	13.4413365382011	13.3488342396381	13.5052983846062	12.8613494476448	12.7869942056017	12.939918031023	13.00075506953	13.3075316721904	13.2004862989971	13.2867947398945
AQP9	ENSG00000103569	366	-1.22205552608887	2.60964697765096e-08		12.9761986505817	11.2743912435787	12.0870624950032	10.8386787799762	12.9515471291068	12.6597209221413	9.93311909942193	12.7162407992966	12.6612475878536	12.3921107080372	12.7099206528372	10.8976731709489	12.9848144184056	11.1279095000462	12.7261400252429	12.4266777371065	12.1319282620863	11.485917234598	13.2409044027806	12.7192637077614	12.9020760751587	12.6939458077916	13.0597972511099	12.2289973638695	12.454357283553	12.9293583897466	12.6522997015101	11.7893851311818	12.0083310805908	11.4718496354694	13.3898235891098	12.2772772617305	12.9362498235672
MT-ND4	ENSG00000198886	4538	0.173160030204679	0.221253617347681		13.2803343828299	13.2524139127739	13.1533300372706	13.3721084509245	12.9068742860379	13.6995810045789	13.2811305367901	13.4698573179119	13.3203191056448	13.4439122658403	13.4815419200328	13.4930221470352	12.9069200197707	13.1994497093411	13.0455219776149	12.7977550792968	13.063571539008	13.2369191379633	13.0927875592624	12.8143092345741	12.8563346529832	12.9726696033957	13.157656619653	12.9146562706272	13.266995749217	12.9506639505032	12.6743097290959	13.6691380850171	13.0803910642307	13.3836208233019	13.4022645575358	13.2076770906233	13.2869179839973
MICAL2	ENSG00000133816	9645	-1.09411481002266	1.16464589241088e-05		13.6711156848945	12.5402522895776	11.4210015241247	11.7530491800738	12.4598483998971	12.9938007632874	11.8280963923606	13.2046588561018	12.9862267200147	12.5696632561409	12.0433237950991	11.0380329137135	12.8784141383707	11.3258936646601	11.9575368615719	13.0008853227782	11.4952856081973	13.1124405470954	11.335548875176	13.4249231143141	12.8250910422506	12.4670827440717	13.0522823969129	12.7768298384194	11.2405789748038	12.446409313203	11.9877218466372	11.4593528559303	11.6443150499541	11.1371418684773	12.4685942452032	11.5946632032677	11.863057625822
LYST	ENSG00000143669	1130	-0.416371559974677	0.00121000556274416		13.6590099491121	12.791175253459	13.7285246637047	12.7843913062995	13.4212333234958	13.3769259594579	12.4655070513831	13.6089396245712	13.4555104258499	13.3035313422548	13.6874164428266	12.8418005043325	13.7347258981283	13.1133814186262	13.5353157438788	13.5287622189548	13.2529406765187	13.5631108816181	13.6512951899962	13.9803937694756	13.1116451692594	13.7057762052449	13.4040522295546	13.2539518309139	13.4111930940663	13.4760114544956	13.381650162982	13.0124021396755	13.4161451233175	13.210704552359	13.762521674095	13.346615415588	13.7564449566576
KRT1	ENSG00000167768	3848	-1.36447984602092	0.000703436827358854		13.6897472102452	11.2601071513189	10.0647146551465	11.5167038438607	11.2464695245924	11.5727404765872	10.151534190342	11.967347233098	12.5154706328429	11.3900098837072	11.32346729994	10.2229429291784	12.2917319389169	10.9993640362908	11.3377840093475	12.6307929381616	11.0775098925383	12.9783888140686	10.2540927110358	12.6783621627226	12.3931790895312	11.5226702349767	12.6798647032148	12.0971036119566	9.6978348645038	12.1126469361611	10.3941018784869	9.51296173068244	11.7572756561608	10.2540547210429	11.7471201319371	10.3889806149685	10.9257457907961
SMCHD1	ENSG00000101596	23347	-0.468974096745602	0.000842776877581207		13.3619045934978	12.6294734632567	13.4889931104806	12.7035344524766	13.1874131938296	13.0658038611074	12.1526575696029	13.4728276131959	13.4436132271303	12.9235777583113	13.4255471690688	12.6936809395274	13.4555809660187	12.4299154388856	13.2780093072717	13.3160174300663	13.0208943511608	13.1185786924153	13.4354732379285	13.6936516109874	13.2461739882758	13.3551493573789	13.17436839394	13.1044547630299	13.4111930940663	13.282162397493	13.2598006383843	12.9316023596357	13.1341676115429	12.5534607759698	13.8479958154258	13.2882702094613	13.5733504089275
GLRX5	ENSG00000182512	51218	-1.20030348112267	0.000458667370832892		12.6642914225653	12.3381054168624	11.2880683916896	11.3755778721817	12.1318161777264	12.6560664671246	11.7847648899846	13.4756359470299	13.5154121247595	10.9316976460666	12.1706942665432	10.3765751413651	12.0088514583893	11.3313960697205	11.9983646978664	13.3007468235904	11.0914128107472	13.1010910690581	10.4987201170543	12.6877980502508	12.482422487414	11.7061804501087	12.576588736268	12.7938191791022	10.4690891220088	12.1472281457303	10.7411513975599	10.0929150269258	11.3841010138826	10.3728761913825	12.3718235954462	11.6582664969743	11.9057422545289
RNF11	ENSG00000123091	26994	-0.952806900463147	0.000449334186563587		13.4442680807718	12.4841808021516	11.57697935549	11.9976088111346	12.7635299371346	13.0247714136491	11.8280963923606	13.6313599410949	13.2555851793751	12.6666087222975	12.0850984136305	11.2743539992137	12.3499917577738	11.6970194205225	12.3058791859773	13.0135918978752	11.0339850952195	13.0808421363603	11.6571865369884	13.0397562378227	12.2620545419459	11.8721000976206	12.7164608066796	12.1019986941869	11.2495088106136	12.2613164809038	11.2551375005803	11.7781585887407	11.796588865338	10.3633408794693	12.5821121549637	12.5533906182757	12.3742167590562
SYNE1	ENSG00000131018	23345	0.532537168804266	0.0377225358391249		12.2695842430524	12.4761254232424	12.381893527997	11.8600602222998	12.0857693138501	11.9027188490609	11.8812265575967	11.8644251310152	12.0419221559412	12.0965091263019	12.4351555491498	12.0275987619834	12.0984202004228	13.7832033804022	12.0863008556174	12.3393023943233	11.7579069999958	13.3172958386417	12.7245175107389	11.8292341826685	12.1140373138174	12.228379577577	11.7122503654445	11.8440532417766	12.112025058733	11.6682728870895	12.0112081412482	12.4679836699395	12.6795330907496	13.7148191759609	12.0845106914123	12.1127991719948	12.4769663002725
H3-3B	ENSG00000132475	3021	-0.583444439596829	0.000109771794837576		13.2677353691275	12.1555148939403	12.784307417948	12.3383047183047	13.1509926243673	13.1402808002739	11.3311065300774	13.2558368574072	13.1712662256446	12.9326088085344	12.9370419155056	12.3726895732099	13.0690436732595	12.4040457712249	13.0360354850556	12.8978929149889	12.9077861888198	12.7286398588945	13.3976244942499	12.8041376987287	13.5208122107365	13.0998524333684	13.2221554067664	12.6278281666932	13.1360934683311	13.2168861327723	13.1550888765904	12.848764678983	12.8511417705304	12.2804885900322	13.5219216744603	12.8613350668718	12.9004503544512
IL17RA	ENSG00000177663	23765	-0.698843203126833	0.000333645406189075		13.2257511186099	12.0544317066421	11.0336717986019	11.7688848595905	13.1987549901461	12.9335687917111	11.3906521806629	12.3533388531805	12.9052292490656	12.6426323642227	13.1858652242319	11.9285325579861	13.1937702315207	12.3553783328668	12.8846443119408	12.7079945313867	12.86574786841	12.5650373666251	13.2762783941183	13.1337243961848	12.561768262382	13.1759117163626	13.0906722459388	12.7062623348086	13.0489842225768	12.8440773717463	12.702779403563	12.5080167327653	12.3401838153946	12.5933083231971	13.1964758069155	11.7982443124941	12.569237309935
DMTN	ENSG00000158856	2039	-1.25140077030406	0.000270773430838151		13.3319595617203	12.2298255066447	9.40328058420036	11.5081925972457	11.8032146133158	12.6704026507318	11.2146230729044	12.6267096159984	12.8665757354978	12.4212776426974	12.2451241108627	10.7906534210221	12.603854137713	11.8160355204474	12.4442827063503	13.4226482405288	11.3529258636361	13.202659300276	10.902825919602	13.329218961371	13.1080495105383	11.6812662997634	12.7958440411116	12.6390971170315	11.0447932375014	12.1761184920003	11.9671258080047	10.8388238093728	11.3605549012101	10.975212043797	11.8628980369724	10.0544738827771	10.6841797467808
IL7R	ENSG00000168685	3575	0.17428744651479	0.419006938289135		12.368490307836	13.129109499529	13.2708565078104	13.4188506420286	12.8945086603638	12.8444606588865	12.0446306393861	12.3624719839042	12.9249455824955	13.1551851237989	12.6427885596659	13.1634208511338	12.2010411085358	12.785833163816	13.1660961364167	12.4606262555041	13.3639880242533	12.7951944495156	12.5842701735477	12.3980370752689	13.0847455813848	13.0181384728454	13.240306615807	12.8540526827205	12.6365800571385	12.6426311753493	12.3716252814601	12.729407128259	13.1270265203942	12.5882083592223	12.6920573177055	11.9921177144577	12.6227530847667
MPP1	ENSG00000130830	4354	-1.32042610759262	1.69341531661738e-05		12.7957758868261	12.1658630391237	10.6663015940126	11.3537401090036	12.2436927513758	12.4570160300923	11.741710488643	13.4417292312883	13.2188289281097	11.5288090740866	12.1783124835334	10.4850824689693	12.048787011776	10.7976441230813	12.3420528534721	12.9962144746576	10.7935543347269	12.7868848788827	10.5676042322567	13.5386415092131	12.5559455495188	11.7683361472534	12.6706133691057	12.8870377456986	10.6368314857972	12.0918041573794	11.4619809000395	10.4989441985464	11.3391563005821	10.6186448785813	12.0416932124344	11.4028098998866	11.7239451405265
PLEC	ENSG00000178209	5339	0.132508238108591	0.684317919341536		12.3209829689729	12.5347878358064	10.3017642533976	12.7189473492612	12.4242311623512	12.5149082296333	11.9962690387076	11.9327899497384	12.97390872808	13.0965556823368	12.8037229247852	12.8339180777911	12.3914627310584	12.8612859019651	12.3030343159194	12.3412423821094	12.8374524797969	12.5095576761407	13.0303513585457	12.4663910113355	12.6128742377732	12.4408201139521	12.592126023972	12.2856700503243	12.7722571390736	12.149969111618	12.7045265976981	13.0304128083252	12.3175200233563	13.1601871376683	12.1745641593108	10.7461777348498	11.7434789359271
SLC25A39	ENSG00000013306	51629	-1.01883370766593	0.0360603415556068		13.3617860430994	12.5073831868386	7.65024510176787	11.927789383884	11.8818729867244	12.7248382078893	11.9949116671508	12.8683567920272	12.9343206802512	12.1968410294288	12.3682598340677	10.8151981319156	12.3464357702771	11.7186390193555	12.5916961763669	12.8414468045362	11.0692971071782	12.8143311672479	10.6104815435486	13.1528877164659	12.8151434668665	11.5841258665263	12.3481504103848	12.6690907502832	10.5590013068682	12.3743015921313	11.9061717429519	10.1392730682949	11.4229084810681	11.1060647038716	11.9730499102816	9.67733886416519	10.3309696747423
HLA-C	ENSG00000206435	3107	-1.71357623184311	0.0180522567281751		12.7758048595645	7.40605145786903	9.08852888895446	7.93146231332892	11.5856745077805	10.9070399811775	10.1392761464432	8.23146015514749	11.630353464877	8.5616508212119	10.0388133975171	8.37350364526535	9.65476333549042	8.68691687903931	10.1932833265416	9.93009672363509	9.15560951508251	10.0122420909901	11.0499188530363	11.4287946042299	9.59186325256075	9.26614275621708	8.44398048948748	9.78538409728537	10.1856036571367	13.1153720470552	8.9305776761078	8.39087809206155	10.9111671194125	8.92784406746868	12.70431019357	9.24526644334295	8.17027539636828
RMRP	ENSG00000269900	6023	-0.0680987205467832	0.861464276628499		12.4932255324321	12.2665546601832	11.5013398855258	12.8796517005884	12.6789441022683	12.9042166941316	11.5759315965116	12.212283689508	13.18459322051	12.9755311868545	12.8727673341794	13.1498453769489	12.7839025288082	13.1156854557739	12.6413414003114	12.5688948202279	12.9049400310114	12.7070030292369	12.9033276828563	12.3875157962621	12.9943538881864	12.609698386009	12.6752464526233	12.8091149767076	12.7071273336245	13.0697863372436	12.7652195484488	12.411966734352	12.6717522059803	12.8641386339576	12.5705438890454	8.94955092232241	11.8970474199163
SSH2	ENSG00000141298	85464	-0.525269229736323	2.68171773589292e-05		13.4721015688057	12.4246106457058	12.8245636253665	12.2513459500125	13.3574983330941	13.0759249069999	11.792989344157	13.1805734521768	13.0557529072976	12.9593676080873	13.1410385853351	12.250581248894	13.3818760141217	12.7699421562932	13.225393124057	13.0432097192183	12.9328859294032	12.9867566646064	13.2927490726175	13.3828280205668	12.9784803979762	13.2304861135277	13.1731091059266	12.8523592582418	13.0716528611413	13.2464053235515	13.0209506287313	12.6611917530056	12.8500301184477	13.020879985557	13.3425362865327	12.6366568098006	13.3523309861187
TRAK2	ENSG00000115993	66008	-1.25639898852583	1.31157787199329e-05		13.0531018271761	11.9779657006187	11.4412582748798	11.4740962025886	12.3782535864469	12.7625002955775	11.2486314218246	13.3973297969248	12.9533436753662	11.9671704890554	11.7328319674778	10.7978806357813	11.9462528534694	11.1817063615101	11.8192402970889	13.8043597749124	10.8578078590735	12.4781607192754	11.1946866841834	13.0752925267955	12.4012430294384	11.636911660285	12.4316175087409	12.4142203388382	10.471000849893	12.5106312674501	11.2491621529876	10.8808694474598	11.3865573269714	10.5647720634442	12.3821794825528	11.5791360063329	11.7373578982118
RNF149	ENSG00000163162	284996	-0.800545060208443	3.66805077740255e-09		13.3223662121844	12.0752857880012	12.4229514364371	11.9217312925003	13.0662379301676	13.0132128806506	11.1708018920338	13.146320368354	12.8194119499493	12.948437386071	13.0272030472831	11.8969309245677	13.0700390796632	12.1336918977714	13.0436296632105	12.9766297619197	12.7079892414218	12.5771352276005	13.2491828677755	13.2860193994993	13.2709265915532	13.0486016933345	13.0550196027081	12.6786786180229	12.8969733542306	13.0146703315197	12.8463926752593	12.4848770962468	12.569019589914	12.1979865768855	13.2695966344698	12.6813451259478	13.2160694010692
ITGB2	ENSG00000160255	3689	-0.488840219588894	0.0440088711959576		12.9252836681072	12.1078535515598	11.1147502432634	12.1105062677741	13.1005626463755	13.1471308577335	11.2187001669613	12.118759951176	12.9369225929563	12.8767191173033	13.1757021055249	12.0803790950054	13.1008855691038	12.7800342164376	12.621180387674	12.7459781494635	12.7596171140526	12.633137977366	13.0342176116839	12.9604594309319	13.0488708569205	13.0809311660504	13.1278069217693	12.5026301955458	12.891993954356	12.8659128041197	12.9606387591515	12.7980005071574	12.5223292117186	12.8155650814783	12.8786809464671	10.9919659527951	12.4719881491365
XIST	ENSG00000229807	7503	0.0839537833341778	0.59370722103146		12.971389294362	13.1951128600982	13.424593856629	13.4511007290095	13.1280251493011	13.025656707392	12.4242545376038	12.9403760701505	13.2135368095418	12.8911854127148	12.9940926186385	13.4468740114974	13.0860368987623	12.8118623812569	13.1620898654061	12.8022687869217	13.1524180866893	13.0033481425254	13.0870088486669	13.1202594672775	13.3756883886386	13.0534628808389	13.18165066607	13.096506197124	13.0851161745513	13.1548555046294	13.2462204995974	13.1184434012947	13.1918144136193	12.9550544976148	13.2456324803216	12.1436788565968	12.8668761799658
VNN2	ENSG00000112303	8875	-1.05436542430148	1.98688500541744e-06		12.8296019907673	10.9239893102563	12.5973135400714	11.2597232458844	12.7476077802966	12.7669543752629	10.2965405178175	12.3424389804478	12.7286947250363	12.2372342826976	12.2826439020766	11.0667307129151	12.891987164012	10.7073791605817	12.3664819450288	11.8800658666338	12.5327676479739	11.5353792288928	13.1113423071818	12.6598673439278	12.911443771905	12.9554588144241	13.0157964345848	12.5388789763016	12.1731193956658	12.5655984412962	12.3708002662551	11.750790755697	12.1791843749783	11.0608098138608	12.8006050004986	12.1965784829879	12.6330669339535
AKAP13	ENSG00000170776	11214	-0.190589292077898	0.243911913334796		13.1932079483857	12.7428219592261	12.8516731010041	12.9161631642998	13.0447843119948	13.1751681675646	12.3708415681812	13.0322595534214	13.3027455559761	13.0615522944858	13.5095904705868	12.9570256388538	13.3124965535944	13.4204176174445	13.0415452463589	13.2098175983707	13.1632338897205	13.3313626450793	13.6397815278033	13.6367580844521	13.147854760478	13.4850490250767	13.2137285373109	13.1370109503681	13.411690200335	13.1728523721706	13.3511634075141	13.0786895107363	13.1052023231884	13.3319599072617	13.3575591862561	12.2241579395543	13.223300020726
IFIT1	ENSG00000185745	3434	-0.799252401577998	0.253881245918113		10.0034297209953	8.72390978899287	9.78541686998393	10.3036923740413	9.18477404580707	8.46315508677957	8.57683650261626	10.5436781453507	12.9218584692637	9.68372548342843	11.2391238208049	11.2323120501086	10.9479566042846	10.6230973947642	11.1743785241723	11.7874725472098	9.28893507043212	9.98482865520428	11.547619564332	9.8662962457267	9.99528537957457	10.7619217060533	9.61907593919898	9.53951751493264	11.4627226770691	10.3764050543653	11.9772799174964	9.52614178716571	10.1351691232273	10.1777430361841	13.3265395850917	8.89720689154957	10.2471652625688
PABPC3	ENSG00000151846	5042	-0.375142429020523	0.011311308986361		13.2987812899371	12.8346285661623	13.352648288867	12.8512502513868	13.1583790056804	13.51936846412	12.0945948606726	13.1649991747508	13.4755447597599	13.1082744912058	13.2944370172952	13.1088191734368	13.0942144201799	12.8715999694028	13.0719426900447	13.38665871625	12.8816906120741	13.3377762256353	12.841419754582	13.835983557736	13.4982910368159	13.0271098376529	13.553029602411	13.5873686360266	12.8753307871835	13.2394036846977	13.1589169338545	13.0860889144631	12.7821791477036	12.6233357306608	13.1880321424582	12.6015003751585	12.8405849753793
CCNI	ENSG00000118816	10983	-0.667763239001066	0.00197991467055683		13.4554215574523	12.9114841654325	12.317891658935	12.6383355336042	12.7055623838011	13.3911469589202	11.9306950084107	13.4779720563393	13.2183257524108	12.6518411685284	12.8789512710419	11.9053145123483	12.7600455920824	12.1933120727983	12.6219415328398	13.1723883454898	11.8915488389495	13.2792971164537	11.9172128762504	13.4786719581624	12.6837502393486	12.584009947686	12.9473189798719	13.1633957864848	11.9111359126877	12.6656228496551	12.2904811881541	11.9469864337973	12.3097777785849	11.6123495585424	12.7793006304373	11.8052852287318	12.4600137444763
TCP11L2	ENSG00000166046	255394	-1.13069396066575	2.5019225199763e-05		13.2403980102599	12.2204951959601	11.3348383015337	11.3731129030438	12.5177650225312	12.892617164602	11.4050343094373	13.4396532820311	12.9312535860357	11.8914364897182	11.809406992679	10.8140104833523	12.2235831376153	10.8368751726333	11.8192402970889	13.2885335220535	11.3719015850453	12.7385839598571	11.1409591232027	13.1210791110087	12.5087849336866	11.8370823171236	12.6515691172248	12.4889932016537	11.1863874157097	12.3226743771213	10.9915312308174	11.1169936582672	11.7420126982101	10.9346153063296	12.3538631323618	11.7574411083322	11.7998503117776
MX1	ENSG00000157601	4599	-0.500404211820905	0.436891514688982		10.3446601211217	9.33204052808463	9.46225919965699	10.6131423262132	9.79714697606391	8.97875827624865	9.3394154617214	10.6145476503701	12.9980007577267	10.0475932301877	11.4026271332229	11.3114234879668	10.784418717702	11.0944964795006	10.9670565635022	11.7222666276244	9.43522106290716	10.2182493483478	11.1946866841834	10.5210974506286	10.2311478230044	10.7966033213694	10.0117331735405	9.94689747014919	11.6060441699884	10.6052220473852	11.5261394369979	9.90438315262834	10.6782801140246	10.8781971842526	13.3117773492246	9.00497316995176	10.5524491707844
WDR26	ENSG00000162923	80232	-0.91386105603733	2.50907068558883e-05		13.2870923739451	12.3328670704816	12.4014061566994	11.6997582581737	12.582766787029	12.6213480462459	11.8307618635891	13.6563279086061	13.0066229524305	12.5490476490224	12.2778296775656	11.3520691491429	12.4662094397357	11.7279386806335	12.3178293816302	13.6529699694137	11.6116011787843	13.010145844751	12.01958414222	13.41192079227	12.5473069292755	12.1540229351272	12.9799489152689	12.6295241316301	11.7743964079543	12.3740884914451	11.9054122684823	11.546706870255	12.0304843359527	11.3522433171889	12.7964028893206	12.453417196946	12.5821508423679
441455	441455	441455	-1.17366090425407	7.1625834376189e-05		13.3526282821197	11.9776300659459	11.8808334407403	11.5723398655639	12.2468945869991	12.4861239049019	11.0194181616922	13.2106647197116	12.4726519048364	11.9728106691471	12.6594313562598	10.5226614781515	12.2173067997626	11.6605742728825	12.2270267889746	13.528421728537	11.4535887039219	12.9607675404533	10.7134731061029	12.3861526046696	12.8156076690419	11.4723773667461	12.5981442464854	12.493656675218	10.8441925933092	11.8146044337551	11.6059135926967	9.83794788128636	11.3096902020336	10.6581562045412	11.5102267721526	11.5212983928722	11.9415734495979
PPM1A	ENSG00000100614	5494	-0.628913177886094	0.0047741554082384		13.4095927562452	12.7928929731361	12.5782376504099	12.4790200488403	12.4469138373405	13.1085452601981	12.2314189708388	13.7776008612733	13.3016771791914	12.8334624762885	12.3825755012823	11.7420435231765	12.8746210781022	12.3741547406898	12.7420975492611	13.718761326249	11.9719808990958	13.3099207312014	11.902872121058	13.3595753836764	13.0411510197461	12.5295580350683	12.8545266703084	12.9768186349046	11.8913086107166	12.7992305177278	12.1964500306849	12.3235340483765	12.4205642507599	11.7095058825034	12.5471252605079	12.325574610603	12.5885645138713
RASSF2	ENSG00000101265	9770	-0.551156635487909	0.000109771794837576		13.1850566486788	12.3912334275116	12.1755528781147	11.9931220784437	13.1145053120607	13.0251255963439	11.6254612454317	13.0301385084333	12.7041071155346	12.8166613405717	13.0295633152528	11.9011288103303	13.3922597194373	12.7831596229562	13.0295488513593	12.8210180232873	12.9924486339353	12.8975336737126	13.3468306143683	12.9718632148625	12.8695842322144	13.1387100722012	13.2416287594358	13.0889245487869	12.9165457097939	12.9215057160222	12.8076984100265	12.6099238426001	12.6820341270149	12.8745652511025	12.9985331815713	12.2199491194968	12.9118433073677
RPL13AP5	ENSG00000236552	728658	0.0227513803428753	0.944547643194907		12.6223501881907	12.8971825752075	12.2991506596705	12.8066585002076	12.9268074476416	13.010174539188	12.1342812575096	12.5476559117512	12.9379926062223	13.0460321418263	12.6754537496354	13.2344441148074	12.640277528317	12.6434779831884	12.9833068908541	12.5000593301057	13.0018661551363	12.7114003428192	12.5683596551777	12.4410132593475	13.4115963032999	12.8016074972884	13.0540621713443	12.9492444564569	12.8388303471448	12.805091057521	12.8946370764088	12.854842024053	13.0096751056164	12.7218120407811	12.3982408948188	9.94626716621802	12.3270497360835
SRRM2	ENSG00000167978	23524	0.0303172086270047	0.888258872582979		13.0991999065616	13.0380600030419	12.1545474773118	13.0226629226747	13.0452441097052	13.2291981139909	12.5728798705168	12.9968571546137	12.982675687823	13.1414800645673	13.208213359604	12.9093414639085	12.9482888635974	13.4607103447464	13.1192484546996	13.201512319079	13.1868585997966	13.3645457692658	13.1661383416021	13.2882103787093	13.0486734275627	12.8590610105063	12.8259645932189	12.9353714307733	13.0989180886326	12.8535850941043	12.6929118094499	13.0940623364948	12.9758298277648	13.5726106955792	12.7989256246232	11.8038797929262	12.7438802060766
XAF1	ENSG00000132530	54739	-0.332614050889552	0.514887095618622		10.9012864018221	10.1580936530482	11.0026480026733	11.5189353199147	10.1984612912776	10.2079083765322	10.180533748304	10.7341427517317	12.9710740903987	10.7093440714547	12.111123687903	11.6432497530714	11.5445486710839	12.0546009501742	11.3935417638205	12.2903365233045	10.7385423278931	11.6206281574067	12.1830450575736	11.4007093305243	10.4397503250862	11.4633580752516	10.7965883709957	10.9681283573531	11.5699687545035	10.8007040118378	12.4978980691699	11.2833652309497	10.7372407421782	11.5003712773481	13.265954355117	10.2028807093935	10.8635978445246
MACF1	ENSG00000127603	23499	0.0288593022065516	0.847366851398644		12.92367831207	12.7725310593816	13.2874502472922	13.1412278414369	13.069707387897	12.8754340051404	12.6632305614019	13.102176197512	13.1118236744831	13.3341584728453	13.276237310216	13.3100476373918	12.9688925714553	13.4065879391904	13.0667343868132	13.3472408659553	13.1367918954005	13.246040572686	13.2397887420564	13.226711771822	13.0939593112231	13.0273451744118	12.9272911366057	12.960966206494	13.0230285002797	13.0252934809697	13.0270723310731	13.1990230481585	13.03943244654	13.2706334929478	13.1442628438713	12.3411594573138	13.4754204011242
PIM1	ENSG00000137193	5292	-0.502820001573231	0.102284821967763		12.706728803263	12.9107812321729	11.0789899730083	12.6861695065604	12.6868241245785	12.5729908987186	12.6065950608781	13.8984458989873	12.8252065731303	12.0551642507993	12.8125608482549	11.9634765787288	12.9562068166184	12.0946884923305	12.988037722125	13.3443422087531	12.0787954794719	13.3247769360722	11.4079943929699	13.0729646023144	13.325725474887	12.097757385514	12.6373930799644	12.0034124744503	12.0017630863319	12.2780417847617	11.7558599852749	11.3042495829872	12.3344716742091	12.1104776306624	12.263714060057	11.8583786905108	12.3377975966026
CSF2RB	ENSG00000100368	1439	-0.6550683778474	0.000128160671103444		12.9238389280906	12.0483719344101	11.2830262636767	11.6914733067851	12.9231430183794	13.1195332773235	11.3148758856026	12.6728496504906	12.9326345854687	12.7514445128722	12.840675778597	11.716226161558	13.0726901437264	12.7602322138129	12.8558167841692	12.5820794818998	12.7045639260037	12.7531594990771	13.241276098036	12.7404882905375	12.9933284278656	13.2290545444301	12.967217889834	12.7187971106163	12.9812732825164	12.9354366082603	12.8121619309972	12.1208612902237	12.7053343049693	12.50340690637	13.0020406244422	12.3426119402126	12.539752113498
SPTB	ENSG00000070182	6710	-1.51013894672879	4.78614115234138e-06		12.8278864790899	11.5374963076115	8.97249968189041	11.1964337179685	11.2151965121805	12.5881725014141	11.1976083090079	12.4007373802993	12.5803458579322	11.9251211008473	12.0479886591055	9.87950256749555	12.5798274322178	11.1418961586193	11.6404449823986	13.2377864704594	10.8992862950188	12.7155654112607	10.645387158772	13.4706558049458	12.2445775211422	11.5828452053354	12.443783433171	12.8917562246157	10.450799894477	11.7484004943376	11.8575261664787	10.5448290730947	10.8939989347289	10.4693569442217	11.6789879199407	10.2366623774673	11.1059726854584
RGS2	ENSG00000116741	5997	-0.420883249651684	0.0932411672369157		13.0420464415338	12.0219231781111	12.4173396563826	11.5800544144603	12.5179858979249	13.1284616353318	10.9580200438163	13.1988167343654	11.9791465611446	12.6607974717673	12.2036189025993	11.8734791329359	12.7208653283702	11.8994706296805	12.316889536384	11.8959924957891	12.5744775681529	11.7981742983939	12.9762981614823	12.1591623485865	13.1118341664244	12.673942136114	12.4307746850386	12.0913716053988	13.0253041507888	12.9816241353656	12.3469469166108	12.168579535381	12.6142459609036	12.1226637965486	12.8027852703582	11.7538061848035	12.4486003323657
EEF1A1	ENSG00000156508	1915	0.00923650172060825	0.963619594125971		12.7674162170938	12.9139417379578	12.679951418785	13.0736337726354	13.1222256874789	13.0357108421501	12.2514501751063	12.4309568099244	12.7805723166646	12.9102508703574	12.9195136252996	13.2797427922612	12.8255609572583	12.3547782350767	12.9328778051046	12.2967488926089	12.9137314202846	12.620567767231	12.6417150723421	12.6739002969815	13.3411225892521	12.7810992113827	13.0608870669389	12.8896348188103	12.7813259152161	12.8537379321191	12.7985252368724	12.9844295095731	12.920774384085	12.4964546989066	12.644598251886	12.1809654414095	12.3616328978627
TRIM22	ENSG00000132274	10346	-0.604583852022733	0.0359457079222248		11.5625445744143	10.8779464749645	11.6751684064423	11.6546055480482	11.3666613850265	11.0130401228819	10.6525013316055	11.6694031922536	12.962987206591	11.3486640167184	12.5303761972133	11.7057043894806	12.0270790402979	11.7325661175161	12.0395885662993	12.468102538035	11.5035539039957	11.7735694641794	12.6984043037577	11.8461900876829	11.80407051906	11.7929102880724	11.5990006322011	11.6654225261135	11.8091555700618	11.6689680413454	12.7300548859189	11.3160490414398	11.2809302012654	11.3836769857949	13.2920951840226	10.6539517269516	11.7129775958059
ACTG1	ENSG00000184009	71	-0.244344410841901	0.199534165996655		12.968122209771	12.5497655541014	12.4849897558546	12.7064736456348	13.1209175892594	13.162345086968	11.719691450234	12.616849611991	12.820241179722	13.1081321507794	13.1415062872595	12.7540232114953	13.0528552236566	12.9945679452097	12.9091705089498	12.3874116831753	12.7020676689234	12.5173640719332	12.9359944089846	12.8046479824896	12.9784803979762	12.9452820234274	13.185527892462	12.8499366267691	12.6346649408956	12.8437696252616	13.1840244325206	12.9056305437109	12.7297154076043	12.5366154285503	13.1170258687736	11.6068044901099	12.2992135159483
440926	440926	440926	-0.738249717770876	1.43974534539556e-06		13.0265747437543	11.7731301375212	11.8321969712667	11.804074838895	13.0401782565136	13.1466426451486	10.9985639826496	12.5149621192647	12.5528701626951	12.6609915577678	12.7872784534856	11.8330367084282	12.8912364480764	12.2563604185926	12.6934440720791	12.656261535324	12.6293737788102	12.6240704941201	12.7745113958474	12.8804268072174	13.0082282584436	13.1029819898292	12.9888515114845	12.7905383475135	12.7490375666468	13.0849686034785	12.6035050277699	12.4529901674201	12.2902383775825	12.1431190481332	12.8470134285296	11.8003601992577	12.8675356006049
DDX17	ENSG00000100201	10521	-0.113956957964907	0.329661158823727		13.3074246874221	13.2681409309372	13.3676712159574	13.1433984093113	13.437554131997	13.405909254443	12.4642815848919	13.2980516865525	13.2634108230917	13.2144366591579	13.2461097937017	13.2799576912713	13.3978201416709	13.2231495797706	13.3575437768702	13.4165893368116	13.3281161054424	13.4414677970477	13.3375897353406	13.4603297006225	13.3810299594201	13.3939937828198	13.3792578989713	13.3054292607446	13.3367131126431	13.2654864319308	13.3245699681733	13.2755546333536	13.3299460327986	13.1655383805657	13.2826332193403	12.5629756562011	13.2786372612899
SAMD9L	ENSG00000177409	219285	-0.626766788980994	0.0182588648633779		11.8933809297474	10.8649315911429	12.1090664412584	11.7270359487879	11.743256205567	11.249155191616	10.8629546428091	11.965128218283	13.0003440773759	11.4737331689648	12.7625589110255	11.8385922926365	12.0905927757937	11.9178706936879	11.8807468883273	12.697128929858	11.4661513073019	12.3030498437196	12.6127040708703	12.1519611635991	11.5819167518285	12.0582217040292	11.7879279744627	11.7838902222871	11.8584962862557	11.7588861070268	12.8406443587174	11.196663702342	11.339790226137	11.3694738634118	13.2876713562714	11.17058027467	11.9475116960747
PTPRJ	ENSG00000149177	5795	-0.684132965156887	2.79924846823091e-07		13.0924998621171	11.7812304163309	12.2048704569697	11.8862217752836	12.9028205591446	12.8945569082384	11.2343189509571	12.5091865805486	12.8329514885006	12.8502404046839	12.9856080607266	11.905593127681	13.0697073538386	12.1287860129299	12.6815676069209	12.7353959574273	12.5519551037293	12.4735081784731	13.032643722126	13.0567772961179	12.6637791293764	13.0095875092028	13.1055354022418	12.7655628132428	12.8726250613304	12.9016849554906	12.6529784846556	12.5273524205226	12.2473103157877	12.240217609971	12.9744834550429	12.4303792861249	12.6990157675684
FGL2	ENSG00000127951	10875	-0.240273132849554	0.29552921148202		12.7329985495025	12.0908859938261	13.4166895913689	12.2041553725854	12.794309562624	12.7230927847568	11.3476883966215	12.5067478395064	12.9548547331309	12.4759152822347	13.16669282083	12.2833243657245	13.135213630767	12.9137647588241	12.3976335281225	12.4354216914626	12.611860377754	13.0702677574715	12.8299325688228	13.0721171520688	12.5951382916483	13.2353835933462	12.7787241977466	12.7668475978391	12.9344729374117	12.7989130524976	12.965929110343	12.4760796598878	12.6108371034996	12.4885932035073	13.3044575603003	11.8745355355776	12.5635510825307
IL6R	ENSG00000160712	3570	-0.799310505760842	3.06588573282379e-09		12.9448847927398	11.7295417294818	11.4632168163966	11.7138512185761	12.953181452977	12.918776791367	11.1708018920338	12.3738913074861	12.5123953097635	12.7881579175521	12.5829784683555	11.6808508466649	12.8829526848492	12.02397547281	12.800637817283	12.5755022148184	12.6045277488951	12.3318961904079	13.0110084495909	12.7154695968784	12.4282066210865	12.9623677896723	13.0296392221248	12.7006262904892	12.5657585371009	12.8142302021907	12.570113320101	12.1172540812352	12.3274593082635	11.9995977504983	12.8544703277799	12.120157896293	12.5316617198699
CHST15	ENSG00000182022	51363	-0.801529858349926	1.16841779090422e-06		12.9437764002418	11.5333911440604	11.7917556959027	11.3497338192582	12.7086618982091	12.7289751432436	11.1024658807141	12.8470673048183	12.5305470031079	12.469280814477	12.7071849792791	11.4896526888753	12.8545422165204	11.8661682769757	12.9844910539421	12.7884007130899	12.7045639260037	12.3671613301272	12.9631385345973	12.9397026539705	12.1245668429348	13.0357918298929	12.5293405243185	12.500160312217	12.7724506865605	12.8223749810675	12.5924601219821	12.1088020096089	12.4094382019875	11.9647579603152	13.0848611613604	11.8358632679429	12.5482087546655
SESN3	ENSG00000149212	143686	-0.574060199185218	0.0415633573740214		12.8920114014014	12.5456961208281	12.5163492390578	12.345864757478	12.621722789738	13.3388257983332	11.7525951971158	13.6154619042866	12.7331045085767	12.0637047749557	12.1497668046348	11.7519945252394	12.3491719230285	11.72840209311	12.5335550705893	13.2617453642757	11.2940378591906	12.6524764790413	11.413283828913	12.8577394137891	11.805941011517	12.2639684277206	12.4080444062015	12.1923639628463	11.2478386749579	12.6486337827258	11.5646550910235	11.9445457908603	12.2754081387471	10.8173869631694	12.6980165656554	12.3088291027861	12.327289449565
LYN	ENSG00000254087	4067	-0.753340711896346	2.901061832681e-08		12.9177229124329	11.6663826129025	12.4506874486345	11.647688627563	12.7983158425122	12.7387260813144	11.1665868280516	12.6043577854049	12.787373095903	12.5435842418006	12.8414436493821	11.8927207838988	12.912110213007	11.8707932058721	12.6958558728954	12.5918894907825	12.3552914443324	12.4322785097888	13.0422036253096	12.9795666131979	12.8915467515655	12.8569439861648	12.8860740662186	12.4793073131409	12.7162111696037	12.6399750046913	12.8250687386414	12.1420804666055	12.1323988993765	11.9716682380235	13.1711249155341	12.2527658126182	12.9231469868407
PTEN	ENSG00000284792	5728	-0.56448212741372	0.000203377076975565		13.106435136304	12.2301073032938	13.0113883411463	11.8011443605102	12.6122371484864	12.7112556135597	11.3192219571249	12.9983768547865	12.6593952248408	12.6689266832537	12.5971424460652	12.0193837180827	12.8942369706078	12.0715005798321	12.9803422234724	12.8621308525841	12.4186200761681	12.4043035399096	12.9971363590407	12.8859830627168	12.8149113097504	13.0141068332983	12.7912548028861	12.3439925843788	12.6304000020161	12.79700679254	12.6885044518604	12.4588922865057	12.46771279113	12.0303099960141	13.2815513256159	12.7868268629342	13.2393102456527
CSF3R	ENSG00000119535	1441	-0.9641547581166	4.64396176494576e-05		12.8621502676752	11.2776675676228	9.64701821696643	11.2295164375671	12.601438598059	12.5831296996627	10.6610919609798	11.9997956227329	12.3427071228443	12.1992486763229	12.3271839060633	10.6789587715472	12.7824862336369	11.2510930225798	12.4952975428197	12.5231435410598	12.2161332487104	11.9213568056828	12.6987652311467	12.4602502604337	12.3447903720298	12.382774232339	12.4326703463143	12.4289039635829	12.5284267906619	12.6330459838388	12.1880440310764	11.6827775573663	11.9580317629227	11.8804798691121	12.9338956812043	10.9531701663788	11.9406335925957
R3HDM4	ENSG00000198858	91300	-0.804601688726421	0.0189493210276038		13.2580859846854	11.9803129588271	8.79598625146851	11.6456479086353	11.9281519759353	12.4638257546238	11.327874987821	12.4309568099244	12.9924200702693	11.9846457703349	12.009215494383	10.9385678286618	12.0501329723994	11.7214352203689	12.1966924079656	12.4990170172885	11.2161091387017	12.1219879234477	11.4416024872047	12.1852632919493	12.2435428364211	11.5139610700389	12.1825381877048	12.1177939383394	11.5735283082301	12.1296625210211	11.6059135926967	10.7803772042483	11.5334312379968	11.0055387069341	11.7900275956435	9.99152373599082	10.2379989870116
TLR4	ENSG00000136869	7099	-0.848236752350775	7.83003185609528e-06		12.9885363170054	11.2101114122469	12.0176136345024	11.0977552626108	12.6528314855243	12.577344828021	10.2310714701136	12.3231637324308	12.2311514669837	12.1319485729136	12.3764954489563	11.2049463451792	12.5355923981018	11.42586604549	12.094367906359	11.9086083611557	12.2170077874063	11.8770236224201	12.563215143267	12.394312496359	12.0120023040145	12.5727668784812	12.375564179017	12.0564927774418	12.2665021196097	12.529506314187	12.4580592764541	11.5481367168358	11.9246241069249	11.6756636675861	13.1624005089824	11.6148422547681	12.1677788579727
SAMD9	ENSG00000205413	54809	-0.640945474330495	0.00914550625280746		11.7532455973877	11.0436683536188	12.1487092579774	11.4905631326091	11.9525451064225	11.4572420238644	10.7426740685549	12.4072898307296	13.1108751718631	11.4164694822147	12.067811782769	11.708900920326	11.9805413899616	11.850076155048	11.8315777783373	12.7418720719951	11.4091197589439	11.8719252188089	12.2106427010819	12.5460670889122	11.881058053115	12.0554547384902	11.9988295488256	11.9300678808983	11.7932169196247	11.9422802197576	12.4834688349658	11.1865981810134	11.5301026238404	11.2417000408673	13.2834741316496	11.1195073696773	11.775809895645
FYB1	ENSG00000082074	2533	-0.427930064671497	0.000134178623376366		12.8639929555887	12.3412393174789	13.0774078786727	12.4013362752192	12.9319552131951	12.7648351000435	11.9584677911705	12.8022795416343	12.9382981785785	12.5987280285389	13.2212514530549	12.4612053652289	13.1105929532131	12.4578462402082	12.9787585727513	13.0801520567414	12.7240724396142	12.9008102010733	13.2634043568739	13.2377122688434	12.9680786075351	13.0152937797062	13.1415218208909	12.8257304651496	12.7720635656148	12.8411511260075	12.9223023574928	12.5435684809167	12.7371906333741	12.597781424608	13.3198801359343	12.609566045021	13.2427452425382
ITM2B	ENSG00000136156	9445	-0.526141125543348	0.0010138280130534		12.876328414288	11.9260312051226	13.1237208757828	11.9956876345832	12.8658150983227	12.8452632113813	11.1653802563987	12.7135998004597	12.72639629896	12.5519809351702	12.7301708396974	11.8859588892056	12.947205767637	11.9368411463579	12.782824772506	12.4134616107283	12.4180497926007	12.4450092904103	12.848756361602	12.6654969174132	12.7549413844061	12.676045096299	12.836025774638	12.4824389051828	12.6299728137688	12.9072917274645	12.6067787189168	12.2770900393958	12.5256750392548	11.6504357238168	13.0356559714964	12.4235328083417	12.8572805514589
NORAD	ENSG00000260032	647979	-0.0907967934637153	0.603790599945605		12.4568355060307	12.3388895305878	12.62036506231	12.5837547759699	12.4865037869961	12.8689371824942	11.6956607648151	12.3516411681212	12.8243801935536	13.0507798072457	12.7185147192398	12.7420614091069	12.5558675432669	12.4603587889138	12.5647670429628	12.7348057755042	12.653314616705	12.8759549712813	12.4979334156501	12.5359608495545	12.7479053441762	12.5013719383082	12.8176069344593	12.7264773463245	12.5558974917294	12.5835878999676	12.4953770419508	13.2443696557052	12.3970082633518	12.2850346157582	12.5826979005825	11.8944803280807	12.553136076343
DDX3X	ENSG00000215301	1654	-0.368786404482957	0.00328646614831428		13.1958705107695	12.5743879217332	13.2502010027251	12.553386232694	13.1975145062922	13.0846167519457	11.9921930855222	13.4531730183344	12.9725666992663	12.9066543173671	12.9705950680431	12.5844723179437	13.1654877049892	12.4338982345979	12.9823193452095	13.1245313327445	12.7608169681185	12.9361813740465	12.9324692920152	13.3401717277703	13.3579514184913	12.995943962005	13.1607095592161	12.8889269897088	13.0852719880408	13.0804045558519	12.7752298975132	12.7602621580285	12.8795301741757	12.5855492349297	13.1825042587873	12.617586866752	13.2555226368181
IQGAP1	ENSG00000140575	8826	-0.405293444256247	0.00122097283269354		13.1170096906995	12.0674219493152	12.9487591209869	12.1211191923424	12.8893960043493	12.9322474823358	11.7023300175111	12.8040185588281	12.7747663382129	12.7991332635767	12.7718532750974	12.2175264185955	13.0489899333704	12.3302620474465	12.6545445572745	12.7004576664836	12.6909381142919	12.5764122101473	13.018690036293	13.1058397991113	12.8377155129061	12.9231936809111	12.986989384829	12.6396582602686	12.8889623402642	12.8716600689508	12.6754237357145	12.6618521599459	12.6228632076144	12.5603525758946	13.0372237625328	12.510959794293	13.1208307652568
TRIM25	ENSG00000121060	7706	-0.772810515961631	5.80910910732959e-05		12.6290644680796	11.4404749403236	10.8274306321989	11.5978961180977	12.5774781209615	12.4879237909974	10.5572223404794	12.5273468878079	12.8102588227983	12.0803453523719	12.6381558303574	11.6294831854968	12.599034730594	11.5374504466901	12.4579882633511	12.7622865712523	12.0720443234439	12.0235676347714	12.7784438784672	12.7495276675505	12.3560037509992	12.5792022157363	12.4543969271823	12.3439925843788	12.7254381205321	12.3910378323774	12.4479252512887	11.9212892486851	12.0484304922599	12.0032811517637	13.1287045855928	11.5684149672681	12.2918626718328
OAZ1	ENSG00000104904	4946	-0.760783266001216	0.00304318001776138		13.3854209819352	11.6663826129025	10.662853236074	11.9217312925003	11.9639402401445	12.4035302121888	11.1526498918984	12.4935684947183	12.7042868025375	12.3331640427573	12.5617012742505	11.4125359595191	12.2811682840591	12.245070735477	12.3695066947073	12.822129709321	11.8376933245889	12.6277973849927	11.5266239777802	12.6559135293637	12.6005358862466	12.0466574955047	12.3962197394148	12.5182770587792	11.6012568840079	11.9582910002307	12.1426876503861	11.2255517725012	11.6621630939913	11.6737386494592	11.6389885981305	10.1835236835022	11.278598858247
TRANK1	ENSG00000168016	9881	-0.473439258502303	0.00134089821920062		12.8074878520947	11.9501809299942	11.8447958459497	12.2946995121173	12.7387277209593	12.3994376756798	11.785550195312	12.7933027588264	13.1816279479437	12.811075494258	12.9175123681885	12.4149868633247	13.0054269833332	12.5899214673684	12.7950245318851	12.9302145216275	12.7019115093346	12.7569932047523	12.9697333537517	13.0625488742356	13.0910863370815	12.9135499729594	12.9277392340375	12.8078673069532	13.0741671959618	12.6711838824876	12.9569789041528	12.3818185793798	12.5150531850593	12.3561275307349	12.917892478632	11.7199278491503	12.7569295336575
BACH1	ENSG00000156273	571	-0.644805303872991	5.0077221073509e-07		12.9902245242037	11.9360852005575	12.5194480142918	11.7591023423715	12.7259736534507	12.548806505236	11.2087785740433	12.5946303690831	12.7832964769894	12.5296219401126	12.8624014961815	11.7637228395359	12.7959854982506	12.0964844448138	12.6641834849116	12.6295235027219	12.3913763211836	12.4110779933418	12.9506156302573	12.9079965182738	12.6562828918501	12.6670107444413	12.6777350400317	12.4698715369814	12.5041571142204	12.7442321299586	12.7993429962623	12.2931644622553	12.333835593251	11.7906140831569	13.0854123436099	12.1263553181114	12.804538093077
GBP5	ENSG00000154451	115362	-0.855721349948965	0.00127491572484543		11.8966583329217	10.4010586296517	11.5075968661709	11.7718815626902	11.6940530412751	11.2915965950875	11.1012043906523	11.9788313930835	12.2634616386678	11.6421001637631	13.2224309118995	11.1467199951326	11.2977361132453	11.6176910868747	11.3810030656653	12.3627938330089	11.7201559323729	12.7074433642891	12.6864427533112	12.4271611006766	12.400624324374	11.5770681120638	11.8917281067469	12.0971036119566	11.8873817253813	11.7451080425839	13.0383727423493	10.8972377567766	11.1101070815975	10.6859476021136	12.1610302733362	10.4869278030744	11.7257649821739
HBD	ENSG00000223609	3045	-1.38035975429527	8.14542341080639e-05		12.4418839079053	10.9495557219389	9.53223874728002	10.4258779318017	11.4337745574071	11.7191772143577	10.8252408904235	11.9521901659945	11.9305113233482	11.0761631837696	11.7278563660285	10.0629685537885	11.4905402053586	11.0499423095365	11.2842786662913	12.6019568956324	10.4932633882107	11.6698202527276	10.1308790666501	13.6082512110584	11.8541932853454	10.9897635426126	12.5622297627526	12.1472970732782	9.97116448482134	11.1585516905323	11.1037506088499	9.55928200625535	11.1719396361543	10.0275629701191	11.6569031932271	9.89689529184561	10.4317502154968
JAML	ENSG00000160593	120425	-0.469675302150265	0.0306146980170238		12.8034780360092	11.926726838829	11.4045886673839	11.386862757941	12.7194580510179	12.413305183197	11.0227536522223	12.1079392665659	12.4526827857493	12.2136107650894	12.6966145402862	11.1756650615753	13.041058944007	12.7181615522122	12.4480075051971	12.6686746796088	12.4852859581343	12.8046916536907	12.9095775181925	12.7132970446234	12.1170536027937	12.7221327807334	12.6974906775924	12.2881776521357	12.6578993359375	12.5382815704112	12.2997580434566	11.9928532435549	12.3590625485367	12.8498909455514	12.6042049580218	11.9348456483868	12.390367465336
KCNJ15	ENSG00000157551	3772	-1.30350336088184	9.23265104835883e-10		11.9245407203672	10.5193614747883	11.5760636648569	10.4344237260151	12.459158409375	12.1967737394186	10.0556387309181	12.3248952475025	12.2639493573364	10.9983818778698	12.3883673200953	9.88744553988646	11.9133496783688	10.716758036557	12.3398954918298	12.8351282484356	11.9379062097198	12.20010587384	12.7520805009905	12.2738047088234	11.4300878858981	12.1673258400738	11.8081912921739	11.939670437409	11.8034833960072	12.6530315835585	11.7755283368329	11.0907363969111	11.0243593225938	11.1681102362165	12.755427323294	11.9596698190288	12.1190423562262
C9orf78	ENSG00000136819	51759	-1.16999616375015	0.000358762919319041		12.5711765810368	11.3327801469708	10.5422840550214	11.3853958162972	11.7022414414642	12.0812727126539	10.8982539566154	12.5632890740527	12.9857833187292	10.8812455162746	11.888822361392	10.1802110912541	11.6459610010537	11.0275145361483	10.8805969383747	12.0120955674141	10.2910601326961	12.335889032852	10.650625467281	11.969654588068	12.0329151178107	11.7553219518416	12.4626669337465	12.4463292549795	9.86886976719665	11.4257804045183	11.385603457586	10.1230251419503	10.3868681232517	10.4122482744458	10.9748929195628	9.68348863645317	10.3603577345185
ARHGAP30	ENSG00000186517	257106	-0.313019210052466	0.101280802684119		12.6470773675542	11.991992286508	11.4009733105931	12.2091379636764	12.7394856024985	12.6415863742412	11.4577244782401	12.3795672457478	12.6887513263718	12.6311866686653	12.7048661194536	12.3384307401475	12.8263466315621	12.8361410589148	12.631296115939	12.6870963823612	12.9328859294032	12.686154181405	12.8834618309393	12.8379337612429	12.8811617797682	12.8250808102236	12.8687539851161	12.6707389172582	12.7712890119198	12.5997163861086	12.784758400904	12.5008369258705	12.361249058455	12.9901224172532	12.6492659250461	11.6188443973416	12.3306412620303
DDX60L	ENSG00000181381	91351	-0.823505260622988	0.000133290960941685		12.1552075068302	10.9141959780234	11.6879387981905	11.3208621027913	11.6889606309217	11.7563518081791	10.3633776467938	11.9997956227329	12.9433307997596	11.0366004364673	12.2675814960307	11.3479737458858	12.2925850703421	11.197863222391	12.048297980673	12.5306435704829	11.1290845808958	11.7248047289285	12.3458421896818	12.2848198696591	11.6233473540085	11.8846259270579	11.761353848402	11.7232272892996	11.8555756649257	11.9117723377765	12.0498652145438	11.1764618710189	11.6199947852507	10.9512459304371	13.0669716715845	11.6783478237298	12.4915846205712
NFAM1	ENSG00000235568	150372	-0.852875458941887	0.00125162782675387		12.5320955283785	11.0728830884248	9.19336901503709	11.160287906385	12.5329266311956	12.3629136790971	10.6114242187181	11.8228733441469	12.0955174720111	12.1925508196771	12.32224127034	11.0572281403278	12.5620128616003	11.3086395093284	11.9647556780291	12.1539470908377	12.4054461702925	11.7781887580878	12.5805538002343	12.501437930286	11.3687599846452	12.5516515160369	12.5960783133316	12.333625449582	12.3904708308532	12.4337871795531	12.279386863	11.8716228570935	11.6152905522461	11.7792004683549	12.4017859397897	10.7417775074264	11.2322285370593
GCA	ENSG00000115271	25801	-1.04756252342523	2.23949341730182e-08		12.7250940042545	11.0703660580166	12.1197867375921	10.8697977270492	12.5095687653711	12.4499102007597	10.0451617437555	12.0766267774847	12.2443108201075	11.9936129287027	12.4598690284278	10.5776019846407	12.5667222784399	11.0843920473472	12.415304235489	12.3505181750537	11.9024633572801	11.8142110482097	12.6888066737168	12.6439866442261	12.0156435979748	12.4973000136808	12.3951399474374	12.1362045798708	12.0132747139756	12.068286676102	12.0652465291315	11.4204551256057	11.7761299489439	11.2349257696291	12.7198364201046	12.1150673962923	12.8511256863503
EEF2	ENSG00000167658	1938	-0.234378301049436	0.465740572847119		12.8512133446779	12.5357000168561	10.0181798173375	12.4861071510945	12.5403393639482	12.826284169372	11.8458993355797	12.3858846223508	12.5937929263568	12.6216452033449	12.6401431078943	12.6046881609855	12.577262584898	12.0878434045215	12.467335857411	12.4885522543214	12.5008088104028	12.4933063543646	12.0620082803045	12.8879106677804	13.1871293278077	12.359783042961	12.7317672801908	12.7041178660114	12.4770989644752	12.4589219546272	12.442962250297	12.3918054475918	12.383241206976	12.5357679750773	11.983438705566	10.2261906412248	11.4487017610056
APOL6	ENSG00000221963	80830	-0.628049322022149	0.00765274488566116		11.982753384167	10.9120887174388	11.4755458626275	12.0435856318851	12.0468025148111	11.4091899760284	11.0234198248092	11.6087132826007	12.5805416408926	11.6330248799122	12.8899417634996	11.7291926189046	11.8300022535525	11.8526289845537	11.7155950863807	12.1827956753944	11.8855104570522	12.2845759045387	12.7659253559699	12.1125234451576	12.2990442444785	11.9531257755537	12.0317213008089	12.1330195636245	11.8019670407295	11.843832847425	12.9463125131664	11.249483667513	11.6530116949289	11.1724804645211	12.8676682059166	10.6335094603532	11.628338289097
SELENBP1	ENSG00000143416	8991	-1.80969977216064	2.89781467717378e-05		12.4468104976074	11.1812439493428	8.22484630757386	10.3415510880341	11.5610145715896	11.8969239339097	10.7817949662913	12.2308733194817	12.2847667644936	10.4372224747048	11.8783831601092	9.38899872634139	11.8777843765508	10.5197043614869	11.6479393853351	12.5104412426187	9.19729376119094	12.2393093958972	9.69737835243556	12.6394170032859	11.9911928298362	11.0824218236654	12.5248059360435	12.6995502570934	9.19033474738424	11.4675373935371	10.9508678926181	8.57681260149692	10.2877290916085	9.45066870813924	11.2385555038974	9.60140329814578	10.3481067379705
GPX1	ENSG00000233276	2876	-1.46915118522996	0.000483370253016282		12.6312300610398	10.9854051340582	8.43008477203852	11.1545573291769	11.4961088193022	12.0338310227952	10.5433468511789	12.5547560765056	11.2349908166042	11.1163690398432	11.2884055882595	9.98583489549044	10.9793973275087	10.7753783400912	12.0403479979853	12.4361479673729	9.81979551814391	12.1581971045471	10.5127632233172	13.5173198442188	11.9482275146387	10.5302294231788	11.5365065368612	11.9092731180665	9.74927142377599	11.6162390923965	11.2431619316064	10.0751376428426	9.74977031355289	10.2612623160446	10.6777640551948	9.73767930064612	10.0400353014443
STRADB	ENSG00000082146	55437	-1.40245162429179	1.67266518334043e-05		12.4242800611015	11.8165660457278	10.79078246357	10.7847768578598	11.6459443808347	12.3598278522594	11.0174131549837	13.1861088038495	12.6347184552856	11.3001260271567	11.7476565873558	10.2557113863275	11.7407072773662	10.2888073652347	12.4350727826285	12.6355433963681	9.86861828268825	12.3511872856532	10.101637149581	12.7479365937815	12.1969095634545	11.178836987742	11.8339237215064	12.099553229772	9.661368923236	11.6151573799667	11.2413569837549	9.51883454983342	10.953213284618	9.78165700146746	11.8551603932615	10.9314430296007	11.4300683085208
XPO6	ENSG00000169180	23214	-0.596332532037934	6.18182790255303e-05		12.8451201008442	11.9685382780693	11.4260924573553	11.5676050188802	12.7423241172708	12.5744436691575	11.2348941867605	12.3762311640628	12.6042299699314	12.2064475967381	12.4866226637815	11.6070425261169	12.7453735670034	11.7878567240169	12.613291613719	12.6295235027219	12.4280917579651	12.149148631369	12.7241629703118	12.5567090145219	12.7940982377354	12.5581815330911	12.7928954930624	12.3987228289137	12.841046612064	12.5691398628107	12.2782140598568	12.2014306137178	12.1752838519636	12.2107862223942	12.8902413013238	12.0560833047486	12.4730718183224
LAPTM5	ENSG00000162511	7805	-0.473267744219145	0.00275963483888359		12.7950736479471	12.1626187579389	11.7379186036156	12.0968306632356	12.7622253208315	13.0003005366865	11.4453527477887	12.6224921499221	12.5673650742603	12.5526087212024	12.6084645624238	12.2085221294438	12.8210350069607	12.2586077899073	12.7301459859388	12.1312529670852	12.3471263058183	12.1966596121933	12.8918514615286	12.4350929012465	12.9185919032835	12.8122997270275	12.7261107748041	12.3536018085918	12.5231453920587	12.7351349304926	12.6829762507279	12.3226990260436	12.3408171036509	12.1294208720054	12.9438082734274	11.3536995784293	12.2955427766277
CD44	ENSG00000026508	960	-0.333972576266535	0.0229407623567432		12.4919260975389	12.0771667464051	12.3450170197581	12.1143477272819	12.5768421760453	12.5404063255594	11.4792441615018	12.2430125231733	12.5486732736984	12.3385131797334	12.7118115461005	12.3417287681848	12.59673410316	12.0003800619928	12.377641977243	12.0740715447833	12.1377128709687	12.2505332897152	12.7255806094929	12.5214437690227	12.7104547424994	12.2955771652333	12.707267955015	12.041282575392	12.2457400324432	12.4944497882155	12.3597547335476	12.5262648405083	12.1447824061484	11.9160875793902	13.2176226795653	11.9634512798963	12.2807656835327
MAP2K3	ENSG00000034152	5606	-0.966148016193494	0.00578225698288973		13.1273678283304	11.7211449779854	8.77025260087169	11.654199587545	11.4961088193022	12.1298408755254	11.1857558542628	12.4561389493646	12.2371252972911	11.0473363918622	11.729101876797	10.1179751389823	11.8055040844567	11.1066716568058	11.3586421953497	12.3466605078798	10.7330461377404	12.410266736839	10.8035548755156	12.3789746356482	11.5726070662651	11.0213163113727	12.0674089148927	11.9523751919495	10.4045333676808	11.6651405391202	11.0015202495183	10.4750650379112	11.0188268189643	10.3595089843238	11.7260620769755	10.1328375758282	10.4209947371889
ACTR2	ENSG00000138071	10097	-0.299323069937673	0.00876984713842087		12.9662519768405	12.3549998399454	12.9104146412568	12.4333867444407	12.9856447343997	12.8128076588367	11.616220333501	12.5264442820091	12.7014091211194	12.8461495314034	12.9540048002983	12.5002818866674	12.9237203190771	12.7158268686456	12.6779123194831	12.7371650558145	12.8230221045008	12.807980426979	12.8286139041054	12.9434146433994	12.9413158529021	12.9758434076772	13.1094907384395	12.7022388371014	12.8460207937274	12.8754287151167	12.8450072463546	12.7207178486055	12.5749529130021	12.463634793896	12.9979477777639	12.4857656432984	12.8031600376011
CR1	ENSG00000203710	1378	-1.08952812468071	1.19874006559132e-09		12.5278749688467	10.9211980018421	11.1734564224222	10.475487726235	12.4690168735913	12.4369243421323	10.2943318970793	11.9108211040914	12.0661749444763	11.8198733605761	12.218474109403	10.3957672648214	12.4227112583913	11.3111170688876	12.1390117012174	11.8720361051721	11.570786477213	11.6621159507504	12.8251466631272	12.1547658982754	11.4505622201196	12.0401408067497	12.2886880594201	11.7726766230734	11.4188720066057	12.1263766479614	11.5012198181941	11.2165862898813	11.5899387713591	11.5300431658703	12.516387505836	12.1503292756498	12.5867635491945
TLN1	ENSG00000137076	7094	-0.372518069730265	0.0886479731145868		12.5230060096531	11.6424425618625	10.9541177934902	11.854417134625	12.4632934103802	12.9214429590531	11.4763285047579	12.2752512206268	12.5608306133288	12.8911854127148	12.6317336929293	11.9632089253537	12.5264352096047	12.5321781024489	12.2639065232914	12.7217603060938	12.3606433553717	12.5198732787405	12.6625880107591	12.6778051836658	12.3492861897817	12.4826138274269	12.733477002836	12.7461524533233	12.5366547020372	12.4034115908523	12.4255884476872	12.8234583214438	12.2238133352721	12.4459259027067	12.2840263057529	11.0188781834446	12.3793122084424
FRAT2	ENSG00000181274	23401	-0.918775568111573	1.38906731915561e-05		12.5486470498911	10.7727029543799	10.4402023801095	10.9678361697145	12.5483631123446	12.3001995250993	9.86322993756745	11.592126770914	12.1940117993085	11.8640455051631	11.7716276929409	10.6244363610063	12.5988048328967	11.3160594498571	12.1308347057711	12.0130694977765	12.2662110944922	11.7655556655504	12.637391028989	12.0002743780138	11.970078702884	12.3716952151187	12.3669981377915	11.9937875115911	12.4444305960647	12.3960840395982	12.3232611737058	11.6351368209882	11.4495827093017	11.815969148106	12.237418849167	11.929700265952	12.1562206112138
TET2	ENSG00000168769	54790	-0.632918757364907	2.11788857325133e-06		12.6905831874379	11.7796910099458	12.4803488049674	11.6071544029736	12.6628539901327	12.5304607223597	11.0673660828527	12.5201101776287	12.5177217100242	12.1992486763229	12.5509438158208	11.5898064404065	12.8388595708281	12.0003800619928	12.4813844525958	12.7486116122391	12.2719032784809	12.3980428169291	12.7499922642534	12.7905489850395	12.4061831393772	12.6175354091264	12.6602240904733	12.4017033549288	12.4514589759996	12.5363784419691	12.3129898538955	12.0819112410739	12.111396764774	12.0562507210959	13.1209292889523	12.4129713514612	12.9183815857664
UBC	ENSG00000150991	7316	-0.247314591656554	0.355460455761284		12.7465011262471	11.9187067213319	12.3774337273253	11.9766584902509	12.8108093034776	12.5369331592166	11.4704794425122	12.3681929461726	12.7396063480078	12.5473688035278	12.4465561734316	12.2413401934697	12.6095706115924	12.7529635538314	12.4636606997792	12.4723573658279	12.4367511138565	12.4089136279169	12.8658920957043	12.5902449951975	12.9493757897929	12.5255650131655	12.6916978820703	12.4469706109742	12.6637542722517	12.6221410985759	12.8919561503968	12.3522548303903	12.3853913980641	12.6421594797735	12.7116479751191	9.71984264025815	12.5889644230733
ITGAX	ENSG00000140678	3687	-0.755625363508068	0.00117347086380246		12.7940196482365	11.4737048618319	9.54357583678432	11.1493802553673	12.4142980474836	12.462780194902	10.7778513734412	12.1393737968371	12.307182184239	12.5112234662107	12.3391950791074	11.0375243070138	12.6578190338312	12.0512712129935	12.3481990235069	13.0293193257118	12.2938284425962	12.4070171404456	12.7056057490023	12.8821201081278	12.2627356189376	12.2499187637724	12.4214709753772	12.2810014778813	12.5275096744985	12.4867832987635	12.2032633260036	12.1109801345618	12.0611687234576	12.2160860652995	12.1997302051771	11.7102074967898	12.431532077428
BASP1	ENSG00000176788	10409	-1.18365641737704	5.32562753364963e-07		12.3949178690541	10.717451749739	10.7162283424305	9.78041785975711	12.293314250761	12.0078997897269	8.9759929144085	11.472226682723	11.7749421961588	11.9599313437987	11.6959391669554	10.2076329875234	12.1790641891079	11.0275145361483	11.9233628937741	11.7517412944541	11.6829734207078	11.0532049388147	12.5119678426338	11.733844847662	11.8726048980869	12.0765337145003	12.5836201909609	11.293316362891	11.9065573813342	12.0884307909136	11.7924694597794	11.0377600152051	10.953213284618	11.2633710717058	12.5974580037749	11.9141530486164	11.8686687115526
ATG16L2	ENSG00000168010	89849	-0.502686726640836	0.0404973676621009		12.8496924449009	12.0364977541165	9.46822360403649	11.8996405118206	12.6923146392315	12.8209902603306	11.4922921387266	12.3644937390303	12.4451762724487	12.5423205114828	12.4495811831504	11.4641504494727	12.6714379274175	12.4299154388856	12.782824772506	12.9565224204075	12.6208088661109	12.4381274016801	12.8844140532823	12.7415546913365	12.2142661466006	12.5298902884938	12.3267896878154	12.5535441635926	12.7012428493628	12.4557032623991	12.3639067266382	12.2751490148851	12.2577435837341	12.5835004138905	12.480587074566	11.9672228517978	11.9765359665166
NOTCH2	ENSG00000134250	4853	-0.479330998274678	0.000385840979757042		12.7584382510161	12.0035777935619	11.5304671573536	11.7083869772357	12.3173722827335	12.4222077514516	11.5872362981148	12.3742258051871	12.6726794494783	12.4419818039522	12.7591088255339	12.1348649861456	12.8666230392416	12.4623099722207	12.4559976288564	12.3840280148005	12.2311452222356	12.3679971888499	12.9297044835379	12.9501183750332	12.2654567154804	12.521895007556	12.699766316197	12.2117407636137	12.2195729312251	12.402367074072	12.4729999293483	12.3951852922954	12.2401994954831	12.2052003486434	12.9074878935036	11.9552455467183	12.7726809346066
ANK1	ENSG00000029534	286	-1.71335829806949	1.0540193449148e-05		12.3321603783278	10.9454405145811	8.65175784095917	10.1837402359098	11.0822445846519	11.3873083912281	10.9489311472129	12.0650697386102	12.4546067345796	10.8624521924798	11.5588318377443	9.18045507609277	11.4173180570989	10.1250112187797	10.8788986666853	12.2911396301838	9.77044695994638	12.0515870447385	9.42500137651962	12.9786624632389	12.1298029207551	10.661091382744	12.400315592819	12.0619461667545	9.38027566911798	11.1590467226865	10.624991067348	9.50262584048033	10.2422793646313	9.24694367405148	11.424362295303	10.4260392926666	10.4299632102604
NCF2	ENSG00000116701	4688	-0.497971123221283	0.00431830843517249		12.6635221499987	11.6529915504111	11.8275881348064	11.4268672890101	12.684071010577	12.4835487368904	11.0929776786736	12.3235102017707	12.3955192622887	12.2233695363249	12.568442149853	11.4546600464784	12.832812168768	12.6469133424351	12.6752258763253	12.6051895145051	12.5067211854316	12.5350856378354	12.9888961940638	12.6590210097795	12.5307213695012	12.6718361056721	12.6734662580014	12.3980596525988	12.6926777085997	12.4239387814323	12.5727463278157	12.0890494335142	12.1851917845574	12.6498165639424	12.6804293428936	11.8129907373147	12.6048705538501
SYNE2	ENSG00000054654	23224	0.0456824287587961	0.785248823033996		12.6377074011424	12.2524745062149	13.0154459994106	12.6475407652052	12.7661356354237	12.6357997781281	12.3080153720273	12.5381343321581	12.575639077344	12.8653102470951	12.9283947410133	12.6697706358317	12.2366456615099	12.9972618638419	12.5592143945543	13.0801520567414	12.9255488783439	12.9155584535027	12.1347753797969	12.7081240813781	12.4576527326004	12.7645365067016	12.829166227964	12.5118547745248	12.8878908358776	12.7732867600581	12.6752010032049	12.5264461607979	12.8201412645427	13.0044350895938	12.5300171766111	12.3147615058091	13.0875398116253
CA1	ENSG00000133742	759	-3.06161026148048	3.06588573282379e-09		11.3359748377928	9.29997958024239	8.38800419907392	8.5712848738957	9.55068530972641	10.0852954695976	8.46532095448362	11.4206803113503	11.694361591179	9.86775556220016	10.8361721291067	7.4638454583992	9.91107333113029	8.62351733404289	9.72511646242327	11.4374244669421	7.55529380947773	10.6290428951755	8.98183706422188	13.5283290380151	10.053253498646	9.33818483794197	11.6891733654958	12.0930116473917	7.60826608646942	10.519091890279	10.1017597305051	7.87294371959387	8.70063959173205	7.74227635664588	11.3058727416117	10.1125067187861	9.63175219948647
WASF2	ENSG00000158195	10163	-0.794855286675373	0.00043135802215767		12.8569445383487	12.0131072092619	10.3106114767398	11.7408660919511	11.9982286824151	12.8084931404982	11.509983054605	12.4957221920022	12.6801897676777	12.1997831636188	12.2707206171461	11.3655020217383	12.4757557624622	11.9186830507756	12.2346776319857	12.7884007130899	11.6461061636175	12.6389206303051	11.7093566385069	13.2371453301188	12.5774553053258	12.1427702673558	12.6871174205988	12.8523592582418	11.7075329859039	12.2446281070421	12.0601376287826	11.612764100559	11.8830510373867	11.6139567297226	12.4128083813668	10.8682656650932	11.3586699864312
ENSG00000285132	ENSG00000285132	1508	-1.0994886091317	4.97368003938132e-06		12.3092264964426	11.6655493049409	10.3172113552053	11.5450091848745	12.1413106314685	12.5123839840739	10.844221190237	13.3309905456487	12.5750496484415	11.8254261415746	12.0740327279461	11.2349759043776	12.2831727561421	11.0580791451889	12.3613252687484	12.6815945311192	11.5326521987321	12.4680611795451	11.1941745692297	13.0765607222074	12.4879666715969	11.8621060781535	12.4063304674008	12.3970643160824	11.2478386749579	11.9867257310116	11.4824979897658	10.9811738913802	11.4066637907406	11.0783841256805	11.984916729133	10.3098880234552	11.5824735368091
PLXNC1	ENSG00000136040	10154	-0.856470468667071	2.2176680885263e-09		12.624723504258	11.2623139383223	11.7976590291131	10.9467665214303	12.3809276692869	12.2884444488679	10.8121899289356	12.2036513362644	12.2492455787434	12.1944293568449	12.126327348499	11.1310733759956	12.7193857380295	11.7927393081385	12.5504453888032	12.2038464269856	11.9089726380806	11.923253762037	12.7850875979521	12.675296113132	12.1872557218835	12.5588329118888	12.5127099214651	11.9148477712629	11.9072627175694	12.4530827761704	12.3567023247687	11.6141299496491	11.9165747569128	11.7774089025559	12.7571580793647	12.0736833671749	12.5678178530956
BOD1L1	ENSG00000038219	259282	-0.453249499275212	0.0013245459019247		12.7722411851751	11.7414529043359	12.927024234573	11.8462663139667	12.7605462214412	12.6213480462459	11.418768217998	12.6995212072417	12.4539657033903	12.5097155368935	12.5097526192202	12.0286223601623	12.7989904927056	12.2086703518084	12.6158410963252	12.8095735722784	12.8123569679029	12.633137977366	12.8029917980798	12.8488605049448	12.9628494504096	12.8984479116327	12.8090384299724	12.8028658086659	12.7914844764234	12.7947796341225	12.5305229417396	12.2854710922767	12.2800383518113	12.3556473861359	12.4879019857147	12.0904950134181	12.7825044899519
YWHAZ	ENSG00000164924	7534	-0.224887366326009	0.0579580264914721		12.8012066781028	12.2485852001211	12.8875363768048	12.4718979542583	12.7906578096283	12.810754735597	11.68265064612	12.5231298869018	12.7376764279659	12.8478554720156	12.6995820792955	12.6093133944847	12.6573775667716	12.5409092140379	12.597641427588	12.3967693272101	12.5743069660995	12.5100625914604	12.7787853273888	12.6125654800313	12.789852096133	12.7322738011448	12.8582925737156	12.5847677542282	12.5641942366128	12.6323334295033	12.8623280302562	12.6585470976325	12.5447643825141	12.1979865768855	12.9857467319817	12.305357233102	12.6586287244107
SIAH2	ENSG00000181788	6478	-1.03392613823048	0.00277807309030636		12.3241505921358	11.8979270805918	9.89257023982253	11.1784741213797	10.988394597933	12.3785217995543	11.2140396883098	12.3386730447786	12.6075001381301	10.9076748265184	11.8791313285128	9.3744959022801	11.5564385758132	10.948538222996	11.2976835040943	12.7515320544828	10.2324869910037	12.3221530210028	10.419371905101	12.361045349307	11.4136191507989	11.5432283838575	11.8075420615519	11.8362403365083	9.91320406643163	12.0129691181766	10.521632840108	10.4989441985464	11.2339591069652	10.0419921760047	12.3456038489114	10.5966156618522	10.9364770849958
RAB11FIP1	ENSG00000156675	80223	-0.425758272153546	0.00878291916044073		12.6162009872646	11.7410574462057	11.8191001548754	11.463939701841	12.6403060831032	12.3917670671713	11.1168942007885	12.3116833042244	12.2531812657081	12.5682152272409	12.2644355282058	11.6730158980419	12.6847128388181	12.3993977496052	12.4050226485262	12.4934452596259	12.520600304073	12.0892459535907	12.8743842309278	12.6414180026457	12.3224253500326	12.5820887773394	12.594950192353	12.6104717162547	12.7034777217868	12.6116954998682	12.3988592029542	12.332687530422	12.2027169893808	12.4587250063621	12.6956719211082	11.8171764527744	12.372359396477
PPP3R1	ENSG00000221823	5534	-0.812978709348182	0.000421927616321607		12.3292528725144	11.9340108062361	11.6734571104708	11.8280267243963	12.2675350462998	13.0907207933351	11.706067961447	13.339237572791	12.7360954797346	11.7055828683859	12.0720711162103	11.1747403666843	12.1068522461298	11.3567998580945	12.2970099893951	12.9514514861953	10.9926855907297	12.3730021949909	11.5599922358764	12.5612459151444	11.9969351973311	11.8908482794466	12.1349463333462	12.1862309291916	10.8091246497567	12.1088098176827	11.2729163435338	11.5294371884952	11.752523312329	10.6448436576872	12.1851462853416	12.059031603717	12.206867280204
OSBP2	ENSG00000184792	23762	-2.06398170119886	1.37894262328914e-05		12.669856413576	10.7421820153895	7.98874084678518	9.30077154014862	10.9985663694875	10.9427466602028	10.0092266397942	11.7871407313638	12.2573511997341	9.86234834300847	11.1308052322305	8.66955441439534	10.8639196140286	9.74628116256187	10.6816126460603	12.0750045239299	10.0038130164619	11.6196925115846	9.16800934413726	12.4298098833579	12.4627001062729	10.2246347980965	11.7052962525464	11.7556910147855	8.80634027500932	10.7981629552319	9.3729801779676	8.04353139468265	9.65889970406554	8.84996478168323	10.4644148774976	9.24526644334295	9.57124520355665
TNFAIP2	ENSG00000185215	7127	-0.730752221567182	0.000236417103024964		12.5448924887823	11.3848507107106	9.89698832334862	11.4662542881449	12.3748430227172	12.4138462997257	11.1839695494043	11.804621362056	12.2368768810452	12.2630366825579	12.4690906123713	11.2460226082884	12.5160025314398	12.1221012230069	12.2531378166109	12.5505668623683	12.5867081922074	11.9764767865172	12.7388036578747	12.4785946391169	12.2843619971007	12.5424595432888	12.2517018306596	12.4237002273941	12.2443452092264	12.4187826523768	12.3297853195043	11.943188091295	11.7188110189404	11.7560986046416	12.3718235954462	11.1497038761694	11.6330007077032
DUSP1	ENSG00000120129	1843	0.451279626021688	0.242280823121377		11.6341993632349	11.959728717909	10.4034665636677	11.2174740926482	10.9781505076931	11.6926619703381	10.5470600803964	12.5923320005912	11.2414463653886	10.8765701207442	10.8928699360177	11.2936468527872	11.0724544447548	12.1043601758402	11.059904339389	10.7005675808176	11.1909498090248	10.3719376903292	12.3068328931609	11.1148532811861	12.8046592304079	11.185603688367	11.2279068739958	10.9383160342539	12.7935839222302	11.9373844246378	11.3828773808927	11.8053156456067	12.3055666461068	12.5010208625379	11.3979726079069	10.2324828327676	10.8616118511407
FOXO4	ENSG00000184481	4303	-1.20335177396744	5.57981548483901e-05		12.4958208957256	11.5094407988291	9.50349611062342	11.0305094223127	11.7184800561561	12.00825818018	10.9083887412281	12.5488417021627	12.1280305767162	11.6171044393096	11.7550121360413	10.6472943064427	12.1873448248644	11.3501896335662	12.068914035479	12.7330337795861	10.982430384846	12.6816791107665	10.4263722205514	13.0507674655535	12.4123345790293	11.3669455113218	12.32837447694	12.198851862914	10.5804070175429	11.8913670737613	11.33290538144	9.95928469874914	10.9043243774085	10.975212043797	11.0870913354573	10.1595054451627	10.8655811036441
IFI44	ENSG00000137965	10561	-0.862448453296158	0.230381677429458		9.00178460367552	8.54014105971693	9.3199113519398	9.95185792529363	8.49593996038071	8.22085026636006	8.03623743052304	9.83273551826505	12.4337343779808	9.16173775153138	10.6318984171807	10.2979888507764	9.89614129033032	10.2888073652347	10.1217564001044	11.0473202927171	8.543637820644	9.56860034525274	10.971389839519	9.62321766873884	9.25447488184584	9.51599460408962	8.60501519370913	8.80670049209697	10.3390395224836	9.11206950850984	11.5256452422202	9.14964089675659	9.59636821820051	9.17199644503917	12.7449989509895	8.82049707064623	9.40040623459314
SLC6A6	ENSG00000131389	6533	-0.681938414802722	1.70815466589051e-05		12.6994293398368	11.4959090188458	11.3217856921647	11.1591436123379	12.6295119788809	12.4097829690944	10.8114185302282	12.1674382329224	12.2115638556876	12.1232404542109	12.1858906736568	11.1462483424733	12.6188968634411	11.6571706893321	12.490859937612	12.3126561955444	12.1207563550796	11.7278470473404	12.6478965816436	12.40040226421	12.3122632801756	12.4111876412721	12.5543193418025	12.2545012216158	12.5786550362045	12.4027849715528	12.1326641669314	11.9663642979765	11.9834006906153	12.0005194831131	12.6410406914254	12.1536430212706	12.4142594354687
STEAP4	ENSG00000127954	79689	-1.06857127520627	1.25455504001885e-07		12.2731188302391	10.7942232823674	11.9793445596941	10.7847768578598	12.5418607975297	12.4814852872697	9.95147579691898	12.2036513362644	12.0484484208259	11.5305100307408	11.774445460374	10.0679664101136	12.4916923339715	10.5577870113076	12.3851339536089	11.7258355620633	11.6238545132608	11.6689159978447	11.9909848883586	12.1092221981459	12.1022892475865	12.256358452831	12.3140482976223	11.9832137716266	11.9111359126877	12.3633931154886	12.1628458118579	11.5250872531876	11.2319114477404	10.838172916101	12.2151759209398	11.8434075344389	12.6247047467345
GABARAPL2	ENSG00000034713	11345	-1.35683478079984	1.94824704702298e-06		12.52639485072	11.3899053437149	10.1839134485894	10.910497525428	11.4491492494974	12.0203907670926	10.9411955037075	12.7877893200422	12.4287406479772	10.9679392617876	11.5648901562489	10.0759269783114	11.3883395936532	10.005957165831	12.0543258331283	12.586992825721	10.3664109587322	12.2685505661409	10.3990541522497	12.9397026539705	11.7842824611757	11.2913306367389	11.9945578852502	12.0644561778901	10.2337159567609	11.6941145149918	10.7118916369923	10.3850211433603	10.9507248236229	9.86524114382235	11.737331294669	10.9493596973088	11.4184114503326
JMJD1C	ENSG00000171988	221037	-0.27724184648197	0.0715664663591771		12.7087809656141	12.1584790904936	13.0169646835984	11.908177057487	12.5256953063858	12.4305210133226	11.4729194361687	12.7088337835907	12.339471427012	12.3682973931861	12.3362016495951	12.0479339577958	12.6431788079094	11.9740494746311	12.526797364689	12.648762050487	12.462052786845	12.3333234747264	12.7629944218997	12.6488260785971	12.6938855751537	12.6745432947809	12.5849466191736	12.5511600080186	12.738376397372	12.6791404943235	12.3863954286673	12.5647336108178	12.4589890309656	12.1358668322587	12.9640310032926	12.3836397615786	12.8284433760249
MEGF9	ENSG00000106780	1955	-0.774366540326161	2.12505445194772e-06		12.5945708751425	11.2231987534677	12.1207288316993	11.0254941906775	12.3939835591892	12.5977293399707	10.6764270988965	12.2951730157161	12.2981625360551	11.9379933007635	12.4705804648713	10.9878427293694	12.5587070975799	11.5021105198086	12.3661791209101	12.2454624914809	11.9740517382163	12.0032664082183	12.530132509217	12.4957609321975	12.2606914224103	12.5607852852938	12.4184980752474	12.1409689554381	12.5222249107925	12.5592393789987	12.0901889298807	11.8920329407755	11.7491873284286	11.3131994733677	12.6837091957885	12.1874465209052	12.2765511690459
FCGR3A	ENSG00000203747	2214	-0.548119447509627	0.0611239984182679		11.658730635235	10.5110273607694	11.147179983574	11.5868773111378	11.2734185446712	11.3351120201225	10.6360365579757	11.4011114560161	12.3057617736304	11.3243541628575	12.5015170810219	11.7884087785253	11.881191582205	12.0762408918794	11.9250087197019	11.739435231295	11.5238428309929	11.7278470473404	11.3726792799765	12.8483656261933	11.4172951619393	11.9501494381867	12.1154085506355	11.4935160373949	11.6710337257352	11.6606039900744	12.8609578286502	10.5498382512665	11.0227807736402	11.7766916525617	12.699997523406	10.4974103928814	11.8637188878016
UBE2O	ENSG00000175931	63893	-1.72078758760404	1.76212627484819e-07		12.7214026611872	10.7398072392233	8.77995807410558	10.1575821050648	11.5148268666608	11.2418569041165	10.5066317787097	12.1055236055152	12.1456052269276	10.8268861639039	11.1612749949282	9.37934658718054	11.6320955702609	9.97966613824598	10.8991469732091	12.8793218771921	9.45919799608602	11.8252098603565	10.049269750363	12.5741731665508	11.4583144378337	10.9907299087116	11.5532575225725	11.8701136104197	9.77741289756635	11.3815058729631	10.9850729562135	9.50114316045326	10.3021310625292	9.45608240431542	11.1957855796708	10.1260925419938	10.5581854748125
MBNL1	ENSG00000152601	4154	0.0464029416519357	0.724269866093155		12.6461041642938	12.7279343093334	13.1041676285673	12.6532389590045	12.5124538413282	12.6024841201412	12.1572152967841	12.7527159003744	12.9189195797772	12.6888611701497	12.6812557275805	12.7955011091211	12.5247420001094	12.5724786080645	12.6219415328398	12.7526985778904	12.4451722172858	12.7902144532675	12.5053804124192	12.6833653202112	12.671493081156	12.5575298600197	12.6061918960366	12.6224444185392	12.5311746457623	12.6682322533272	12.5019225705146	12.8712097673089	12.8121717530629	12.4146904941517	12.9398514064705	12.0765959429921	12.717970557451
SCARNA5	ENSG00000280652	677775	-0.254545454656599	0.508444158852116		11.8296518753855	11.7915786474809	9.8999261702128	11.8635759717475	12.259631323844	12.0658611311299	10.9842635018048	11.5219935788388	12.1720918830683	12.1283031801539	11.8546149502696	12.2457480807538	11.9218299393508	11.655709547765	12.1726498799042	11.8509470485642	12.5867081922074	12.0959886251099	12.1178699094346	11.5180248513596	12.2715604782748	12.1527290218575	12.5371929700587	12.2759568277672	11.7557187210854	11.9591437250332	12.3853065152956	11.9355612627723	12.4073235856446	11.6675612649162	11.4326193194464	8.26811745942419	11.2591237167203
SEC62	ENSG00000008952	7095	-1.01020668520547	0.000104520870184555		12.3060258921485	11.4516368978205	11.5247835043947	11.0103429036583	11.7908357875008	12.2183085541716	10.474816398566	12.4491702545303	12.7601483263297	11.3090735470494	11.32346729994	10.7496210655953	11.2304484430237	11.0602903313533	11.6687188331699	12.8761141263679	10.6531653721528	11.8879439615587	10.9215135522691	12.8221431384575	11.8483060321523	11.3736269114429	11.9567042763894	12.5786353993067	10.2348420865519	11.9414174626792	10.906747141187	11.110232022853	11.1063859192615	10.5689246747957	12.2828252169855	11.4690469859604	11.2938935638695
CDC42SE1	ENSG00000197622	56882	-0.325015038159622	0.00611500330710965		12.8369555318996	12.2145261458949	11.8569087134117	12.2604415830258	12.7937623886501	12.7631374352979	11.7713488504981	12.440252035195	12.5586458650734	12.5594963950069	12.5702961715886	12.148818186914	12.7847112164546	12.6400344230463	12.6754703052728	12.6418531027714	12.698784762255	12.6506458463571	12.9081736641467	12.7015631843553	12.5997275334873	12.6330828664549	12.6941582733017	12.5955093523346	12.5797614238984	12.568208752407	12.6352254779763	12.3774023566	12.5709101140233	12.588821307789	12.7087888898274	11.7911688508495	12.804538093077
OAS3	ENSG00000111331	4940	-0.688213667451692	0.337025309171467		9.39077584734236	8.50257320426653	7.95974113658995	9.91428383936984	8.6285490067061	8.60516655614768	8.69373255376422	9.55798454586798	12.3619703357767	9.18368860835762	10.582179112649	10.5810980722538	10.0856887909983	10.2634122692775	10.3189680314634	10.8334029638171	8.89151404013761	9.55686584898266	10.9838900927257	9.4478914879996	9.32706953425649	9.96579405293514	9.1081706844822	9.13736344673881	10.738699799207	9.42373499505672	11.3719212304851	9.40765771798695	9.89179287325963	9.50738290906917	12.7014365132092	8.1993376640446	9.04867634804491
HK1	ENSG00000156515	3098	-1.28314435830076	0.000118976701585975		11.9556701146592	10.7881073588933	9.44421498348654	10.4296823307219	10.5153636256492	11.5977265020879	10.0078782806334	11.484055554863	12.1632297825823	10.4408487923872	11.3344219989922	10.1024727409072	10.9976584855591	10.5186319909175	10.6410988299859	12.0042803569937	10.1431238555989	11.0772666736622	10.2967496475945	13.3996448663382	11.6041252814816	11.0401082769855	12.0152286244134	12.166116527815	10.2593963384947	11.2612542940845	10.7343200414683	10.2205628913813	10.2190040512771	10.407617236985	11.4459906019401	9.91528319824818	10.2822664651914
APOBR	ENSG00000184730	55911	-0.39999406721881	0.179813961788342		11.8446627346011	10.7429727380052	10.3647065893356	10.8322298730928	11.8642585062735	11.7550710236484	10.2787758249401	11.5972947569412	11.8577346257728	11.5997916151968	11.7174350600792	10.7773085953406	12.2531014096999	12.2304243620696	11.7906375814725	11.9422322912566	12.3340860983938	11.9595694335299	12.476411881248	12.0587747208437	12.1568015521813	12.0051976111316	11.9882698034819	11.9008705255338	11.942784985635	11.825556694009	12.0727069989284	11.5391768236896	11.2829094433767	12.8749003420745	11.7471201319371	10.7965442995768	11.8474300380844
DENND3	ENSG00000105339	22898	-0.603484587367626	0.000458529612979424		12.7980558051249	11.7042033561365	10.9820491660532	11.3755778721817	12.4026222930244	12.4830331511479	10.9601093640679	12.3043297128037	12.2368768810452	12.0660519088968	12.2445436575815	11.1687153455518	12.6937824425083	11.911763386025	12.6360763492739	12.439411691241	11.9825626578847	12.1831082944899	12.8076843402574	12.4274924646338	12.318172550004	12.5101552057038	12.3057975675755	12.1773687526677	12.5744430067091	12.3262036535238	12.2705675067271	11.9029689708113	12.0453254189906	12.2438546639124	12.3366025985895	11.6116325235365	12.4167396551116
ITGB3	ENSG00000259207	3690	-0.272218626068551	0.567551704540626		9.96388576926582	10.155717652138	9.95745398434983	11.0899696073805	10.5469134618125	12.4480622203363	9.67537311156	11.0990066857617	11.257704846079	12.5097155368935	11.2043126197833	11.1205471196973	10.2991917674414	10.7852177181006	10.3277167334181	11.7388466006438	10.2342187808679	11.3865511870928	10.7585253189308	11.1578441221288	10.6101641528669	10.0829979046364	11.309060780113	11.9022743617606	10.4420547600096	10.758192267791	10.9993855675005	12.5390822752229	10.2942933296436	10.0550927668332	10.6704283300614	9.47935788895919	10.813792567881
MYO1F	ENSG00000142347	4542	-0.512989833748472	0.0150631362905997		12.643180608815	11.4732286977332	10.3357481806115	11.5309259729764	12.4964019452623	12.5972529988136	11.0936121726801	12.1191591624321	12.2649243002092	12.3704353993226	12.2320070763216	11.2915159096638	12.5814572365202	12.1528050742933	12.2963743836162	12.4734191146521	12.4233636914252	12.1713450714085	12.5400364977671	12.5609438986376	12.4169310039989	12.4028673576149	12.3328928748963	12.2256372786447	12.5171517374778	12.3711017713934	12.1905398090036	12.0196375739672	12.1512955884266	12.4553678165297	12.2458264126182	11.1092996124132	12.0340642743739
USP12	ENSG00000152484	219333	-0.905489505941845	0.00958158901262432		11.2130359849778	11.4593510824204	10.6550641009776	10.7907022979691	11.5454935264566	12.1793750066377	11.2543168534432	13.385266543014	12.4057209668783	11.2264732205437	10.7462973817639	10.1437619658491	11.2119215099487	10.6070454813254	11.033436163453	12.4491587878867	10.1320170061183	11.7187007685948	10.1179560883677	11.9252890565075	11.6444089154309	11.1129173980695	11.2690548744318	11.1028960245881	10.3690864075122	11.8937477516406	9.7170206576244	10.8791655104613	11.1351593314587	9.79876830248309	11.6185650054029	11.7854833799921	11.5305278122643
USP15	ENSG00000135655	9958	-0.541439897101007	0.000832795775190961		12.8266844058875	11.8975722901057	12.7979167988509	11.7196828768269	12.2275760839234	12.4326586162303	11.282412424782	12.9107076675282	12.7352164259097	11.9472543236241	12.4420067307875	11.7436029008477	12.4289322736678	11.5652154563049	12.164661905728	12.7103980351256	11.8464804168611	12.3693892112542	12.3155671047872	13.0225319482056	12.3505681395439	12.5248984335589	12.7025621829634	12.6283937099187	12.1798479189313	12.4532845211362	12.0608198620026	11.9815225672666	12.1971320577508	11.7252046550541	12.7712724921306	12.2993859447265	12.5682235547424
RNF182	ENSG00000180537	221687	-1.52110133844811	0.133026285489281		12.8646624407623	7.12998898683321	10.5243406626421	7.80194093480658	9.88084056978983	10.9621256097451	7.8351806127093	8.91376509033925	11.0922827712726	11.2504127735839	10.7577414826527	7.27057894732171	6.71759893138793	7.78305700964465	6.69793378874544	9.47940784826177	7.68031134120608	11.0786295698316	8.50733238011082	8.90414618204549	10.8403788370423	8.16359593979764	10.9231211584041	6.89355937294593	7.65939197149596	10.8095625714768	6.57131578495795	9.02467341395907	10.6922550995383	6.3773539536471	8.26346966648017	7.39959600961257	9.35003144779283
PECAM1	ENSG00000261371	5175	-0.433085628509226	0.00525704911353383		12.6795913459288	11.7183351604182	12.6054123247321	11.8164633612322	12.4126358576738	12.6601770787396	11.47730104563	12.3577435057866	12.5902970627334	12.3192119243237	12.7002171870448	12.0594981655365	12.8435240811529	12.1590056848171	12.3570647080112	12.5241685714767	12.3838029257361	12.5494025609778	12.5136100103909	13.1818512561213	12.5076362123165	12.6275050666159	12.7181887566171	12.4714484589365	12.4238771113034	12.6189074482447	12.5039306183569	12.2634476928721	12.1985303193488	12.1500581118126	12.4847715649135	11.2594159004712	12.564161394428
STK4	ENSG00000101109	6789	-0.238727358373815	0.0395341136154564		12.765266595666	12.2935004846816	12.7781510068143	12.3430973417525	12.8485317206918	12.7481970216581	11.6737701728933	12.7178230808257	12.6078843768612	12.6613796514452	12.647625989848	12.4740358019221	12.8537717536527	12.601096658456	12.7313220956234	12.5589266315938	12.6910954662648	12.6625036415777	12.8740646790001	12.8406732162241	12.9084004977304	12.8369443127396	12.7580429278012	12.7604122013656	12.7857431363834	12.7058016020603	12.6838621878349	12.5984133842006	12.5888808706765	12.4936207655012	12.7874537240799	12.0184089419512	12.8279352515696
PCBP1	ENSG00000169564	5093	-0.496033421848939	0.00864855993269638		12.8194508550451	12.027122139676	10.9060844256028	12.0605325550981	12.1848099751418	12.5953460596528	11.2216053323241	12.21340584933	12.8457136898964	12.1394904607123	12.3930888439044	11.6938152292569	12.3299089535686	11.8466653376648	12.1878090421419	12.3776149034571	11.9825626578847	12.2872295693367	12.0634104931667	12.5705772001282	12.5295899919503	12.2304253726799	12.4968923166576	12.5502649327721	12.1818895156652	12.2668366384531	12.1058096347955	12.0685245553666	11.950582224898	11.8336630304019	12.3937973012825	10.8452089160296	11.60321419691
WIPF1	ENSG00000115935	7456	-0.294211662771261	0.00803428240427308		12.6511576665097	12.1572941427936	12.6842059016046	12.2002680889815	12.7179206816335	12.6979882644844	11.4690134617462	12.6230551916791	12.6682649534727	12.578526541924	12.625505760048	12.2749384697056	12.6894706946703	12.3803596183421	12.5810369639423	12.4119856495256	12.3896321405329	12.4264058049819	12.819515305739	12.6491102462295	12.5523291988254	12.6122108689163	12.7399555306418	12.4815001412267	12.658527788435	12.6680584398569	12.7712757699997	12.3935957636075	12.5816658337764	12.2438546639124	12.9527472617394	12.3265536124038	12.6423445655857
CXCR1	ENSG00000163464	3577	-1.00812315805856	8.28139793540763e-06		12.2285615537915	10.6725022370628	10.1911198700765	10.581012287623	11.9871023042524	11.8453001552381	9.52860301256691	11.7255454894423	11.9409196132972	11.7577016218221	11.5852083841073	10.3933822060491	12.0321962392658	10.6682740455916	11.9042996534756	11.2682333983795	11.7446242931703	10.7520618092493	12.3444587770504	11.6550920397842	11.6094905005492	11.6226494575117	11.9859764138977	11.5977127210972	11.9174515163678	11.7474135478798	11.9373423443003	10.7822020273265	11.3767068633082	10.8775279889872	12.5846486699494	10.5402841348105	11.5659073399258
ATM	ENSG00000149311	472	0.206332502076527	0.0587560286885505		12.2052273533759	12.6580282795418	13.0925312716533	12.6319598059983	12.3702014641	12.3840554495035	12.290973387637	12.4827515084161	12.3201378474175	12.5824255959681	12.3794064977486	12.969603995763	12.2298322827327	12.310282686051	12.5660859576844	12.537766494713	12.5378509846779	12.6163532368236	12.2783777164736	12.5276391163222	12.4454064946821	12.3203747118201	12.4442011231509	12.4843146022209	12.4553220933941	12.4824405688613	12.3252499089995	12.5080167327653	12.8078269377114	12.221630020847	12.244839827374	12.1229782078102	12.6101995283519
OGA	ENSG00000198408	10724	-0.27611176150278	0.00402875358548373		12.9482048696159	12.5354720256663	12.9293558970497	12.4507857106582	12.7159966629689	12.7739259751702	11.8922050986484	12.8865256386962	12.8416355223307	12.6440076196405	12.6118439405541	12.5238829920772	12.8778458147477	12.5932322487085	12.9584131398656	13.0553141462325	12.748924447917	12.9284586794388	12.9067684425897	12.953803693626	12.7753687301704	12.9007618598668	12.6686487299372	12.6030099339024	12.6348778571913	12.8397629350495	12.823461688887	12.5380035065528	12.6694853558818	12.5139879582201	12.9412223197624	12.3382500962693	12.9198128597357
EIF2AK1	ENSG00000086232	27102	-1.17730659784442	2.22836812982635e-06		12.3935267416654	11.4703684059222	10.5375837555942	10.9665283051543	11.5877807496216	12.0376983616465	10.8997061554956	12.6120360396902	12.5838658920208	11.4118624333393	11.9255002304871	10.3846030011316	11.5789959519505	10.9276950104992	11.4962116481808	12.7567739971318	10.5930736838177	12.3646508438312	10.3492719097746	12.3786319350088	11.9346141973891	11.3876312121275	12.0671377378077	12.2827988713643	10.1273578815645	11.751357287358	11.0275912170103	10.3261574811096	11.0423894226164	10.4223843841159	11.7927306872771	11.0700709689761	11.2978143817361
TGOLN2	ENSG00000152291	10618	-0.271540484117209	0.0329628381788715		12.6629449262327	12.0946050686616	12.1484013276778	12.2302601914255	12.7882792032883	12.6803313858481	11.4951757228136	12.3964622700577	12.6078843768612	12.5899883781761	12.6526660178844	12.3877248658117	12.6545047329482	12.454489352856	12.5227274927023	12.5980681662181	12.5872155579586	12.6625036415777	12.6774976096389	12.7444832351413	12.4794959140072	12.6355549823872	12.780544588801	12.6882031794247	12.687760411647	12.5599889606259	12.6345382874095	12.524994959901	12.540360312681	12.4174536319034	12.5933946315609	11.6966394516644	12.5318697336986
TUBB1	ENSG00000101162	81027	-0.131597477628322	0.675706801331021		11.5100083126509	11.1150133738668	11.3973488644957	11.323417974329	11.204253441441	12.4321245124089	10.6360365579757	11.7323468039105	12.0410687226845	12.4365501533532	12.0221431549965	11.6515799498392	11.076424677105	11.6246785104217	11.435144591166	11.8542116595788	10.9106894010742	11.7334800948434	11.4765519306089	11.4524397646548	11.3944756521198	10.9455922700828	11.8908089827866	12.3002958035177	11.5090015845504	11.5030595508049	11.3926672259443	12.7276734545715	11.2569648609167	11.1994982018112	11.8493297936057	10.4369732703385	11.6945109249662
TNFRSF1B	ENSG00000028137	7133	-0.611992707426724	0.00326688498884929		12.1214308331249	11.2863681990079	10.0970541559762	11.5519995402793	12.0704894275639	12.3368993495655	10.9026061690071	11.9814686476303	12.4156315619742	12.226520416278	12.4272490375755	11.7826560709531	12.4430883768318	11.9500132699828	12.2078892266502	12.0251884582471	12.3306560444585	11.9566086843467	12.4286864898889	12.679197228281	12.6745671485653	12.3560402237228	12.2837954586751	12.3621277107093	12.4057741656368	12.2080327657529	12.5071877458067	11.8062121318372	11.8442695917594	11.9144583388682	12.4849804711228	10.8803243965238	11.7863115292448
ARHGAP45	ENSG00000180448	23526	-0.15836280834045	0.662140900158316		12.3879487766959	12.0812337604241	8.79917005488085	11.976009014009	12.3330235239471	12.3787989868208	11.3672331730438	11.7239713893619	12.1806415728608	12.3642502703452	12.1114420709931	11.9878905930178	12.2632917240867	12.1510779411946	12.1012987774879	12.1424221593628	12.3334813871538	11.9424615192397	12.1742464770776	12.0536315499442	12.1394769200787	12.1805071706074	12.2977305218022	12.1984710285135	12.4661319685459	12.1788051523977	12.115692561563	12.1785367365805	12.0534620219776	12.1761262280167	11.9884578179295	9.86751513934047	11.041365858134
SETX	ENSG00000107290	23064	-0.176075668677264	0.171526641176443		12.5536379778353	12.2079601463236	12.9187433429374	12.4080924985537	12.5051188885798	12.615714725382	11.7910353909932	12.6869204189229	12.556457802842	12.5528179225124	12.6416868776331	12.4303645510004	12.4941665950809	12.3201532661678	12.3491186943753	12.6928812162294	12.6575080044954	12.6906154121432	12.736520329506	12.9296790930838	12.5711459617938	12.6299867518516	12.4867907961057	12.5216297354453	12.8025200217655	12.6537339891315	12.7785513029951	12.545359063807	12.5156141842747	12.2232101020936	12.9195935452569	12.1110956597981	12.7089842832788
STAT1	ENSG00000115415	6772	-0.697032402743741	0.000144478686392524		12.0198954524151	10.7326593233449	11.7284723767039	12.0950372907644	11.9606936644533	11.5289448062929	11.3006599722894	11.79765451646	12.5764246080762	11.6736136996923	12.625505760048	11.6472542537965	11.8138485438949	11.4080395483995	11.839889930526	12.4134616107283	11.607271113479	12.4312125221612	12.4098508685434	12.3537410251057	12.2887155104257	11.84137246173	11.9569970310249	12.1869989860778	11.6051749357394	11.8481357720942	12.6137688532703	10.9694782718263	11.4618637791017	10.9301048355765	12.6670507353788	11.2958738349748	11.8039906480857
IRF1	ENSG00000125347	3659	-0.639911890340713	0.00416454464898093		12.3121746101333	11.087893640544	10.3454659128549	11.8142848703461	12.1942394615717	11.9172959270231	11.1999671486345	11.9997956227329	12.2651679329952	12.0052792337354	12.6203697661081	11.4420362867161	12.0568439985621	11.8242961939266	11.9274739422988	12.31857649485	12.1130251617509	12.3774365566147	12.6540517146661	12.2428836889505	12.6578370368867	11.9994505097156	12.2657125844741	12.2166385941163	12.1830548462092	12.1075285063244	12.6107439530144	11.4321188716878	11.7448868352212	11.7959332765763	12.1404883118243	10.0136279157403	11.6659806983966
LIMK2	ENSG00000182541	3985	-0.863070287968525	1.99698630881267e-06		12.208659352595	11.0703660580166	10.1632967910184	10.8655936130391	12.0403582379635	11.9616446714863	10.4492446948956	11.8885124226119	12.0018395923669	11.831992419014	12.1559535234883	10.7773085953406	12.0126535323371	11.0785861162921	11.8908880668459	11.9650595250669	11.7767149163496	11.613595970055	12.7328242241887	12.0514831372228	12.1465055720633	11.8647428053794	12.1167193356993	11.744255098693	12.0609615838361	11.9903452579618	12.1371995291014	11.4000116986264	11.4193143354343	11.4459142731907	12.3568340670024	10.8287084640434	11.8973703873729
ARAP1	ENSG00000186635	116985	-0.340675720739767	0.268316597198117		12.4700947151968	11.7862221682603	8.95267643485699	11.6843338355002	12.337535803925	12.4557027740066	11.368282136291	12.0546721118128	12.3029167492409	12.212816611994	12.3405536779592	11.4626361768211	12.4487121462242	12.4282051542275	12.2112651126241	12.4101385716778	12.1277489312699	12.2310635114274	12.5918686525017	12.5660695992129	12.3053383942565	12.3310910071619	12.2462029295033	12.2245155085282	12.4999552867956	12.2371486189926	12.1606198785379	12.1950568720219	12.1180621155611	12.4259401378084	12.3312677174014	10.8369823169635	11.5162975438656
FFAR2	ENSG00000126262	2867	-1.04020307939156	1.12775077263295e-05		11.956926540338	10.5549284856569	9.27063667583723	10.6404745441291	11.6362084087932	11.4519813167711	9.84521221895703	11.6194777634039	12.2396071094526	11.4451601785027	12.2169954547263	10.142815106239	11.8525491582741	11.069101302066	11.7340209711053	11.8661190677797	11.3365172583662	11.4159551739516	12.3226102762218	11.7284753552488	11.2671731545039	11.6996968067495	12.1437170204527	11.6040535260687	11.6908334080526	11.6430214878571	12.1212629725953	10.8585594908259	11.3012524879886	11.0310344454921	12.4926888082839	10.2655838117913	11.5638739886108
MT-CYB	ENSG00000198727	4519	0.247047727249486	0.0750969060732983		12.0578625312846	12.0918166619764	12.3482380484636	12.2351535668472	11.8590365660024	12.5896100698396	12.1756030908406	12.4743511975395	12.1896543851587	12.356840861995	12.3156246324861	12.517153085278	11.8755084257883	12.3556782881645	11.8786251370079	11.9049401200159	12.0739764519397	12.1209965687436	12.1643488321912	11.7241653193391	11.7281755805729	11.9511422332833	12.1585567782168	11.9263928803486	12.280723716592	11.9149988338463	11.6040423189099	12.6540732175788	11.9464269050414	12.6145334282231	12.3772359421722	11.9995031427617	12.4373179975873
MBP	ENSG00000197971	4155	-0.636040860966162	5.63883172271075e-12		12.8507065562312	12.0176851787086	12.0809440228914	12.0151013608659	12.6085083297598	12.7287577053305	11.5433343456174	12.8386081962571	12.552670587484	12.4988985244825	12.3623865459293	11.7407948057986	12.6836293158746	12.0160266343011	12.5313960471992	12.7404027786682	12.3010633898335	12.5626055711308	12.3419190693522	12.8738768212256	12.7423005307703	12.7259077726637	12.7600573495126	12.6715622951073	12.2993807705265	12.7341390291374	12.3433066087729	12.0186066365018	12.2275849729309	11.8552246468711	12.8383737185606	12.2178400949813	12.4532204715328
DDX5	ENSG00000108654	1655	0.0208603901862689	0.898349230623712		12.4740488273324	12.6168142286094	12.9729561267389	12.5356469051075	12.5728080010768	12.7374297582244	12.0383851676424	12.7794794484207	12.6122957815287	12.5515622593085	12.7454305112201	12.7473554771817	12.4712416946114	12.6299021628758	12.5872860575755	12.6834308141167	12.642126544302	12.9002325308689	12.5366081181839	12.8821201081278	13.1630731323594	12.506445732894	12.5670319862829	12.6193183030488	12.7770880527222	12.5227935432588	12.5919882448854	12.783357275245	12.7522639010588	12.6332735794184	12.7265659039997	11.814387326126	12.7492572388167
COTL1	ENSG00000103187	23406	-0.346985481536394	0.122417328142365		12.5318847934326	11.5089762937403	10.5488387927612	11.7189066836577	12.2670094767451	12.1025759539808	10.927023395008	11.58173489609	12.4226378973823	12.1733575343335	12.4397266173278	11.686374957459	12.1435677206151	12.587624928459	12.048297980673	11.9314546596386	12.170813665699	11.8983965492953	12.4091893516111	12.3782891529292	12.5079234784321	12.3409710645347	12.2039090829409	11.978341444444	12.2706189137005	12.1940967202364	12.5280583416169	12.1766894312407	11.6105709215829	12.2815000569039	12.3012119957897	11.4592587089341	11.6122936412023
FPR1	ENSG00000171051	2357	-1.12842828201951	8.1724818604805e-08		12.1045246225121	10.2699531797345	10.7556072592359	10.4009010473315	12.0716937177348	12.0071827415359	9.60565715451708	11.6540552598613	11.6724825882641	11.6326290037159	11.5893293457817	10.2962873566093	11.7890720325055	10.2032428217866	11.8201250546528	11.1385374631401	11.281965976408	10.8269774210491	12.5281029051689	11.936509042609	11.7291616686615	11.7237163630009	11.9988295488256	11.6040535260687	11.4024532676801	11.6633974011838	11.5847204284885	11.1759994315151	11.2888309159817	10.5105326193949	12.3513444762399	10.5753366338469	12.0139510695778
VSIR	ENSG00000107738	64115	-0.404791180497612	0.164490634204633		12.3050396603208	11.5849865001653	9.5360277795068	11.3244390554448	12.3347799772132	12.252593247912	10.7531570896422	11.5274186691303	12.0149382985813	12.0165485690666	11.9840508733463	11.290662649587	12.3016538790769	12.0045946122793	12.0456528524963	11.8471289717741	12.1005210120728	11.6093601366537	12.4783052592128	12.0341796434116	12.3863203665162	12.2332846197528	12.1820374030191	11.8672411607647	12.3678476645318	12.0656497935664	12.0885171528029	11.9374717544626	11.6817941032565	12.1853425572327	12.1869452559353	10.381452924863	11.1885467731779
PPP1CB	ENSG00000213639	5500	-0.592896755354312	0.00077435172225202		12.8691733569874	12.1531391427392	12.3565258996146	11.7726297664594	12.1911954860608	12.7008732298608	11.1815843605186	12.9988107609476	12.7473003115474	12.0710269220457	12.1044213563783	11.5790156638905	12.3187849289654	11.5904178769273	12.2280270295163	12.4346950496865	11.4840658250256	12.3923026749168	11.635099397038	12.7866797673221	12.5531645463557	12.223046890525	12.3344709762151	12.2985200949342	11.7059122458544	12.141980884065	11.7414627129182	12.0454274807058	11.8527315846216	11.2175851783847	12.5576908558344	12.4800577969413	12.1267754401126
PREX1	ENSG00000124126	57580	-0.511053491947041	0.00465761996270706		12.5386130881712	11.5977111521622	10.5052080353527	11.5684670573905	12.5153331583893	12.322849993383	11.0333756315234	12.1904152115719	12.3078918653537	12.1133451000919	12.2311283514061	11.4164522432632	12.4258251197982	11.7367181525286	12.2564095595686	12.1086517045597	12.2257241335915	11.8308800930696	12.5158649428386	12.2771180986643	12.3712417059128	12.3458858303735	12.3306354451727	12.1622160065084	12.4903385186668	12.2397240700739	12.0895204515641	12.0293949000763	11.9732249135122	12.0970390265915	12.3661640552242	11.1900828205357	11.9568383755085
IFI16	ENSG00000163565	3428	-0.679280010251767	0.00148025847907378		11.6571854405159	10.5665914897926	11.6286769007465	11.2202198373242	11.6394610423588	11.2773895679363	10.2299161322312	11.4115812238342	12.4535381909448	11.3253344689462	11.9236883227926	11.2910893427592	11.8739891273797	10.8117156786662	11.635426986243	12.026635914025	11.0683278127045	11.5338899945412	12.122182169879	11.7750545348261	11.4037703818432	11.7381684676863	11.6165285096615	11.2724745405907	11.7882476121221	11.6793553398239	12.1551996953633	10.9795846134579	11.0092928244365	10.9739605588834	12.7864371038378	10.8574613869724	11.9685662382436
STK17B	ENSG00000081320	9262	-0.185508012051867	0.270320436580351		12.5596457333567	12.3151786913412	12.9603822512941	12.1170012183792	12.3865029651043	12.5413971247482	11.3698541514358	12.721508335556	12.4052789116069	12.3897704122118	12.5987329022254	12.4177240026016	12.5377527179008	12.2659674521472	12.4468624373536	12.205125321938	12.2905089125508	12.3273193665837	12.6635128325428	12.6233082899662	12.993533578254	12.7296729115033	12.5279619406498	12.2083401887293	12.3841517628442	12.5627964276958	12.5612214017791	12.4405357913339	12.4354643914591	12.1226637965486	12.7782782460568	11.8066892961699	12.4700354906472
LRRFIP1	ENSG00000124831	9208	-0.124563999260817	0.442871464533679		12.4563914264688	12.0652123691883	12.865975774485	11.8405688845091	12.3305105888912	12.3724101643389	11.2951547649175	12.2470363266685	12.2629737550289	12.3632963536172	12.1341829010372	12.0380563623829	12.4697338606545	12.3213823528746	12.177145329586	12.3997509973393	12.4811060292917	12.3068326533616	12.5464678964944	12.5454566010179	12.5230672939722	12.3549154814979	12.5236206518348	12.1762087918032	12.4082674917263	12.4737156880154	12.3000469859772	12.3510268229722	12.1091681185296	12.6878854041279	12.5628458202018	11.9822112757957	12.5362311091303
TCF7	ENSG00000081059	6932	0.380401414979549	0.0920407598249361		11.4253890969168	12.4378458352783	10.9827405595921	12.1843322342897	11.9886970517889	11.8852637771529	11.8575225546208	11.3591313548945	11.7109135226776	11.9183169217672	11.6475768834987	12.6191992168617	11.442653566529	11.9129869183474	11.9579388562655	11.8117440050903	12.1170130728381	11.7848814270459	11.7478923931542	11.2173360857559	11.9907817845176	11.936679381184	12.174252923615	11.9469439957489	11.8371865394799	11.8582278691721	11.6806170956987	12.0846229917057	12.2537138469599	11.9946718695741	11.0936849015639	10.2635371798167	10.8382373228984
PARP9	ENSG00000138496	83666	-0.814110844525765	0.000148667850708081		11.7009623166184	10.1651981733249	11.1440932577476	11.2256956847047	11.4689400383172	10.8822125636228	10.473841229016	11.2983675171764	12.3809796794643	11.0703268139146	12.2941889961111	11.0097894890431	11.6772237577	11.0543862782517	11.6100716724782	12.077334334806	11.0527297700215	11.7287151035659	12.1907641872423	11.8600056182527	11.5588062220307	11.5615484018371	11.4826148127486	11.4378053964194	11.5823889363276	11.4502516841359	12.2106594887746	10.6584996516147	10.9623010453138	10.7998332181592	12.7139668165887	10.7708615520916	11.6606630008525
GUCD1	ENSG00000138867	83606	-1.07865168310679	0.000126841790863388		12.4133391616401	11.9329724891088	9.71037149033318	11.2655830591279	11.4698539613441	12.4240891319605	10.6653681306627	12.3386730447786	12.1145724070722	11.1521722055272	12.0612343012886	10.4969779408574	11.7732658460559	10.9413573381244	11.7614560542056	12.5764907187825	10.8442784837339	12.3004251518101	10.517687077015	12.5145980124997	12.3492861897817	11.3315415694423	11.9622564779705	12.1680628400058	10.2571813834074	11.9359413163058	11.0380276015244	10.2855324324047	10.8957249893721	10.6329941900473	11.5192324232965	10.4131770639198	10.9383625730299
TMEM154	ENSG00000170006	201799	-0.51770804400021	0.000317604499794864		12.6900166933187	11.8634628384182	12.0350420332453	11.1430273612388	12.185366360569	12.1298408755254	11.1175182541151	11.9945830648695	12.0636558839605	12.10223828169	12.348678507517	11.098773662833	12.6033958396578	12.0744195382357	12.5674036675806	12.1793294537811	12.2141635957434	12.1481757766859	12.6454646028287	12.3269927986034	12.0754039943153	12.3724364695783	12.4706847949266	12.2260110082263	12.1651804331147	12.373022515513	12.2146499642553	11.6195804447875	12.0699808185733	12.2006625527477	12.4211294642194	11.8324209654974	12.4595764329349
PICALM	ENSG00000073921	8301	-0.616733027087171	2.0653372394257e-07		12.6835808302147	11.6567703731351	12.3936327514882	11.6088313593357	12.5362016511483	12.4943336838528	10.9780910070255	12.4633885843225	12.3163809144045	12.1995159447288	12.3484084159076	11.5040779714706	12.4389845471165	11.6813075723195	12.285526010584	12.4505972168996	12.1374819315042	12.0780511659873	12.398563611877	12.6437014653742	12.3993861175305	12.4198188097215	12.463079192062	12.2196443978838	12.2038713830492	12.4613312692381	12.1976912079197	11.9593967326939	11.9902794354756	11.6311216218995	12.6219807426309	12.2387928403535	12.7298053915424
PHOSPHO1	ENSG00000173868	162466	-0.756611380251243	0.0207272435447939		12.535252863726	11.9301999832274	8.85833146726741	11.3300421098828	11.4857545424594	12.1999147196168	11.3582860334808	12.6080598247762	12.3194341674476	12.0557548788638	11.5447531792819	10.8733656466051	12.1548717916919	11.8774940084424	12.4986168106082	12.4783636352058	11.4727580448706	12.4386579449858	10.9886237125344	12.5004933141414	12.4251678384421	11.6716608078315	12.063879629595	12.5698294201165	11.302492770409	12.0187064004251	11.5082408359575	11.2547483340479	11.258306773432	11.317645068348	11.666514797743	9.73472190724429	10.6190368769073
C16orf72	ENSG00000182831	29035	-0.603301380900811	1.08148763497482e-07		12.6441557858129	11.6899316876953	11.8283572978072	11.6783571545392	12.5381630999468	12.4894647649939	10.9026061690071	12.3451716802437	12.2480134709785	12.2486442445971	12.3263613087086	11.6902616276469	12.4825004872253	11.7922961193354	12.3573694514792	12.2008579215179	12.2178817961692	11.9877600925292	12.4873172534056	12.4563583787092	12.5239197552033	12.4383443614629	12.5089214987853	12.1262279605508	12.2277836156022	12.4917024008259	12.2395693602561	11.8607332727196	12.1549013544515	11.6119474856915	12.5427167107279	11.8399832141651	12.4840789891149
NBEAL2	ENSG00000160796	23218	-0.551346787464177	0.0323162784919308		12.5664518462227	11.3333050256086	9.18613186338076	11.6659262867613	12.3322701030115	12.5556877573534	11.2245046539149	11.9075891693916	12.352600188466	12.1361433783346	12.3788776529436	11.1940354563366	12.3226881036873	12.1798228101954	12.2774968876052	12.5083708292609	11.95294585381	12.0619555580545	12.3820273520348	12.5011231269652	11.7632566960148	12.0619027533143	11.963131190754	11.8691567627589	12.256020014618	12.1228296235805	12.2094294257497	11.7529622015903	11.7822048966207	12.017314347468	12.2726963889754	10.7837601721349	11.6769339372907
OAS2	ENSG00000111335	4939	-0.480216393903706	0.374533038685335		9.74210987180205	9.51618018040485	9.73527740578633	10.366578509704	9.68948708080275	9.53627968810722	9.19692595648345	9.88075195017238	12.3930689970161	10.0175221271451	10.5995496977127	10.9143922428878	10.2055057060123	10.4516584437726	10.5628446262429	10.808920743771	9.74755179974885	9.74088496078453	11.0566964462787	9.95563300252966	9.71887970969383	10.2795004906878	9.92198174778355	9.7101743401821	10.5909916744116	9.74830806304959	11.5737668698144	9.99229804504129	10.1967481319453	9.79450959353165	12.5449226698066	8.92362164130886	9.79512312565176
AKNA	ENSG00000106948	80709	-0.0898740375286672	0.690053297661356		12.3828166237383	12.1784756695794	10.7499311346061	12.1952547091405	12.3939835591892	12.4238205135076	11.5608723728949	12.1774398954812	12.339471427012	12.4392685353122	12.2036189025993	12.1246099850993	12.4512611748083	12.5430179121731	12.271364721978	12.2758036058035	12.4382517965577	12.1150340884611	12.4171076019653	12.3101994234011	12.3658633214673	12.359783042961	12.2861273384273	12.2988754115774	12.4134894898882	12.2709629365779	12.4162894483533	12.4436114755297	12.2165854338803	12.6302994069809	12.2809013922051	11.0079293190043	11.8258738965625
ABHD2	ENSG00000140526	11057	-0.637791466850986	1.06664982967987e-05		12.2160237309466	11.438524878119	11.4984428644625	11.1886039164984	12.4038180357043	12.0911180658374	10.8607194497049	12.0127451868257	11.6439092052714	12.0867170272571	12.0759916753754	11.0354880831372	12.5716506741465	12.1266783718625	12.4188125475272	12.0921566621962	12.2075785920772	12.0193173752998	12.3689326635096	12.2132084887831	12.2240912190651	12.2381730379308	12.3436796289645	11.8696352659461	11.8331092701266	12.5611126032289	12.0005799417783	11.612764100559	11.6606418883902	11.7881250624994	12.2146721179236	11.2082626966674	12.2291035223801
SLA	ENSG00000155926	6503	-0.710756253458146	7.4034145486577e-06		12.3028181700934	11.011882699242	11.3130178275375	11.1149731651156	12.1632242840988	12.0917945848376	10.4181491930345	11.6501926153333	11.8824038456144	12.1076599807683	12.1120786264059	11.2305334082565	12.2185044001919	11.8028952388643	12.0501843922424	12.3114692141245	11.904636383588	11.7425334050362	12.3963400294204	11.8939762753062	11.5682051514593	12.3176831515674	12.3773150454323	11.8337900976545	11.7568931906744	12.0703927165511	12.0556952293131	11.328168935987	11.6672222203276	11.6323115817143	12.5555043514368	11.0042611312444	12.1752556695966
DOCK8	ENSG00000107099	81704	-0.27441722203079	0.0352686276778225		12.477773340183	12.0167054078141	12.1422288754984	11.9789293565996	12.4703871321374	12.4051639810967	11.6729215542211	12.3738913074861	12.5830844042109	12.3421489781684	12.6288454962591	12.1360527098085	12.5563411906627	12.0520118192048	12.490582133479	12.5559226928731	12.2309287694392	12.3114748411693	12.7612675571613	12.636553609145	12.5027439150369	12.5404821910205	12.545197608209	12.3049024411143	12.7044924294075	12.4366470085078	12.5522743308938	12.3037820779932	12.4419720066724	12.3304570235277	12.7136103142759	11.5075487915651	12.5356088622673
UTRN	ENSG00000152818	7402	0.0369371964522604	0.820796742762096		12.3307073580138	12.1682179412509	12.9147660497027	12.5167939595223	12.1225493594079	12.1585385667385	12.0228186399317	12.4134872090186	12.5772097112685	12.5008515826758	12.6574704922895	12.62969243335	12.2959925589706	12.6583868615594	12.3102934167505	12.687706405845	12.4863743852458	12.7661104700957	12.4607491565758	12.9228794767953	12.4451065032491	12.429467537928	12.4125338299902	12.4109369121016	12.5346021198901	12.2253837145039	12.4827053885194	12.511684868959	12.3976170933431	12.3825280376124	12.6668666025364	11.7154496731218	12.5811461252032
TUT7	ENSG00000083223	79670	-0.518799062798828	6.63148354013648e-05		12.7517583967533	11.8732394420011	12.5472750268359	11.8551237293386	12.4728958970629	12.2851949368915	11.131797400148	12.4357721629718	12.3081283481524	11.9131111526619	12.5790703782012	11.4978077644552	12.6200300972231	11.6552221713748	12.3074572482014	12.5145731754713	12.1871950578699	12.3928503403232	12.5400364977671	12.6510978537684	12.6406486480521	12.4928757519065	12.5224343928757	12.5007781796389	12.5249845943145	12.4867832987635	12.3964290978303	11.82932728369	12.0650066864554	12.0390088487748	12.4726029441085	12.3324137101344	12.6949346879878
EFHD2	ENSG00000142634	79180	-0.522754770921279	0.0381928136898011		12.1777427734864	11.0105703129823	10.2077956455746	11.1137923051637	12.0845767242658	12.0075413101937	10.2414279366208	11.0900703938511	11.9286667433161	11.8069500687753	12.0602450867533	11.0436157712713	12.1267627084383	12.0928903007359	11.6930720761151	11.5684332024136	12.0201269674644	11.4373556654864	12.3536565641002	11.7381260925664	11.9281884490749	12.0023269230757	12.0219602812062	11.8763176934046	11.9223446025963	12.1052192734806	12.2078903703207	11.5623577331829	11.4133041089896	11.8884690181798	12.2040513999206	10.2757734968297	11.2069086557971
BTG1	ENSG00000133639	694	-0.0578004747613164	0.750382125042537		12.3104556095114	12.5187305773258	12.451935592724	12.1266891318287	12.4315191189234	12.4403809796521	11.5521300246197	12.5906058178044	12.3498461517436	12.1717238018372	12.306754968016	12.4057597221425	12.4343537395694	12.1943187000227	12.3426686503208	11.8996835371579	12.1087906146497	11.9625241169961	12.5066178492628	12.0913473653858	13.0191518639246	12.4173067161669	12.5411032209665	12.2471550960347	12.4785233145506	12.5183652232643	12.4768388363138	12.4978809946083	12.3951802299891	11.9454226350313	12.3942422771489	11.7325410100237	11.9651811270687
PSMF1	ENSG00000125818	9491	-1.06292900918231	0.000158763027271317		12.4485978211208	11.4579078133533	10.0829144044009	11.3249493249089	11.6284538707985	12.1491443088117	11.2221856633905	12.6103332894887	11.9025917965158	10.9155099871687	11.8572752898242	10.4154904606694	11.728148098694	10.7564053353538	11.7793087242427	12.3904127393049	10.9177035004805	12.1321922196419	10.0616982107313	12.4261665518271	12.1611917149329	10.9525529261868	12.0741718241868	11.8600349058114	10.2638160373595	11.6889831047861	10.7781553836981	9.65166103107522	10.9315024737553	10.3604679156056	11.3966403575528	10.7563929474749	10.9706583019407
H3-5	ENSG00000188375	440093	-0.57867891822701	0.00158097063045998		12.1742363251936	10.7742508302745	10.9349532832907	10.9267299045739	12.1789549333318	11.8671997367352	10.4492446948956	11.826300586227	12.1524702010155	11.9273820454759	11.9309223350894	11.2648271215077	12.1451430383787	11.7654524062948	12.0361661664698	12.0405535989918	12.2102162022556	11.7570716981473	12.3698395719437	11.7714039559527	12.4762698104016	11.84137246173	12.2991166521185	11.8609978228594	12.2291945389013	12.0761685209579	12.17171535089	11.6674005110097	11.8406917392553	11.8592953214012	12.2086127156796	11.1318861217581	11.8012317450901
SNX3	ENSG00000112335	8724	-1.05514148961624	3.57583508989868e-05		12.4369404340891	11.5196222315581	10.8736458880154	11.0941671092281	11.1413877155076	12.0931466716043	10.7563673427193	12.2204926590985	12.4187010220513	11.4224367199193	11.7423208158016	10.0709567964773	11.4235639613013	10.9381543091794	11.5149131929765	11.9360835103535	10.0751569360405	11.872318044253	10.4887241762464	12.5579202506038	11.9337590833282	11.2668139418663	11.9825294771131	12.2011347600879	10.0255731030344	11.5193417306964	11.1234850255264	10.269129153681	10.5305201400647	10.3642972602687	11.6393640980096	10.9882568470346	10.9645035483859
EVI2B	ENSG00000185862	2124	-0.675788172277016	8.925815750239e-05		12.2368599612613	11.3296268554582	11.6583960003763	11.0760910954166	12.0872586654402	12.0751278275676	10.4079732962993	11.8145159741326	12.0184112880284	11.3928180842989	11.9913351090852	11.0436157712713	12.2785870057664	11.2465697305201	12.0610771895162	11.4021662519633	11.4767806421741	11.4331009051875	12.3333434490922	12.1256533871392	11.8699251539102	12.2365454053584	12.0819772759296	11.7205771216532	11.8106643894357	11.9805796076186	12.2201570750319	11.3912745187693	11.5824597526751	11.2406599153207	12.6674189305666	11.0091499760116	11.9346668992299
NIN	ENSG00000100503	51199	-0.153020496221872	0.33257470284547		12.466350297016	12.1072400340744	12.5577472144407	11.8441324148008	12.4687883705621	12.371574749572	11.5382174779865	12.514355255652	12.2746376551642	12.4127737438127	12.5015170810219	12.0719636738571	12.6805911146816	12.9105018926088	12.4676181743773	12.4332406670606	12.4447989881257	12.7032547443849	12.8613854209803	12.4941800150768	12.6237832119325	12.7526291510612	12.3869070051619	12.3880752447122	12.6391295967679	12.4873744775041	12.5260836251119	12.2706097738495	12.276401579287	12.7732299646064	12.5666012935292	12.1207223999579	12.4745875887577
CREB5	ENSG00000146592	9586	-1.00353688210185	7.30131989446444e-05		11.9213261421736	10.5621168957861	11.3053019539337	9.94655006640844	11.8753358485924	11.1290207269756	9.1753527080245	11.5724343761008	11.6713798753271	11.3199345169394	11.4426607517725	9.80835701946379	12.1407278055187	9.8003476351575	11.74057838029	11.5920919490875	10.9485877089165	10.8590621538981	11.6222158476241	12.0223813135136	11.1041484064477	11.2353659950598	12.2351418327161	10.6015226665722	11.5108593280909	11.4368439109243	11.6414702258522	11.1304224943652	10.9247558649105	10.7568102318536	12.3414564044472	11.2418737735625	12.0645807438234
PNRC1	ENSG00000146278	10957	-0.550735327774578	0.000389662142074887		12.4306241375875	11.8466522179609	12.3044116754095	11.575773650697	12.2751343625955	12.5908069501043	11.0167441989574	12.811941762799	12.5638044928967	11.8125527369346	11.8802528538642	11.6545670789353	12.1928389550465	11.4653265903805	11.8165827628584	12.2025663970666	11.7642036002111	12.4539594251028	11.8531482106649	12.6096482315932	12.4555692578661	12.3060906646598	12.3324416715007	11.8547273387519	11.6953327992876	12.4532845211362	11.7916476645767	11.8770369688132	11.8103735510994	11.4753905912911	12.4856070082816	11.7989499530814	12.058817646464
LRP10	ENSG00000197324	26020	-0.783956240014472	2.5019225199763e-05		12.5067993882084	11.361882948096	10.0141200408268	11.1499564050012	12.2620069913995	12.1559531527984	10.6999617890668	12.0966314048352	11.98921091068	11.956139924236	11.9002925837031	10.8796229987506	12.2094980647462	11.4786110562528	11.9671539429542	12.2842989260038	11.909784236304	11.8699594849705	12.1861376685417	12.4887918995489	12.0645079811509	11.9975297087863	12.2935641205268	12.0060263546107	12.1006615431893	12.1916802854399	11.8043331618976	11.3700058241109	11.5630479423387	11.5107613372992	12.2040513999206	10.6586282376665	11.6637040860321
SLC2A3	ENSG00000059804	6515	-0.830857973902416	4.24916839044999e-06		12.1774733491308	11.1410326332244	11.3968303418284	10.3465915342239	12.0762008711811	11.9601634431126	9.90730805860138	12.1456576994313	11.8817683959071	11.7995633782236	12.2095793575628	10.8676534617144	11.864839570755	11.305536559716	11.9245974392687	11.7903158889529	11.3762152327606	10.9792407377687	12.5608345507756	11.89205650183	12.4086468641506	12.0728898651087	11.9461253350557	11.4984754997618	11.6672908273646	12.0274052737537	11.8665292140053	11.3880841878513	11.573325622598	11.371850789259	12.3761100434609	11.8434075344389	12.16590358333
TTN	ENSG00000155657	7273	0.0766104725471413	0.647191658147313		12.2789069140856	12.6239085041844	12.7990941777995	12.2105189675739	12.0048635397201	12.2108545957797	12.412102849971	12.8116948202691	12.0653357464028	12.4847140372643	12.1253818005485	12.9819415347544	12.2837449511844	12.068209674787	12.4269655770313	12.6822068852142	12.0268756268694	12.4915177069586	12.5170934218649	12.3727935320999	12.23384981779	12.4422329241628	12.2387580406074	12.1742734482513	12.125725968536	12.4386862776342	11.9938080123165	12.1479851759996	12.3068636891441	12.2144981561837	12.0456644159927	12.7478954090237	12.4304167348149
FBXL5	ENSG00000118564	26234	-0.630163784556078	6.16771693297666e-05		12.3234202193565	11.2971706535125	12.0009957203307	11.1568522950523	12.139014678406	12.1390340441135	10.4883998336596	12.4447180371687	12.1188926994832	11.658915292576	12.2792472947067	11.2336445926326	12.1691881417081	11.3501896335662	12.0212411991516	11.8779289646417	11.6905499934319	11.6248310666409	12.5160697620116	12.2522672072573	12.1174301957752	12.1939885196485	12.0963999545197	11.7364055590794	12.1272402889746	11.9682082223825	12.1564768662719	11.796921456361	11.6932473110462	11.2689933859975	12.6338991405163	11.8590555187066	12.2540315187467
CYBB	ENSG00000165168	1536	-0.135730698229716	0.563982734479555		11.9315876718639	11.5587465265975	12.106849395499	11.7025093643865	12.099413682431	12.0281872259343	10.98563158373	11.6262352100791	12.2654115246361	11.60585460994	12.6170103258941	11.9380974982775	12.3337821825249	12.3460486440426	11.61109449179	11.8949361751028	11.5697597187739	12.4463289746511	12.3577765103307	12.4824270645373	11.7622936566504	12.220578984795	11.598250017935	11.6576849246742	12.0405334279991	11.5615084990653	12.2314116404181	12.2837558675596	11.5989685910645	11.9857006016608	12.6113033045094	11.3324077093399	11.8118932195572
ZNF217	ENSG00000171940	7764	-0.321661535282182	0.0358043783475346		12.6357476404587	11.9856638183938	12.5282313433552	11.7208463837723	12.5252558769801	12.3533542571702	11.0373387736587	12.0600882316116	12.4140943790703	12.1681776869576	12.233470429248	11.9255132849595	12.479007159507	11.7949532114191	12.2011136576799	12.0810542218396	12.1528736948975	12.1655875466418	12.2275017946277	12.4235110642162	11.6286416551231	12.5262312848828	12.441065496146	12.2211449540512	12.2393126476292	12.3817403509463	12.2735132879115	11.8401639375754	12.0553925614275	11.9782336683654	12.3515736267968	11.5230079101125	12.2195787529885
MSL1	ENSG00000188895	339287	-0.638216276409153	7.44718778982455e-07		12.4319799600124	11.4684583873277	11.5209819169589	11.3188141377814	12.3640713054112	12.3564539494509	10.810646718166	12.0408314544506	11.9830029923007	11.9929962907429	12.177400419232	11.1253413146988	12.2656108648535	11.4558421471111	12.3512623154704	12.0033004713008	11.9748275369378	11.9308167342954	12.4801961551843	12.3786319350088	12.0915952096334	12.3601567912821	12.2981927132634	12.1441364848873	12.3727072073964	12.2823633242257	12.1532818160116	11.8607332727196	11.8956061677381	11.671039299406	12.5028341576591	12.1353224775628	12.3832373095167
STOM	ENSG00000148175	2040	-1.28572772417652	1.14927490420115e-07		11.8099707438748	10.8370633870089	10.3583215869797	10.8206933709634	11.3953265851621	11.6147743294262	10.2619196905426	12.562995671496	12.4309139595162	11.3673451514131	11.2013235070927	10.120863305676	11.2274762885743	10.0747741745484	11.4200487114142	11.9101776127756	10.0048285769705	11.1716037038991	10.6498783033437	12.3796597927611	11.4589090392921	10.9184245157742	11.7465266143708	11.6420840365256	9.93694698410787	11.0570248615059	10.9836338444187	10.5647620300656	10.2864126402134	9.66515495183724	12.1659900828537	10.8245536468639	10.9645035483859
HNRNPA2B1	ENSG00000122566	3181	-0.034624302297805	0.781594158292887		12.5695349496757	12.5630243326764	12.9816239476361	12.6356652714313	12.542512349577	12.576620085139	11.9260731170645	12.83448151919	12.5665745931357	12.6019665219774	12.7625589110255	12.6735379568926	12.6529554493504	12.6986682329431	12.6270055960664	12.8531860283532	12.7036283357425	13.0106811436888	12.5978800461319	12.8977494182086	12.9308558572747	12.6820367158235	12.6033896727886	12.5891321012656	12.6760142094968	12.5365688678427	12.5086885584195	12.7495844058618	12.622342413069	12.7036285478554	12.5871807324964	12.4760929383774	12.7084322803772
IFIT1B	ENSG00000204010	439996	-1.81961324675956	1.15397324813928e-05		11.8433045491499	9.33204052808463	9.41568469843709	9.61944335365482	10.2748145771244	10.0578004780891	9.48845978647987	10.9115868029559	11.6124616985786	10.0392366092029	10.9763907730699	8.76240557895643	10.3372311886073	9.44254802507868	10.5932087982834	11.677507749465	8.92654212097785	10.9340229339054	9.12316595647305	12.9369123801928	10.0197238220181	9.85315227775669	11.8883551179032	11.1759285222026	9.08616957430411	9.87336531860095	10.0379135159191	9.12280676960995	9.51527864941509	8.67368437092648	11.1051515454939	9.15486171483053	9.67475380348755
SUN2	ENSG00000100242	25777	-0.0624594999861861	0.872144982934828		11.9411419942917	11.8670915350316	8.64467373753495	11.929467680688	12.0357374900641	11.9245295833888	11.0386574025336	11.160055682504	12.0630954947361	12.1133451000919	11.9156887737554	12.0433834721001	11.9473368019416	12.2086703518084	11.785663845391	11.7121064137233	12.1515020044942	11.5692138285873	11.9203116513513	11.687000376015	12.0325157947341	11.9200432719815	11.9502485936455	12.0669618284265	11.9898259101574	11.9373844246378	12.155838422183	11.9639562558683	11.9258909601404	11.8205000105862	11.6716638623803	9.989046572673	10.6508268649226
RASSF3	ENSG00000153179	283349	-0.594161219088438	8.77334732564205e-07		12.4888895227479	11.5676950376233	11.8569087134117	11.36618848219	12.385050616398	12.4219387823782	10.7288493414056	12.1362215490071	12.0872733712378	12.1436634203958	12.0139918088561	11.5465075722704	12.233094870941	11.4530406893287	12.3237675559549	12.0276000781335	12.0650185798331	11.8203318528025	12.3186233691503	12.237224135615	12.2867078292425	12.3371790471386	12.3550528517125	11.9832137716266	12.2221260800977	12.2490507711692	12.2569388826607	11.8996128624699	11.8584928926591	11.4245499975981	12.4951799891701	11.9271206743042	12.2154403731329
HERC1	ENSG00000103657	8925	-0.0852222893327833	0.583856756174126		13.0166693963578	12.5409338930805	12.562608338614	12.3685574399352	12.2468945869991	12.5554425627664	12.1178517811523	12.7016551026573	12.542455462981	12.5960913885267	12.5532892277316	12.5435283699615	12.4560919541702	12.6810637011424	12.4855724884116	12.7755462072537	12.2807133773587	12.9481542784287	12.319092989421	13.0332395650276	12.5061990229817	12.2810441731149	12.4950792558049	12.4632295748365	12.295075939108	12.3277450006612	12.2404729320813	12.3471312212357	12.4668427854856	12.3961330575687	12.3474433365905	11.811592794687	12.4763179496942
UBE2D3	ENSG00000109332	7323	-0.597489470146691	2.27023308648981e-08		12.5379836420387	11.9806479697918	11.9890074470867	11.781578062685	12.3618580550314	12.5037683567533	11.3105166714374	12.9256181388615	12.532977040026	12.0970830670156	12.3451633656166	11.7519945252394	12.3027834815333	11.7172388829499	12.4847358534438	12.550902184997	11.9730166903363	12.3531585655264	12.2660086714494	12.6465507200191	12.5030321570036	12.3337576870223	12.452321995759	12.4514521360116	12.1557143544429	12.414229962359	12.1255082296218	11.8210721010495	12.0953481771536	11.6006436839901	12.7893156691028	12.0316771858463	12.3663063972985
KDM6B	ENSG00000132510	23135	-0.679965847984704	0.000473208557652604		12.2916591062608	11.2214984329107	9.67132064645432	10.9995135262629	12.1161437079273	12.252593247912	10.7369975975903	11.8809988443378	11.9633165905001	11.969679959285	11.8828663595289	10.8246642305961	12.2656108648535	11.6015915280112	12.1168625291507	12.1596752057872	11.9968914835044	11.7304496499685	12.3840486741887	12.0917655851097	12.0456354276835	12.1881059282055	12.1300217369786	11.9721163990207	12.0832905894968	12.1088098176827	11.7638433513846	11.5973084807099	11.6722636589463	11.9173896479044	12.0933074767554	11.2998683783336	11.4822499147073
OGFRL1	ENSG00000119900	79627	-0.40653655106336	0.0360046341764675		12.5323062325421	11.3068241285317	12.1986380908887	11.6382773139762	12.2324300210613	12.2358588322547	10.6924389350887	11.895521027048	11.9883256995135	11.9945373915854	12.0632106972693	11.4011182027054	12.1592440040293	10.8403112142724	11.8988662297533	11.5855589196665	11.808687253302	12.008993906212	11.9209306081862	12.3084013334113	11.858705643754	12.6059214373007	11.8304126218203	12.1064713049363	12.4834974929816	12.2495155268727	11.7846434323755	11.9580529485695	11.8593772084356	11.4499694336248	12.4425852977748	11.7340176841829	11.9853736298668
MAPK14	ENSG00000112062	1432	-0.930167486243008	1.00595683716832e-06		11.8213977969318	10.6131862160507	10.3303209320507	10.5234440081518	11.8322841682234	11.5403908795251	9.75478369715774	11.2111503978054	11.8067582123266	11.1310215123715	12.0078479227506	10.4768469154355	11.6530655248973	10.5918325001433	11.5910174587848	11.1876883176293	11.0114674217277	10.7383257079555	12.3263526192204	11.6573544038591	11.1534784523208	11.7467707150941	11.8249695066426	11.087340875429	11.4109347551052	11.630584915415	11.4824979897658	11.0951459645194	10.9556974550069	10.7560821805508	12.3485918262677	11.2635126179362	11.5078607170061
MPEG1	ENSG00000197629	219972	-0.0877604786007948	0.739965451093098		11.9002548947204	11.3014690699803	11.79017738382	11.7458278917048	11.9979119742085	12.0352385279609	11.0923429051874	11.7966564995807	11.6299750913665	11.8717809836709	12.1642637206495	11.8771775869508	12.3722220195872	11.5500895575922	11.5127255601766	11.6527225704368	11.9108656572843	11.7347769099329	12.0577934435606	12.3830807050408	12.0590289497465	12.0760787364592	11.7346223800481	11.6894738730352	12.4555631950554	11.5585103460436	12.015437587637	12.3018766661111	11.558698484671	11.8788098778451	12.4753393332677	10.1238371416836	11.4714430044415
CMTM6	ENSG00000091317	54918	-0.679540200131816	1.19510821032151e-07		12.4023146408532	11.3073585418699	11.9855638431065	11.2772317017628	12.2656947144132	12.0812727126539	10.5265177391147	12.0416740737629	12.0681311764904	11.9957690877043	12.1165266652801	11.2508564658529	12.2052757848385	11.6251763188216	12.0403479979853	11.7091044407148	11.6829734207078	11.8023033172362	12.2466368854691	12.2704836900701	12.0773410783924	12.1918903472505	12.2538478808511	11.996418878141	11.7156094740688	12.1394754625245	12.3674954785307	11.5743362866194	11.7733174721106	11.0905598523374	12.5336570380568	11.8604082228952	12.1486442097788
CLEC12A	ENSG00000172322	160364	-0.713295893698615	0.0566210434501962		12.3675458874319	9.88573904625371	9.5989505025859	9.47730814545734	12.0335760643007	11.2479413736874	10.755565450073	11.0462194770721	9.73405931898385	11.0900747795694	11.1175469456488	11.2499787875477	9.84573258483528	11.0669036048213	11.1019954574285	11.276370388638	11.0980768605451	10.5016563120273	11.3585816143766	11.9402297239141	10.667917886297	11.2803101868464	9.40636427887317	10.7710538692632	9.86596187633896	11.7434589934477	9.77490746788262	10.9321683327696	10.7159011185602	10.1580147471913	10.1624128195156	10.9327302069757	11.9768416167592
CORO1A	ENSG00000102879	11151	-0.22468960574668	0.560697810194752		12.0081258571811	11.5547015063961	8.54151968962777	11.4410579169521	12.0952746958284	12.0596500902753	10.7723121393352	11.3496340700703	11.9994984276256	11.7882342071975	11.9193304339827	11.331059881059	12.1756769198359	12.5719623760941	11.9381081457695	11.8278854730513	11.9100546675808	11.9289297061754	12.1323724104108	11.7370569723575	11.8934257135804	12.0317187070203	11.9081729509958	11.8293691493682	11.8941578262856	11.7601914639256	12.002356756249	11.6710141198596	11.6298758283484	12.1240741335091	11.8349771813727	9.43624336702225	10.6143252382617
STAT5B	ENSG00000173757	6777	-0.665826549996744	1.24248264715789e-06		12.245882009323	11.458870153247	10.5479042272797	11.3411833048558	12.2837334368611	12.2161384593076	10.6386488097476	11.8776993042752	12.1091537794333	12.0967961252076	11.991681061475	11.3884134589677	12.162358918192	11.4714305020267	12.2149694838325	12.0042803569937	11.9495295392956	11.6121854077276	12.3784268815732	12.2593580758268	12.101147243099	12.1013390247534	12.2699600983301	11.9180897288354	11.9904916850071	12.1029063374593	11.8839829593465	11.6141299496491	11.6847906777875	11.5703356344105	12.2111405609198	11.3584950936839	11.984157856748
WDFY3	ENSG00000163625	23001	-0.954980088798486	9.76876687044951e-08		12.0917136325199	10.6226706752219	11.3277828124088	10.5073355343083	11.9538519735336	11.8848734769712	10.0647438071061	11.7365163397664	11.7718588358383	11.3155012790109	11.8663593757079	10.4533807774491	12.0467657127557	10.1871232253685	11.8236586667708	11.941720892934	11.3726868452947	11.2456583141348	12.05497669391	12.1366395554831	11.6631048303095	11.9669347072147	11.9118020346551	11.364996149745	11.8237996525331	11.9061822403755	11.5216855741286	11.0448695326228	11.4133041089896	10.887533422882	12.3729528436483	11.8331100836325	12.2370355928719
GBP2	ENSG00000162645	2634	-0.702129787601014	4.91902756239616e-05		11.9818278956201	10.6931079367945	11.8760057472893	11.4532444817011	11.7624022414764	11.4858377206374	10.7817949662913	11.9562178585948	11.9933347273532	11.5495087872774	12.5971424460652	10.9499647103634	11.7192911344793	11.0192027629546	11.6824072856439	12.0462735855367	11.7582074623547	12.0695120390915	12.4306435173085	12.373481630854	12.2473330572051	11.6734667181908	11.9856894836094	11.8919476877769	12.0298860053803	11.7490580835817	12.2661375238241	11.083850137768	11.1336976632934	11.1795539435951	12.1691138292796	11.0747419148656	11.8467612631384
FAM104A	ENSG00000133193	84923	-1.04077949090807	0.000396654044849835		11.9864494108528	11.5191609955727	10.6842712109796	11.1190985718824	11.0899945556612	11.7261663711679	10.699127854635	12.8879318290985	12.0385053887113	11.154932225571	11.473212391303	10.0099328048463	11.2598377039993	10.6998318279605	12.044139169747	12.1565936632586	10.4114806218462	12.0348408036346	10.1793675499903	12.2840881369048	11.8685834122394	10.9010522680173	11.6983084408807	11.5309079680149	9.84838959780783	11.4025595960868	10.7856086518193	9.71435792707658	10.56565577117	10.3107284481262	11.5192324232965	10.2345741241474	10.8748003802306
ZEB2	ENSG00000169554	9839	-0.112432029469986	0.533032160442811		12.1723447008546	11.7777644381922	11.9972387039971	11.9527610445939	11.9308090498928	12.0075413101937	11.327874987821	11.8379896777147	12.1479852635896	11.9376728920314	12.6071105913071	11.9624056670653	12.2316127910979	12.3628585656605	11.810362737947	12.2859114246307	11.9336562103648	12.2733174042596	12.2317483150057	12.6026226699884	11.950765767693	12.1199980847723	11.9054451326703	11.818504985586	12.1804315272234	11.9188026824812	12.3828534504662	12.377000210531	11.8891257825769	12.2182005617701	12.6563319872054	11.5281243338815	12.3583524151633
KMT2D	ENSG00000167548	8085	-0.261274725213651	0.176373433106961		12.337234453594	11.8326158422062	10.3476165208734	11.7982079149971	12.2321607859951	12.2943339619878	11.6201879782424	12.0075793052898	12.1574663297578	12.2617574663256	12.2220167081445	11.6850770692637	12.3173883743451	12.253465786369	12.2068749181634	12.2379846991183	12.2807133773587	12.149148631369	12.439309435502	12.3323114893011	12.1702951925104	12.2393925581642	12.3161036269053	12.1862309291916	12.4324766827075	12.2187532084961	12.1333129496141	12.0759769370834	12.1020879337422	12.3075522789604	12.1303737017718	11.2635126179362	11.877863172219
IKZF1	ENSG00000185811	10320	0.00153271943603622	0.990861996605475		12.4135679455343	12.3534486181684	12.3790093496351	12.3860180657463	12.4869551798391	12.2955089843674	11.7602058533235	12.2517773037034	12.4981637583028	12.3201954355797	12.4221249662559	12.5309428508284	12.3395725944245	12.5053927982143	12.3595008549089	12.14775280397	12.3769722669757	12.3939450477148	12.510529410663	12.2664142555069	12.4254720049481	12.4559357868409	12.5496686426409	12.4749116309613	12.3159416873875	12.3042263678206	12.5114359991654	12.3214455854648	12.5265102849414	12.4520027948933	12.3904555995739	11.7911688508495	12.2365251606396
DCP2	ENSG00000172795	167227	-0.578116060073269	4.88317134414682e-07		12.333128246002	11.6576087683889	12.0941147663299	11.4163713304057	12.2530116427857	12.2700326199807	11.0247512467475	12.0990619925374	12.0974343339669	12.0274294533539	12.1849833903518	11.5776174048011	12.2563118444249	11.5348032952242	12.1566294458836	12.0251884582471	11.7421960556518	12.0691694201989	12.1992077862768	12.3700378498514	11.5296702403483	12.3515359830457	12.2912442423452	12.1044400192659	11.8574017462834	12.2450942897542	12.1539213925286	11.7333004627038	11.7975119550683	11.2207535698283	12.6644707342596	12.1224145865231	12.326330356519
KLF6	ENSG00000067082	1316	-0.16230751475529	0.306182387661102		12.2591828450162	11.7477655298593	12.3821554402881	11.7435399515318	12.1601140726879	12.1235691145358	10.9897280528169	12.1585324228027	12.2902836627516	12.071903086912	12.1260122347192	11.7143188136107	12.1426217034194	12.2953489998408	12.1812825760428	11.7569833426228	12.1920956517885	11.8018909469452	12.4100713067872	12.1378550912971	12.0992418905832	12.2345082783897	12.1835392357578	12.0293405135316	12.3291601336174	12.1841635062659	12.3009134664136	12.1404228068977	12.000336008061	12.1888509428415	12.6042049580218	11.8427233205548	12.171522108577
SERPINA1	ENSG00000277377	5265	-0.870252702847641	1.38906731915561e-05		12.1312020421972	10.6123208859875	10.4075949522362	10.4708799501124	12.0105263673033	11.5693436635088	9.91883700020504	11.26338890401	11.8303325638769	11.5262538706911	11.6471376877231	10.4917857670396	12.1126610724193	11.3958370683523	11.7098778883608	11.6495942527914	11.4632052334662	11.0656297168924	11.7676413922618	11.9741984732459	11.5465512384296	11.9351749125398	11.9689490908128	11.3032710912401	11.628034425113	11.8821046478175	11.8417335612023	10.8122802193142	11.0678708968572	11.1343442011127	12.2871444638618	10.2532600872851	11.3736068820972
644068	644068	644068	0.0247440878310965	0.943034177826478		11.849744568167	11.8392816844629	11.2164091030378	11.7575914321869	12.0114680139833	12.396155265572	11.1422613593271	11.5292225058529	11.7577283846719	11.8153459295981	11.7912374128979	12.1705417528188	11.3179955573993	11.6385525904223	11.8524852442022	11.5783382328205	12.044226491989	11.8113457578403	11.473601295309	11.48018359384	12.581828194174	11.8094284681977	12.1588113019251	11.8985277575116	12.1320754577141	11.7847713477382	11.746560532443	11.9201855290783	11.7178361337877	11.9779217056214	11.0474497429445	9.2072235916087	11.3036756849084
UBXN6	ENSG00000167671	80700	-0.681534086759682	0.144414415097305		11.916813661158	11.7143116140402	7.65024510176787	11.5485085988901	10.8071107809985	11.7771118509134	11.0133947523987	11.8706033379926	12.0875489351512	11.303612220638	11.7149226999752	10.6867672667562	11.5156063693868	11.292430737348	11.5800898302312	12.2375681273166	10.893277021554	12.4091843512653	9.91743880407686	12.3533922758158	12.0120023040145	11.1270479811232	11.4430280419316	11.5218027452529	10.4085293887339	11.9710292338953	10.9029452391344	10.4795726685097	10.9188265536929	10.7414433238421	11.2621587984535	8.89186403720124	10.0435490142035
TSPAN5	ENSG00000168785	10098	-1.15325435525407	0.000126861152259376		11.3130950936748	11.6016374578012	10.1571763447787	10.5937809990974	11.5236555281895	11.5595941549154	10.5627352983028	12.6489968557587	12.2573511997341	10.8220306577433	11.1643482396772	9.93857577292191	11.226285708646	10.0689192943462	11.4795063956704	12.037206433892	10.3758522837661	11.9405896760859	9.66362520366291	11.7593437112821	11.5906242380497	10.9839516955981	11.4555160696038	11.3444838544761	9.71734071102154	11.4979823352721	10.1539473716349	9.2557060444077	10.6661926420863	9.64320256130704	11.5590759309254	10.4798967454859	11.5606146503583
CSDE1	ENSG00000009307	7812	-0.508137729377811	0.00498252054839927		12.3307073580138	12.1176345041625	12.0976280129358	11.7996768851637	11.9982286824151	12.4496463484622	11.1683947937078	12.750140902157	12.5754426278032	11.8058971409266	12.0730522555696	11.5998284489917	11.8996020143808	11.6111723055969	11.9429899173369	12.5357349600323	11.518885972667	12.224309612412	11.5184666387958	12.8996613749703	12.3931790895312	12.1366745780875	12.4450361404348	12.5955093523346	11.5986389223333	12.2357418868061	11.6464789197937	11.6934770514425	11.9216637812181	11.268483171737	12.2470586959567	11.5323741947825	11.9648729953395
HNRNPU	ENSG00000153187	3192	-0.021195039624539	0.877410535533537		12.3893452914573	12.1970460549677	12.7023585296413	12.2673585706257	12.3569275283339	12.33889527601	11.5691059863385	12.2554136345532	12.3045770286918	12.3246129562226	12.4553614462316	12.4220147550411	12.3700682333993	12.3505705454274	12.3567599001456	12.4332406670606	12.5399492056252	12.5494025609778	12.4321638161839	12.4715419705211	12.5442291342386	12.4649992405498	12.3998849976356	12.3770119782397	12.33886438266	12.2436952893559	12.2699776278615	12.3999433955639	12.3733707374291	12.5863679492373	12.2573685212469	11.8296611952826	12.3253706253235
TLR1	ENSG00000174125	7096	-0.917434082382604	2.16284918506263e-07		12.0561049747804	10.7374285405066	11.4721043437788	10.5852811218493	11.8904295848022	11.8177563153403	10.0372535302362	11.5799956120597	11.7452059590374	11.142748403327	11.5695331409341	10.3886001922388	11.9114995263575	10.4505341259451	11.7724684430829	11.2559411341023	11.1009234753071	11.0683762906322	12.0000930625857	11.7869846402848	11.3341751234956	11.9585664920331	11.814667573422	11.4326323988298	11.4636821468829	11.7921281631026	11.850835428923	10.7137320791591	11.2603173027381	10.4333611152441	12.4121494047951	11.3382458404498	11.8258738965625
KCNJ2	ENSG00000123700	3759	-1.20368280245675	4.09024595185111e-09		11.8155224419789	9.9461530603058	10.903895760527	10.1893643236477	11.5554290037576	11.5179107019359	9.26202214445459	10.7558871098223	11.7037403635231	11.0032915887793	11.7107256815876	9.7385252938675	11.6949729204984	10.5356947673998	11.5930895548384	11.0252755762443	11.280292926821	11.1399690183819	12.0577934435606	11.2088759136588	10.3565836073329	11.9129271375973	11.9169276541249	11.4544905890243	11.09953414874	11.5562576329509	11.8193292769136	10.2321911463272	10.8739992216723	10.1885872863095	11.9646846551898	11.2675977251122	11.7824698041727
EHBP1L1	ENSG00000173442	254102	-0.468558781724297	0.00444894784742391		12.2054916434361	11.1499997223507	10.8706603858524	11.4254405135733	12.0659643623407	12.2136543463271	11.0478541719888	11.6390991296075	12.1365783661297	11.9296394511448	12.2532260247167	11.2695984310089	12.1464020549485	11.7541183516963	11.821892943011	12.3900379485721	12.1653871070822	12.2289179720334	12.1379731240367	12.3540896900951	11.9456847864441	11.9511422332833	11.9879833291425	11.9600345422212	12.0408548533082	11.9679258175067	11.8496514814919	11.6131056841434	11.440154979637	12.4727404967695	11.9056652828681	11.2635126179362	12.007682522419
SLC6A8	ENSG00000130821	6535	-1.51088305776363	1.26754777665553e-05		12.196744399886	10.9092742333576	8.29062749266589	10.3715321561928	10.3661143334741	11.3339684950194	10.3335771722645	11.4615600583866	11.8431197295448	11.1746498591459	11.2616815316499	9.00270549232208	11.5431152711937	10.0497243816835	10.9314553123243	11.9012625247595	9.77522072301853	11.706414784277	9.70893449354531	12.4663910113355	11.6068103864424	10.2983755730979	11.3661802572533	11.1470001461127	9.24980138625408	10.7815359034849	11.1313037440416	9.32785625219434	9.75930887393137	9.26147041103923	10.6407058680659	9.69570948796753	9.66412392988436
TERF2IP	ENSG00000166848	54386	-1.12145882086781	8.18556403197972e-06		11.495380967586	10.5522235492703	10.4867933643781	10.1769621480421	11.2597427908972	10.9739228444168	9.91452449757431	11.4239161179096	11.9948046660981	10.6009231574842	11.1538723595843	10.2928783161148	10.855470979403	10.4849858442417	11.044839249188	12.3003433621345	10.6303490465487	11.3384481049176	10.5895922382085	12.9132112076063	11.3982007381576	10.9000238178545	12.0881379096289	11.9185522712867	10.405533414046	11.025334853685	10.9691631128768	10.5100025993424	10.3917725433643	10.34213798633	11.5862085737381	10.4020600216389	10.6190368769073
CD93	ENSG00000125810	22918	-0.406356693490398	0.112462840162245		12.0897105448199	11.2540210085623	11.3152147983619	10.8465217687012	11.7933930702904	12.3303217916816	10.474816398566	11.7417113630627	11.544623401177	11.7910748548748	11.6449397000274	11.3516601319804	12.4772573179898	10.7472819595389	12.1439664004333	11.7264295266621	11.4620989018857	10.8803222746782	11.8186880774679	11.8049518664211	12.1316683513941	12.4698560756708	11.953480047158	11.1650508239152	12.4870400050222	10.9884819842133	11.4469212870215	11.6899193671547	11.3680321464875	11.5172173072238	11.9134478279662	11.294873467156	11.470574942048
AP5B1	ENSG00000254470	91056	-0.898606574722775	0.000173729165063239		11.9061208991954	10.3778152592681	9.24997660166714	10.52788677133	11.7650104006552	11.5527300609275	9.79915161266077	11.355068749031	11.9585033858452	11.3233731896678	11.6749799632971	10.603274186476	11.76632137859	10.9325318162661	11.6887187364489	11.5294804387856	11.2322086730893	11.0490394251286	12.1208359729517	11.5291862339945	11.5868211814708	11.6806678274374	11.2249917681773	11.3602359873926	11.7188274460031	11.5377275347534	11.9257789893144	10.9206186558432	10.9843673253832	10.7311068589447	12.2121504598495	9.86481412798402	10.9072529337994
PRRC2C	ENSG00000117523	23215	-0.0598751317543481	0.655919389448371		12.0796531636676	12.0422865943091	12.8028162174585	12.137764893209	12.2022338299838	12.2204753889379	11.748170599232	12.3376442626794	12.3201378474175	12.3268166534613	12.4037860794596	12.3328481611769	12.192229528599	12.3430261483457	12.3673900361203	12.4574102340748	12.4060214576689	12.6172908638419	12.349294927519	12.5417882378922	12.4504968264397	12.4119088812027	12.4201976255173	12.3038406759837	12.2777269734557	12.3633931154886	12.1846052696859	12.2654045172419	12.1462323238813	12.4307346846894	12.2717280187362	11.7501620757537	12.4994769077313
BTN3A1	ENSG00000026950	11119	-0.316480909479477	0.0293023026494253		11.8688938514094	11.6398992795661	11.723519236112	11.7786014625012	12.0227200789729	11.2797671509307	11.7237944974898	12.0700340991549	12.0864463634622	11.8344040571653	12.0687958229064	11.7225658290248	12.048787011776	12.1949893947545	12.113618867808	12.4613399542373	12.2423562404114	12.4306792327845	12.6714419189542	12.416517060319	11.9494971995734	11.825759586335	11.8361536150603	12.0103723216722	11.7391749127619	11.9505937034697	12.5332291470343	11.8832806523689	11.8330592014427	11.7575533644373	12.2854662933135	11.5979108889765	12.3130777463236
SEMA4D	ENSG00000187764	10507	-0.214465121176518	0.140725055979284		12.4110493246849	12.0547499378398	11.3994210921933	11.9717802742719	12.248759047391	12.4048918147519	11.4024765725978	12.1287072329304	12.1450757961184	12.1760763162716	12.2419287232379	11.9565013963527	12.3866765609476	12.1507322662551	12.3102934167505	12.1100178138309	12.2451454321842	12.154649114073	12.4772536894018	12.194249220008	12.3863203665162	12.1626194860607	12.3665574793611	12.2382900714432	12.4070213674114	12.200120154765	12.2259474148512	12.1092863217191	12.2055013665506	12.1022005311036	12.2556553264483	11.2747189226483	11.8507692686564
NADK	ENSG00000008130	65220	-0.605708487770118	0.00431439560024637		12.1138475519669	10.9967176034295	9.5303404568093	10.8578540583329	11.8642585062735	11.7686744293676	10.6533627047796	11.5423821333597	11.984779411597	11.7246524961086	11.8999239969543	10.8050717665151	12.0379738672832	11.8547528959336	11.8081347827595	12.0256711049323	11.6225348373374	11.7200109369377	12.3289198592759	11.9980449324125	11.5308018099457	11.9266198177398	11.6944506615957	11.6621114939685	11.8733723348877	11.8745913735204	11.7957519654758	11.3426619765619	11.5867382266531	11.6239611666741	12.3002625881595	10.9275745829973	11.3426281044484
ANKRD44	ENSG00000065413	91526	-0.096983694911985	0.369913963825641		12.488237995654	12.3531899189387	12.7347146320802	12.1721928500909	12.6411174638729	12.3025390878857	11.8019435853084	12.6616578017404	12.2512147645966	12.2795640701529	12.3801994015843	12.4446217655715	12.5411067977053	12.3409066266174	12.4999975877552	12.5873197876986	12.3907951619412	12.6409967236177	12.6454646028287	12.5105374687126	12.5656370541313	12.532545564422	12.4620483252678	12.4259791722695	12.4718642813246	12.3713153137553	12.3912853916522	12.4871146781921	12.5066119094151	12.2948354594172	12.519857992158	12.1392281467735	12.5316617198699
MX2	ENSG00000183486	4600	-0.602745801717249	0.0130652243190086		11.2555319224294	10.2841586225427	10.6029310226711	10.6314213385663	11.0434711256204	10.9427466602028	9.9174009392533	11.0892552491534	12.1272266181501	10.9748295246697	11.4340297217388	10.9532044717835	11.6468509831714	10.6788703420811	11.4229640675771	11.6445747848801	10.9475336842987	10.8966436929743	11.5584017153653	11.2272708678225	11.4783945708572	11.3949476151961	11.2098357426317	10.9236364580948	11.748258118078	11.3545327586554	11.2681967187783	10.6425132190829	10.8835989503475	10.887533422882	12.5330510319443	9.97409313602389	11.3957259922538
3514	3514	3514	0.328909823642253	0.453501792209857		9.89720790586563	11.3009324683539	10.9328080714878	10.872593668768	9.99978435999368	11.9660792506654	9.99568571486485	10.2368947407637	10.7955715085792	10.576411808589	10.7939220366898	11.4701916855505	11.3118353252705	11.3104980780913	11.2597008103731	10.5622357819676	10.8040760603335	11.4100139168825	11.3182645504328	9.77520777876136	11.852384381271	10.9082309346319	10.6301991861281	10.7167313833357	11.0273730060226	10.3609814973275	11.5389294035986	12.265621778389	9.89352535224416	10.8026562333743	9.09695026206103	9.0245999311384	9.46491908302469
C6orf62	ENSG00000112308	81688	-0.548471184059006	1.57809215499679e-05		12.7326318550977	12.1179390927144	11.4686545902484	11.9287965963141	12.3332745768314	12.1665882438426	11.2751600922503	12.4341688307594	12.4601504373843	11.9296394511448	12.2650080329622	11.6277953085534	12.2814548078168	11.7385596710111	12.0547017387348	12.4634789341364	11.8461977963905	12.3551271550272	11.9280295840336	12.5852046318177	12.3819386828431	12.1239652416753	12.266421372632	11.809554841848	11.7022589067016	11.939114250695	12.0618426071273	11.3566027689904	11.9752658207299	11.2992804003347	12.2043051851334	11.8003601992577	11.906384235827
MME	ENSG00000196549	4311	-0.914300708395862	0.000182905095224728		12.0455144199061	10.3301704267512	11.5427054123898	9.93721380475231	11.8642585062735	12.0281872259343	9.47286535987452	11.6340790804095	11.693999648136	11.4270101545529	11.4140316757997	9.75723457831604	11.6820072130467	9.71658906594659	11.9462352755513	10.7387773748223	11.324391515671	10.7417720356668	11.6145831655226	11.8327414390347	11.4883307269702	11.5892371669175	11.7332556176724	10.8322718117604	11.5052789009724	12.0069340520663	11.1729333923294	11.0823702199031	11.3498953051843	10.5763693185718	11.6028626753385	11.4120653669513	11.8129208044581
MMP25	ENSG00000008516	64386	-0.819916074878385	0.000301018076463418		12.179358263597	10.6337996139904	9.44623119856824	10.2573339736071	11.9851862766153	11.9411432077261	9.921704816803	11.0504138321217	11.6651151900373	11.5360243221533	11.436065205854	10.1728093461096	12.0754704262809	11.1453717165747	11.8589571510141	11.7494053646714	11.7176861056335	11.2511073246651	11.490381306259	11.8925366848344	11.3863714598207	11.8721000976206	12.0104412857252	11.5015665229753	11.777100137529	11.7686476031826	11.6300217088579	10.8927409054411	11.5155891645439	11.5172173072238	11.872831440492	10.9944333960943	11.2756197557047
SMAP2	ENSG00000084070	64744	-0.316006330664433	0.0611049867997291		12.4153969115229	11.9187067213319	11.5529803369419	11.4690268957028	12.2399482710971	11.8907169176078	10.8666722746052	11.9810294399634	11.8969424401905	11.7119674720954	12.1241201049182	11.2825313885362	12.3983481708977	11.5980456587646	11.9254198828807	12.133045860398	12.0513540016527	11.66846365767	12.1438173049925	12.3530434421846	12.1815042871817	12.1998472164905	12.1957460200209	12.1946571437701	12.5583690800978	12.0918041573794	11.7545954038291	11.9289917248934	11.6314298219517	12.1436754034152	12.170413396237	11.6966394516644	11.8840690523854
DOCK5	ENSG00000147459	80005	-0.72067784822836	7.65124483974494e-06		12.3755538193706	11.0372381821381	11.5380106764034	10.86208078771	11.8921348291298	12.0985423790311	10.7288493414056	12.1716781727063	11.7087653190653	11.8080022284076	12.0146728500797	10.7427712609214	12.4195906604199	11.0551256091156	12.1121748956874	12.0543382628234	11.7339704347374	11.7103752778121	12.1393034278667	12.5217541691578	11.9367497669692	12.1935691292732	11.7697109879998	12.0472167294631	12.2763627565404	11.9505937034697	11.6708178304986	11.3173075595748	11.8681906694786	11.3699495622098	12.0425451056125	12.1397852371573	12.4726384483378
SON	ENSG00000159140	6651	-0.0406901774543966	0.757941213445075		12.2652805671072	12.1376006347529	12.4854774095244	12.2024906765831	12.311012936479	12.4027126332804	11.6614160512621	12.1530844483139	12.3466264488103	12.3421489781684	12.4113047999065	12.3048177403837	12.2962761533312	12.3741547406898	12.2755632292376	12.1897032283524	12.3558870826792	12.3053789003899	12.389648641203	12.4925973633991	12.5222143286636	12.3985072127823	12.4007460594996	12.3367434213042	12.3539462678189	12.3595232834421	12.2729246127712	12.4015259485076	12.3465042206765	12.2738967097384	12.3570623471788	11.4601513034448	12.1879835727957
TLR2	ENSG00000137462	7097	-0.76503507929288	6.76365197720323e-05		12.075899630083	11.0085994896357	10.9498809894665	10.8386787799762	11.9736363461161	11.6841628071001	9.99296213420899	11.5518778910999	11.9314327294065	11.1838680199378	11.7916348478036	10.5175613085415	12.1315387433406	10.3236234454609	11.926241857743	11.3483794924116	10.9380126012971	11.2383607749016	11.9162819438779	12.0621933404135	11.7345731328645	11.9931985305406	11.7786826303685	11.4928949033747	11.9420968142312	11.5819537449995	11.7621663116398	11.3708141393715	11.4120990511089	10.8968095439167	12.2854662933135	11.351776896692	11.9456391004816
PIK3CD	ENSG00000171608	5293	-0.412152978054931	0.0106760809864645		12.3290103156082	11.6292537187797	10.7302985177499	11.4115750616217	12.3183871812987	12.2795648425763	11.1845652303799	11.9797110138712	12.1077959357047	12.0447889136501	12.1212772478796	11.6375576054937	12.2751380998533	11.9320212977613	12.1836905007244	12.102716899748	12.0345853442804	11.9148884264749	12.2414433492763	12.143514085997	12.1549683664822	12.2483043391314	12.2538478808511	11.9915910327974	12.1377962466801	12.097236829587	12.0938600327003	11.9265204124014	11.9637993615069	11.8747939911294	12.0856132282053	10.7965442995768	11.8393841965908
DTX3L	ENSG00000163840	151636	-0.595755868583403	0.00334963125681312		11.5151356777461	10.4150250622293	11.1661715244296	11.2014447934709	11.4648202002487	10.9717182081797	10.2887954573577	11.0654132213654	12.1624452120077	11.2243726070977	11.9463536679568	11.1453045738436	11.468558695811	11.0588165843026	11.3191257072755	11.5410070522088	11.0818389626312	11.4510975521747	11.79355959079	11.6842294793846	11.4589090392921	11.4036785662481	11.5613680455567	11.420924839561	11.4247963987509	11.2791246075199	12.0457356750174	10.6925397642638	11.217495799062	10.704181602531	12.509626749957	10.4076292814486	11.3182255159217
DYSF	ENSG00000135636	8291	-1.24197887919822	2.60761425702563e-08		11.8864740437247	9.64742829111164	8.90629284777306	9.78041785975711	11.6822740737031	11.44352405314	9.8617370782116	10.9931690270333	11.6502664972302	11.1254035620217	11.987177194662	9.44249363588978	11.6455158039222	10.1264210623218	11.3519269275927	11.4140150585463	11.366392753898	10.8503098559983	12.0413791878862	11.7993291081975	11.300731719203	11.3861634652044	11.539637770286	10.973483122583	11.3628854492174	11.4331655007842	11.4510913993512	10.7079832191162	10.8739992216723	10.7296241459363	11.8868140156134	11.0863534686285	11.3007480124035
SLC11A1	ENSG00000018280	6556	-0.795234734890294	0.00180640538680051		12.1455981186876	10.6758190294216	9.56598373916136	10.5878363590707	11.4794153377164	11.9467634807866	9.8208308685039	12.0856427847416	10.9381606500922	11.1620836388919	11.873885980431	10.4426564107787	11.7039800454845	10.3211643448746	10.7931308418124	10.7446571251165	11.3272299923283	11.0016876655809	12.2669826352331	11.993575675531	11.7187739586882	11.7524771700828	11.3958583393254	10.9546537243031	11.622031202411	10.8652453953482	11.2053924667178	11.2291224090344	10.8704924893318	11.1930599835531	11.6531892956237	10.5043566036325	11.4107383789208
E2F2	ENSG00000282899	1870	-1.51556349376895	0.000358775718782457		12.165840232448	10.6758190294216	8.14043865854131	10.0166010921728	10.8200759394373	10.6278005219486	10.114441767345	11.7017516431426	10.9708104974522	10.3308092535927	10.6077052786524	8.87275421096389	11.1753719547723	9.80211518441397	11.0858951159207	11.5979464739509	9.62327144293046	11.2863273736134	9.17010981147864	12.3949904082614	11.7453355179125	9.81427920887929	11.7780199750026	10.4737666457193	9.69455789790925	10.2666371203192	10.1565076482036	8.43265283768294	9.48565891933144	9.12732424233467	10.5651821563068	9.3728443923771	9.66716910085556
MT-CO3	ENSG00000198938	4514	0.298270124972743	0.0154663864550853		11.6020332164345	11.7493393779056	11.5897383367949	11.9371627898329	11.3938827050687	12.041205148077	11.9434173249522	11.9052762021912	11.7769941132024	11.8970505798192	11.9721787858148	12.1388992624253	11.5315964808831	11.6513172185689	11.4637382373074	11.3811935812282	11.6195611431198	11.6761342091017	11.6800378699691	11.3463523354416	11.5302361361562	11.5179872225984	11.6617749645357	11.4589499584892	11.98047264685	11.5543776797444	11.3542163319437	12.4213577642293	11.5155891645439	12.0650887016372	11.8788860089459	11.3038518830048	11.683690888057
DDX6	ENSG00000110367	1656	-0.384137984654911	0.000630003038602898		12.4057688636186	12.023874985555	12.0206451989961	12.0039943128801	12.3971090734227	12.4251631058177	11.4448556635152	12.6709449835675	12.3380824751526	12.1955017091873	12.2775459868681	12.0113805218215	12.2571861787782	11.8483717547272	12.3303024839611	12.2038464269856	12.0373111740291	12.3851640373016	11.9545705285871	12.6621218104107	12.2887155104257	12.1931496169168	12.5194644704047	12.2286244073786	11.841621361922	12.3981814267788	12.069659651449	11.8920329407755	12.1606518957941	11.7945167422931	12.4280996513771	11.4376689596564	12.1229140808587
MARCKS	ENSG00000277443	4082	-1.17450343514246	1.76726261598598e-09		11.2323662454103	10.0290143925264	10.7376921494509	9.97940658938317	11.9380908620288	11.1460635941794	9.17293532847574	10.6907191794227	11.4964505536277	11.6468125169646	11.3267624595001	10.5880648769731	11.601205861092	10.1348511923861	11.6598499963644	10.849859957406	10.6031531742444	10.9901458278753	11.2772709591346	11.1230635250249	11.3172225056332	11.0165797760891	11.4870821615559	11.3159698376011	10.7066197761592	11.8392082792513	11.6903502177727	10.3152676996564	10.7178542044629	9.88673112930653	12.2978863314781	11.5170157109035	10.9986363788196
TPT1	ENSG00000133112	7178	-0.146569057230826	0.496051393730571		12.253826109565	12.1819758781104	12.1508629312697	12.0905440794339	11.9921993015762	12.5022425956762	11.5033146972042	12.1255315606877	12.4382788210677	12.0788933103588	12.2252564644188	11.9599932044092	11.9973847255408	11.655709547765	12.1450259109118	11.6824140705414	11.8248418354503	12.3398708529263	11.5667324424921	12.3098399846777	12.838629360845	11.7918023196014	12.1175052353167	12.2147567808757	11.9680192003176	12.1281468943638	11.7562812661113	11.8381199956685	12.0577058029251	11.7252046550541	11.8638623299056	10.8092159524127	11.4278339127481
CELF2	ENSG00000048740	10659	-0.264351654024282	0.00936857603203381		12.5057267522236	12.0831069827943	12.4569173969429	11.9254364823892	12.4093057207405	12.3796302291656	11.338083452046	12.333865771408	12.2780219345683	12.1192904555817	12.2208368084122	12.0106036568902	12.4211518032977	11.9876620082884	12.4396850950555	12.2170073086162	12.0974373288119	12.2383955110105	12.5177072692642	12.4393711513874	12.3023603783131	12.4918528384542	12.3770963033203	12.2018949235676	12.2047322527996	12.2385539805405	12.1964500306849	12.155508101014	12.2361203745398	12.0512183870544	12.629370402179	12.0537203184995	12.2663357987843
HIPK3	ENSG00000110422	10114	-0.262977147937149	0.0568819724632166		12.4251880678266	11.9166071609813	12.4073375259721	11.6815478001432	12.2604236478682	12.365153777566	11.0280744293107	12.1655068595587	12.1229312542135	11.9699933362679	12.1291602787578	11.7241464005379	12.1977051188732	11.6697722783651	12.0741150420015	11.8134222152409	11.8459151205229	11.923253762037	12.1703476217649	12.3062406624682	11.9405858412968	12.2389861659758	12.1687028548616	12.0623648054076	12.2479689477947	12.0619500400404	11.9212778424511	12.1090441859924	11.9687247255255	11.7211095621936	12.5263681073218	12.1218507449003	12.3210439150154
OGT	ENSG00000147162	8473	-0.0442474773826556	0.650685826370534		12.3124200145	12.5438837921926	12.5268106479404	12.3312127520406	12.3472642534885	12.4661754967128	11.9535848620862	12.5405206257557	12.3252877043833	12.3737549004989	12.4305699493487	12.6451236840429	12.2866025265009	12.157974099111	12.4477213234432	12.4627662932047	12.3759938126586	12.5266264155129	12.4317296085574	12.5561030148703	12.2293272493203	12.3612774555407	12.2661851486105	12.4337654753891	12.2804515425293	12.3432862879198	12.3542000859207	12.3333095212642	12.4714767637343	12.1042028050358	12.310200336789	12.1847496093966	12.5855616556862
BIRC2	ENSG00000110330	329	-0.487735943617967	0.0929697583511882		11.6144286225961	11.3934330714921	11.6073237063464	11.3936888178761	11.2765561468158	12.1920494066615	10.7927799245663	12.8733346695607	11.8352641316437	11.2206891509847	10.9127469264297	10.7099418567521	11.055793051583	10.7139507821613	11.5500047503728	12.3681317557893	10.3640409124264	11.5740521809414	11.1054480752196	11.500489118283	10.8476653424932	11.178836987742	10.9881935053573	11.5884396689371	10.6368314857972	11.5645004307884	10.9493941894666	11.6236548379427	11.4066637907406	10.4260526077283	12.2394015129112	11.7718898662525	11.6788140462405
FOXO3B	ENSG00000240445	2310	-1.22672374617356	7.83003185609528e-06		12.4213250855269	10.8033487477325	9.25689668378566	10.7341702768387	11.1234916574352	11.3430913971769	10.4140874675867	12.1006801117263	11.7490438057124	11.2678551369144	10.7038217714154	9.54525827834373	11.2458056204449	9.97027076402717	10.6127608333223	11.6830261885714	10.025991055743	11.6607520847361	10.0447235066959	11.5861098358725	11.2528422050556	10.5355398033413	11.3595505490729	10.8633750134156	9.75400022495368	10.6397014040054	10.1981066287352	9.56354853945222	10.0445797701468	9.52808325275739	10.825086465696	10.6335094603532	10.6615231850297
TMCC2	ENSG00000133069	9911	-1.71823097499095	4.14285060068949e-05		12.2505000379941	9.47471697231923	7.67238124824962	9.98200290113155	10.9151075868578	10.3697386168711	10.4442745266149	10.9896784067448	11.0311073041267	10.5346085627079	10.7055112996836	8.49658573360784	10.8116742450542	9.44934570194457	10.6300324740229	11.8607187943829	9.24988925442338	11.1523180853307	9.49017377162197	12.0795877043584	11.4025345414551	10.0103968571285	11.7004083421952	10.2725322677933	9.3555354050621	9.82914202615141	10.3161339032177	8.47012330341737	9.04384723851771	8.84996478168323	10.253676505375	9.07250814599749	9.1016723087745
MTMR3	ENSG00000100330	8897	-0.537134133857567	0.000447487848164649		12.4144827184119	11.3531101110655	10.6419878287798	11.2014447934709	12.041895203332	12.0596500902753	10.9397845497882	11.9611253674835	11.9010247494025	11.9078865245095	11.9449251402114	11.0830876996743	12.3543563573168	11.9113553111353	11.8666852951139	12.0949189697624	11.9259210185461	11.8902733146472	12.2197258063335	12.3105587725766	12.1383639951815	12.0738016908787	12.0760597699263	11.8701136104197	12.1141648780689	11.9760931909848	11.8889860752087	11.6246716398945	11.6345327939076	11.7720208118142	12.0518828703044	11.1092996124132	11.7963909278527
KMT2C	ENSG00000055609	58508	-0.182907266069216	0.0683474619877785		12.5217331388676	12.0114686921566	12.6179207453016	12.0081297796254	12.3322701030115	12.3832267541471	11.7006655938358	12.5036936036277	12.3325132542173	12.3404534126421	12.4169826275009	12.0654950567653	12.4687277616533	12.2981608686642	12.3065106180602	12.4811814843527	12.2492122655989	12.4753192834883	12.5554638094426	12.6850291906381	12.2860379806976	12.3794594530783	12.3044178457741	12.2719807595519	12.3955062289786	12.3847051461095	12.2289856509847	12.3289499423549	12.3687206006307	12.2044005978125	12.4613928606211	12.0922230170862	12.5935554278501
PRKAR1A	ENSG00000108946	5573	-0.542908480252876	8.9840869753206e-08		12.3556881606597	11.3227709687743	11.8948531999189	11.43539841603	12.079497188266	12.2807519532271	10.856986403219	11.8743921978269	11.7956685405277	12.0569354098817	12.1426191156128	11.4304634271075	12.3600649248592	11.7195716889389	12.049052841405	11.9086083611557	12.0876684537687	11.8541364039857	12.118409647598	12.2866475791378	11.9829495821025	12.2908797874773	12.1473130349997	11.939670437409	11.8427279398813	12.1856214272635	11.9421640359865	11.8115793773161	11.6742753094976	11.5876156037762	12.3799345188562	12.1042614192066	12.171522108577
MAPK1	ENSG00000100030	5594	-0.478809220457399	0.0001938844391804		12.4439013651574	11.42036065017	11.5815491060627	11.0881669285785	11.9823074539327	12.0355901897345	10.7935613677874	11.9788313930835	11.8712428485798	11.6393441623682	11.7170166372459	11.2795240606412	11.966709841921	11.3104980780913	11.919240092971	11.804449108485	11.6779001653031	11.5428024148113	11.878861739761	12.084219012702	11.8685834122394	11.8684261432445	11.9934166349551	11.7788039386825	11.4926434041836	11.9958960836601	11.5646550910235	12.1543352273926	11.5373049337456	11.2422198223153	12.1732683285495	11.5212983928722	11.9274108752895
IQSEC1	ENSG00000144711	9922	-0.41314583250217	0.00698535609395377		12.2844216925734	11.5047889999344	10.8366400726011	11.3951473494664	12.1032464207317	12.1252222238791	11.0287381471266	11.8852300477631	11.9818174960249	12.0916213868767	11.9767296605321	11.5029734439382	12.0863351168601	11.6571706893321	12.0711453352324	11.8645011079964	11.8616602550631	11.5822403018535	12.18020432718	12.0402595086531	12.0436552595861	12.062821549548	12.1300217369786	11.6687259729581	12.102818275494	12.0871312385039	12.0436664628565	11.686352883681	11.8267431080112	11.7655284159313	12.1131765809336	10.8106170568197	11.7148113224502
FAM126B	ENSG00000155744	285172	-0.730904091558758	2.15851182235717e-05		11.9916692876169	11.013193891269	11.4760368382502	10.595474968402	11.7860744831105	11.7452136999846	10.1269126184278	11.4096239252761	11.3602783867515	11.4026039316779	11.6409748593404	10.5838888415996	11.6902323532472	10.577487184014	11.6222978780516	11.5927436269635	11.3773894454598	10.7417720356668	12.1551720984393	11.8008647631961	11.5160216787578	11.7812339437635	11.7790138438992	11.4772789432905	11.4917030215591	11.9298644430291	11.3055279926367	11.3177268215735	11.3742336946158	10.8566272220444	12.1053161138967	12.0725166879746	12.2164760817904
BAG1	ENSG00000107262	573	-0.607315374681891	0.11194908271969		12.0902831395176	11.0596193583664	10.4926340205429	11.7819497060795	10.6682158013402	11.6367321213632	11.0712369607813	12.3379872715818	11.8365763731685	11.3754130579266	11.648454873939	10.4835885971253	11.893616248266	11.2968125976468	11.4426336667403	12.1991474198695	10.5176293040807	12.1594851220694	9.62448563265556	12.0236970153814	11.8632039273771	10.8886621413399	11.2230450837706	10.9003959162362	10.3126234398574	11.0399236023743	10.4070535368253	8.94578473335179	10.8590362921248	10.7370224918604	10.6233334310646	9.78132281091323	10.7364213908651
BTG2	ENSG00000159388	7832	0.0599286036347812	0.874738901907322		11.2276880951637	10.9502404485099	10.6978133880973	10.9125366030816	11.1024263604314	11.3510268498546	10.3042440841376	12.8188390464853	11.0999552652231	11.059761408585	11.002043849311	11.3545208180758	11.0314570641142	11.1958534918379	10.9141485968732	10.9284050082517	11.010963010408	10.8558856495818	11.3484925178233	10.9938146715237	12.5145148586068	11.1111412934029	11.1148671016148	10.7761707997522	12.2158770525202	11.3248411618257	11.1583399756317	11.4699531499214	11.6606418883902	11.7902587716898	11.3850423229907	10.2737413290165	10.7197046856879
GMPR	ENSG00000137198	2766	-1.42296428318806	0.000391550627707917		11.9550414911173	10.8010727959934	9.18128653030713	9.84748881431669	10.6088419026578	10.7495047069056	10.1454182408297	11.355068749031	11.7970172939506	10.0223760286715	10.8869273998533	8.88424329885168	10.4271112364478	9.78075933559986	10.5942445001745	11.7317642274414	9.30060903635142	11.2655381104015	8.83280208042736	12.2296433539027	10.9493762361236	10.5060872087863	11.7790138438992	11.5483500063213	8.90971265392983	10.4535611117616	10.2469668811126	8.71002219161679	9.75168311335169	9.32802452947292	10.5266933314088	9.38045105082679	9.82131097694181
IL4R	ENSG00000077238	3566	-0.645998835019702	0.0010094076709537		11.7121671192969	11.360853616286	9.98260767549164	10.2551908368192	11.5844092842815	11.3459305045933	10.1293938503391	11.3393884923949	11.2887231361111	11.4238102743114	11.4751933384953	10.7521038479846	12.0046922780189	11.0756743553527	11.7041379330131	11.1997185257133	11.2613360844098	11.019538716231	12.2300012616512	11.3803080676278	11.4836634175596	11.5166464205504	11.743814297428	11.1061495073417	11.2248173918658	11.532771150985	11.4630137185465	11.4642841151716	10.7468370124923	11.2952787108675	11.9952206985819	10.649259977036	11.8941374534701
ARHGEF12	ENSG00000196914	23365	-1.16929244222495	3.35889098740301e-05		11.877213103332	10.9980426619083	10.0168278337037	10.3445774750567	10.9832816569446	11.5654517673025	10.4669964747889	12.1295000596689	11.6874690901246	10.8556804258409	10.9651545101289	9.68349636246232	11.1142499869801	10.1992298407271	10.6864762688837	12.8002957774405	10.0119174549192	11.656196525499	9.91120564711729	11.8105527866296	11.0687402080669	10.6731851551052	11.74109686934	11.2549952862511	9.59258842194572	11.3721439285357	10.0013354083354	10.2304082953846	10.56565577117	9.79450959353165	11.2548242027042	10.9956655350224	10.9938094867534
ADGRE5	ENSG00000123146	976	-0.277934908080397	0.294667283472531		12.0138717612871	11.1712958088359	9.74675359034759	11.0361307716239	11.9151281711725	11.7147917265767	10.7434831695338	11.4765959874166	11.5186956788637	11.7409044919652	11.8331536920824	10.9347487452917	11.8110724187973	11.9352363192701	11.6131379563877	11.7228620637626	11.9095137543078	11.3395852060463	12.035389728628	11.7967660436412	11.5120163888567	11.5313271087683	11.77270774147	11.7311486940976	11.9372703979863	11.6493759145492	11.6451146368601	11.4688211248443	11.4436976068071	12.1961104353926	11.8234574416548	10.2470583814183	11.2845386558534
SLC16A3	ENSG00000141526	9123	-0.673554300944914	0.0483171042674567		11.8551455249948	10.5322304793334	7.72959661701143	10.3979909941732	11.7683568316988	11.5103387398962	9.85874668883871	11.6318423252034	11.610545188323	11.4666428336317	11.5746232148996	10.4194028577275	11.8401531017299	11.4608710940947	11.4182966637257	11.5591267114444	11.4887815298066	11.0059921300737	11.9687080927277	11.6753266591329	12.0757916193168	11.5911492429534	11.5247034727645	11.4652966543166	11.8776974293435	11.5863762596726	11.6890268359997	11.3377093312956	10.8931351312617	11.4916553294144	11.7994663321568	9.99646527441318	10.4299632102604
FTL	ENSG00000087086	2512	-0.484796498774129	0.0637406803855011		12.4561693354088	11.4902722989681	9.96588762777163	11.454644018094	11.4537760608957	12.1311577782903	10.635164753042	11.8791143173493	11.8715629358178	11.6600811559701	12.0585948866512	11.095845520589	11.6680474072184	11.9068588499277	11.9881671846016	11.2997111879447	11.0688125414384	11.6566527296181	11.7363339128298	11.9158719242169	11.4433691394802	11.339905872912	11.6650043734223	11.4646632405038	11.1776414809037	11.5962775995045	11.5579041101325	11.0734586540549	11.2154246005329	10.9429546144121	11.5811355093963	9.78132281091323	10.6103870588029
TNRC6B	ENSG00000100354	23112	-0.204058587806284	0.0031567404276769		12.4376155426003	12.1339909270134	12.2586413322369	12.1775693667354	12.4568560543335	12.3665520745361	11.7649919706107	12.4904861954818	12.2553903794567	12.4299595024724	12.3274580009651	12.2965562337215	12.4988560307006	12.2602109139775	12.4916930291421	12.5478814714452	12.4453587956577	12.5616317038817	12.4528535522572	12.5561030148703	12.4294203439119	12.4520840385532	12.4946760437302	12.3977279500676	12.3393870813477	12.4038291858728	12.2991799847135	12.2952942471937	12.3200915641201	12.2670192593558	12.3790355541396	11.9921177144577	12.3767667337412
FCN1	ENSG00000085265	2219	-0.0680509312823548	0.863678758932955		11.3802046313779	10.6036388564497	9.3823642640279	11.2251490351568	11.6869972129758	11.6024822630013	10.443278429368	10.8770481265399	10.9986379301481	11.1510667158524	11.9175107533104	11.1775126734621	11.6662928906691	11.5310890992172	10.8957919577099	11.6268677574175	10.9321630346479	11.5343865769218	11.7813405966871	11.7545968921953	11.1222825709259	11.6985148240473	11.0366638965487	10.948322174055	12.1449902234937	10.9512335724334	11.5708956818096	11.88893336638	10.7855265515198	11.8429432250327	11.9450761884491	9.29848091970227	10.7320791848655
TSC22D3	ENSG00000157514	1831	-0.15999452312732	0.399813722563012		11.9392361867478	11.8045050035017	11.0725097728929	11.228971235415	11.7180955400047	11.7728993109311	10.8960729098302	11.7961572320136	11.5970578141625	12.0268271085478	11.4938778194961	11.2247376173457	11.8303939948445	11.5944910481777	11.7779432612149	11.667026056875	12.100994840249	11.2631429899495	11.8554165375498	11.9196461593091	11.9783956322978	11.7091179511907	11.7274323820813	11.8204863854665	12.1845101866243	11.892855457911	11.5403978947333	11.9910147702418	11.3321646585146	12.1481185367124	12.0639602492108	11.1541241074144	11.6663597845852
SF3B1	ENSG00000115524	23451	-0.156123015077672	0.146122004460189		12.4552806290631	12.1215891469363	12.651769923735	12.1013043627965	12.4362015599247	12.3768575564307	11.5410107475621	12.3658400031783	12.1466635058919	12.2563723347685	12.2506267978295	12.0992579579414	12.3978196870051	12.0560783694311	12.4208551292384	12.2545496794604	12.2769442080051	12.4258707352098	12.2655214428218	12.5251641695217	12.4534827694171	12.2332846197528	12.2840288163689	12.3346655225502	12.3472049166912	12.2832714744931	12.147833934326	12.2608344572411	12.2856408441622	12.0762062881026	12.3720495158231	12.0025692774332	12.5220605114908
SP100	ENSG00000067066	6672	-0.485307739113285	0.00221425026148953		11.6215773576529	10.9900739709001	11.7284723767039	11.2119668615909	11.4020456371704	11.2809544734327	10.518974499499	11.7333903186545	12.2658985845382	11.1957105509283	11.9226000844956	11.3260717058125	11.6996979542677	11.3234413934277	11.695484931318	12.0237395483381	11.3361147059286	11.5711511182298	11.8845846409463	11.895893496637	11.5976605551745	11.6656247197494	11.5929847485583	11.360916973672	11.5347946645435	11.6284421196855	11.8309749396579	11.2940583143767	11.231228247723	11.153262108761	12.4770206885465	11.2583898992471	12.0284725874991
100507419	100507419	100507419	-0.953499616491678	4.50922205870183e-06		11.9913627584554	10.3778152592681	10.0983327123813	10.1758293520322	11.8897469221038	11.8556941413966	9.55289994974745	10.9888044287677	11.4166509417056	11.4772653034136	11.2066994546765	9.84611910205681	11.9702690582079	10.8064549424708	11.7779432612149	11.8639613844388	11.6965200080977	11.4159551739516	11.4057847207666	11.9917840877024	10.7778624693752	11.7416155268839	11.8914217971751	11.2513269425118	11.5357073663445	11.4683363581232	11.4072284606429	10.4584151872008	11.0686360725889	11.4916553294144	11.4857938109259	11.2103865079878	11.6750513737949
729799	729799	729799	-0.674993814817125	2.04858099565377e-08		12.3580675171547	11.6466714226177	11.1992623698076	11.4681032854969	12.1595478584339	12.3451502677089	11.2650577795946	12.5064427067661	12.1261539758242	11.9440675806583	11.7586758885703	11.0257765301304	12.2134077166772	11.3799948535685	12.1283368254007	12.3547497265549	11.7385460155019	12.2209207662892	11.6474948900333	12.2020178218274	12.1804233352802	12.1098099404095	12.3229336494557	12.2064475104061	11.8834441183023	12.0928405309678	11.6021686134801	11.3168881756003	11.7639027356449	11.2967806465481	12.1104709114495	11.5101368494096	12.0091775067619
MSN	ENSG00000147065	4478	-0.236425878843203	0.0786227887155683		12.1852662947178	11.5320201547274	11.6207064632482	11.5787715192504	12.1939630018309	12.1733154265524	11.0346978903738	11.7617949980562	12.1234688747915	11.983404533869	12.167941828178	11.8019427654484	12.1347140029692	11.9211173801328	11.9151054724807	11.631314941128	11.9070771308195	11.7587724893619	12.2287520695533	12.0787440481972	12.081593527725	12.0778977881046	12.157792937491	11.7777845256685	12.248525638866	11.9132398218032	12.0898547294508	11.9719674761844	11.950582224898	11.8525044664058	12.2249650699822	11.4654952966801	11.9722500476471
CLEC7A	ENSG00000172243	64581	-0.628351874430167	0.00158213630745238		11.9928947531894	11.0378824920382	11.7598565003379	10.143742974794	11.9613435645236	11.8095540453326	10.4816241437683	12.6955116252595	11.7262160383658	11.3404445796927	11.7274409565978	11.1867153716949	11.9663534367126	10.9839154152015	11.5632773090479	12.0314503019418	11.1797749328997	11.5570464366155	12.0729095572261	12.188004070795	11.9600346615596	11.6973318717051	11.4854592721983	11.5495451635287	12.0040727742137	11.6525426576422	11.8285731958044	11.5210882507956	11.4659343311888	10.8075832350442	12.2813825890117	11.5450491307032	11.7524335247654
RAB3D	ENSG00000105514	9545	-0.662140390267699	0.000236417103024964		12.0613712320516	10.6865461404513	10.5090549635123	10.4616198946931	11.8704999775546	12.0422555234844	10.1971837825939	11.3352697850224	11.3349628899678	11.8030855690564	11.6334558403102	10.6841691372082	11.9599230359396	10.9846917928158	11.5972248351166	11.1615661162492	11.5403601679695	11.3531609150459	11.7693609266329	11.6305447769379	11.2054346340131	12.0373389011563	11.7980952237353	11.5959785603317	11.6352906111506	11.8733856088912	11.2664228678721	11.3820832210757	11.4826766758502	11.40889522145	11.9115838437263	10.8162078848116	11.7517192003475
CLC	ENSG00000105205	1178	1.53691006850936	0.00601247864777206		9.23689602569781	11.0665822499212	9.85369910567116	8.26250823699724	9.35973901516019	9.14848288143876	8.9592120787085	8.90629853929826	8.71860075286092	7.95348569396436	9.44753410817807	8.48749738476994	8.96753487725988	12.3445381878769	9.70218217770594	8.85238481450732	8.8892956196769	11.2492932756386	10.448890834758	7.53761297979457	9.24894726348821	9.73553407122303	8.87016838122647	8.76142415108315	9.41460541750975	8.0146291957517	9.18669100614603	10.0631626153333	9.97103899452336	12.0060375423656	8.01807768039644	9.36135775297601	8.12538346887179
STK10	ENSG00000072786	6793	-0.261942258342941	0.140542584075606		12.1197491018064	11.5461245700162	10.7923611042651	11.5410621652966	12.0762008711811	11.9165323746339	11.1422613593271	11.6468735217595	11.9563925470567	12.2162547885559	11.9690197469735	11.6545670789353	12.1772175738937	12.0194386451684	11.8355210863022	12.1290087118095	11.996636856004	11.7334800948434	12.0405250721859	12.2085883936234	12.0160476192896	12.0137755503326	12.1032931036604	11.9143840389753	12.1515533287628	11.9805796076186	12.0126193352691	11.8656150959854	11.7733174721106	12.0452754260884	12.0016600014393	10.7965442995768	11.6599017263786
JAZF1	ENSG00000153814	221895	-0.820304461510301	0.0072160505283794		12.041078633445	11.3222422398501	10.952000948856	11.0192005041622	10.6824872146712	11.6706402421683	10.2322258801512	12.5306516186923	11.7080485394452	10.5656592156308	11.310210818158	9.97735727349131	11.0205077256659	10.3931676218062	10.6550613678913	11.8072592066589	9.73535311303966	11.9224952788836	10.2986588512242	11.621303170401	10.8431155977836	10.5977815811752	11.6012501333581	11.1028960245881	9.63425222312338	11.1280285940936	10.335461181295	10.0235393835216	10.4493573330627	10.0633677056323	11.2375635957085	10.5267029988842	11.0177838568329
GNAI2	ENSG00000114353	2771	-0.317092044705273	0.164028103066926		11.8279361672641	11.0500699590577	10.3721201108966	11.0485446985307	11.8165660394822	11.8552957548553	10.4402859932296	11.1900172576837	11.7553019698976	11.5798062689641	11.7615190524338	11.1719627170733	11.8583233331004	11.9685682811675	11.5500047503728	11.6050698725491	11.9748275369378	11.461579817541	12.0239119632323	11.7609225184185	11.9346141973891	11.786805900083	11.8626468125377	11.6714730760377	12.0469483631927	11.7121006382678	11.8193292769136	11.5236343534959	11.2736496401511	11.9326015400848	11.7971124333961	10.5868336434228	11.1165569093445
SCARNA7	ENSG00000238741	677767	-0.322665895667056	0.0467579842802667		11.5915542704237	11.3343542098984	11.7602596267657	11.5978961180977	11.9341235230357	11.3851018545207	10.4777379482902	11.3752682481648	11.9038442093953	11.563283807787	11.6066002725071	11.8277537076014	11.664096738656	11.0669036048213	11.804115768876	11.4859421690139	12.1723925737609	11.8316883094092	11.9560811291108	11.3533473354108	12.2247904556292	12.0080625966367	12.0870683835927	11.8075583549658	11.5393524069698	11.6071999291256	11.8112426386038	11.7028145430499	11.146074844479	11.4490692720533	11.5180076871841	11.4148304597672	11.6083530796268
SMG1	ENSG00000157106	23049	-0.051058655392642	0.664887606984327		12.3089805480951	12.0242000301491	12.534842816734	12.2011019607375	12.1572807760179	12.0662054059492	11.6263382514323	12.2863133394376	12.213837587707	12.150038601155	12.3605127460363	12.2818227905335	12.2001320581032	12.2291152358647	12.2283602889475	12.4215525114267	12.165160556803	12.4231924050591	12.3439973444996	12.4304713197261	12.143920051947	12.1855774544881	12.2186336793819	12.1684517874762	12.2571269881871	12.1404781534533	12.154880225851	12.179690102102	12.3461888573024	12.1013415620581	12.3906786207039	11.7847711174787	12.5079608130407
SNHG22	ENSG00000267322	103091864	0.0511483341255803	0.861464276628499		10.9620220976831	10.8779464749645	10.4331323865647	11.3033609502442	11.4807760870974	11.4884094239358	10.5618179370868	10.8930201407318	11.6990586022353	11.5177036724441	11.1832574691853	11.8022420827683	11.1315252909867	11.750928787531	11.224705862898	11.7668332976172	11.9730166903363	11.6497944664263	11.2969598823526	10.6426495364772	11.8026660558397	11.1120296193504	11.4396795512958	11.52848552532	11.3327427865455	11.344993412205	11.4547303793492	11.4262987940255	11.3963409405941	12.2680402124181	10.994992865931	10.2470583814183	11.4389714224121
PCNX1	ENSG00000100731	22990	-0.26750371980867	0.133897714913942		11.9950368155643	11.2760303364522	12.0323744110411	11.3023248236862	11.9114334251669	11.9616446714863	10.769137271082	11.8791143173493	11.777677437252	11.3006245712871	11.8176262973519	11.2552368589804	11.7813932221114	11.3958370683523	11.9502817304538	11.5724033834544	11.5153348969868	11.2637421432689	12.3777507916876	12.0293845612161	11.5927929181255	11.7829077923719	11.807866713398	11.5132523441219	12.053653477641	11.9844938063437	11.4364429282397	11.6511925907041	11.8397958874598	11.4028643587715	12.0516007941804	11.4962798789699	12.1448410323329
ARPC5	ENSG00000162704	10092	-0.421968380535814	0.00217562732651574		12.0974214587554	11.2078231729432	11.7956939352408	11.1637153474626	12.1635066983055	11.8945994322902	10.5236936553887	11.5886711276598	11.9050955356014	11.8013255489666	12.0499832769983	11.3553371153759	12.0883017521129	12.0806027792897	11.9159333454089	11.8525802778444	11.9387016921783	12.006490924104	12.1414293651563	12.0042787159098	11.9511883758914	12.1358016584803	11.9874102096981	11.818504985586	11.9199001346492	12.033895169703	12.1539213925286	11.646194340396	11.7357656797616	11.7136340133339	12.3083127035317	11.5391480238301	12.0100737541013
MT-ND2	ENSG00000198763	4536	0.152644853459342	0.409167535236671		11.7434492680833	11.8904580892172	11.3764610954588	11.6985776040291	11.3323981929816	12.1367412395133	11.634207394207	11.826300586227	11.6086261273699	11.8881238459772	11.7704183908289	11.9650814567004	11.5248344428416	11.5193532303309	11.3184995855008	10.9880983373395	11.4102674851868	11.3799347161644	11.6317002326038	10.9730692154731	11.2644544121794	11.3728860610032	11.5721115931338	11.260845286869	11.5010793605211	11.3827778042109	11.0593595350046	12.0707643158921	11.2230044885239	11.7455074764104	12.1423438175507	11.5230079101125	11.455298629555
ZC3HAV1	ENSG00000105939	56829	-0.241582371885269	0.182665185814661		11.9093695102342	11.5587465265975	11.286949441977	11.5077432420784	11.4911660503258	11.3828919353562	10.9774035391503	11.6856681253227	12.3726373709077	11.4759417668459	11.859172532215	11.7197164272457	11.4472590138855	11.4983110307738	11.8090263779216	11.9033651559466	11.3336970277925	11.6493360869968	11.8272980756194	11.8496563980443	11.8245136982134	11.6528660891093	12.1043506701816	11.6742149555941	11.6258932849919	11.496416511267	11.9421640359865	11.4616309177694	11.6210380894211	11.6787383612635	12.3538631323618	10.7534817014995	11.3220807957372
SAT1	ENSG00000130066	6303	-0.155223860184193	0.587212568947407		11.6028361436545	11.0990498315377	11.5920048931379	11.19977637001	11.1720404511577	11.3311057073495	10.5208640191778	12.3386730447786	11.8900074824915	11.1287769595035	11.7582692643202	11.5263551073199	11.3947120352463	11.612177115239	11.45464982302	11.5301610317025	11.0803973837565	11.1709649903698	12.0606047028569	11.9040133719732	12.4736248937905	11.241873031519	11.229847007661	10.910667973566	12.2263713107851	11.5185705440815	11.7200256568577	11.1746112220838	11.5808520462302	11.3541680240931	12.1602455840741	10.347082123624	11.56753195892
TUBB2A	ENSG00000137267	7280	-1.41881937545483	0.0540802288914425		12.2301211462589	7.37940804248341	8.54151968962777	10.6380111285037	6.72036997460259	10.2302392592404	7.03931861153954	11.8903847166386	10.8096805171635	9.57870886592194	11.1489160611541	9.87950256749555	10.6308456133494	10.0317753354871	10.8957919577099	11.6732009816952	8.67635938938942	10.0819770605827	9.298466020611	10.874371864972	11.3027206033659	9.75163314232372	6.93260566399176	11.0464324889958	9.3965338333444	10.2876404082057	9.26511080063046	8.57109559944828	6.8626697256662	9.60962924765551	9.40333948993268	9.22848405515674	8.57284325565284
STX3	ENSG00000166900	6809	-0.870594030705433	6.98536055651314e-09		12.009337425016	10.7110002004716	11.3217856921647	10.2379297431725	11.8656478361669	11.6306920659681	10.114441767345	11.60814449878	11.5955083361415	11.2233211512428	11.6223267421848	10.2416328118826	12.0291280991222	10.8368751726333	11.7964936020931	11.7358998378738	11.3525278678719	11.4175712764412	12.0795773101825	11.8387341049584	11.3086708440071	11.8892952064326	11.797441430904	11.584363880093	11.463202491791	11.6280846772741	11.5501497989245	11.0006321969536	11.2387256962322	11.0207690240562	12.1333089168872	11.6035767966357	11.8938137611204
MAP3K1	ENSG00000095015	4214	-0.146185715956612	0.343988426656496		11.9781199910568	11.6751033948448	12.2734012778744	11.8879491196789	11.9271543097631	11.8887717336242	11.134266352029	12.0913510374497	11.9400042503295	11.8395583128094	11.9760304599579	11.9320926595359	12.030492522816	11.72840209311	12.1457318190886	11.7036850901942	11.8602614076776	11.7668239666267	12.1729480293081	12.0647519979042	11.8899029056762	12.0382734746279	11.9894151321483	11.7421660624022	11.8526491167611	11.80830845035	12.1802167734168	12.0227259721832	11.7887186541024	11.5287657020526	12.4717599328005	11.1716707004829	11.8053681228198
LASP1	ENSG00000002834	3927	-0.464482377105348	0.0271743281015541		12.0171879043293	11.1380311622046	9.75327036416632	11.0411091830336	11.9361085567468	11.7537891005611	10.433279342812	11.2386093765039	11.5677243431085	11.6713028360349	11.6488936687666	11.00459430955	11.9320868815757	11.6721830861448	11.5532013247004	11.427229589829	11.7176861056335	11.306239559371	11.8896526687872	11.5167793473857	11.892105668834	11.8887771435373	12.0469278102315	11.6965038548767	11.7935984657192	11.7770544455751	11.8735360805856	11.5225437171274	11.3667886290739	11.5876156037762	11.8284057450037	10.6710251790342	11.1720857106174
FGR	ENSG00000000938	2268	-0.624269533211664	0.00604984384734695		11.9824449539679	10.9113856117289	8.97530900314693	10.8343827183518	11.4347110388643	11.746932864548	10.6255398932485	11.2641113038583	11.6554809504782	11.9482089750348	11.9065441883369	10.7894453515421	11.6392685683297	11.6644542708184	11.8267434907049	11.970584989715	11.6905499934319	11.6877872809	12.0111800170325	11.7322360982154	11.612700075631	11.671058334765	11.3789118799142	11.3348106408788	11.4482534760789	11.7184942537895	11.4971924039181	11.2286765628969	11.1248963855822	11.6437641799711	12.0228231181401	10.3833385437677	11.4539816684388
RXRA	ENSG00000186350	6256	-0.552392424607886	0.00780440710676		12.077633244118	11.1422314735674	9.73198153596381	11.0773032425646	11.8780919403287	12.0499349910089	10.6060949524518	11.4277895234486	11.7315161497732	11.86909508596	11.8534733007131	11.0496815936431	12.1833637860017	11.6765124091141	11.642947447135	11.7993770914041	11.8075264002625	11.6842117399968	11.7485899384469	12.2112852472876	11.7113080837908	11.9551065935123	11.9828170367069	11.825921239668	11.7375893679918	11.7188299758916	11.5389294035986	11.5082898548289	11.3257790595449	11.6151609336204	11.7856242365371	10.5369008464501	10.9452549943935
FPR2	ENSG00000171049	2358	-1.07950249013383	3.19048089909476e-08		11.715140420747	10.1256812914596	10.8096129050032	10.2932868521647	11.6095051929819	11.3299589985202	9.20167584645577	11.0981965815401	11.4336620912971	11.3472169290461	11.3414981705842	9.60987906067153	11.4614937079221	10.0227159627008	11.41712744791	10.7667837741446	10.857246664853	10.7174727248518	11.966611261082	11.3050980294479	11.213210007363	11.2523847118865	11.4138883108218	11.142253855294	11.0473561949542	11.2473555421313	11.3713712311414	10.3753763077065	10.9449016452863	9.85300998592555	12.0811980150989	10.8300907441385	11.3516146811701
SLC1A5	ENSG00000105281	6510	-1.71278027731564	1.37933161599246e-06		11.82001751242	10.0999561956887	7.40416535641306	9.5404660980858	10.565858896376	10.6221868335082	9.84521221895703	11.2891698843397	11.9044700082146	10.5747627825989	11.1476743187677	9.0604314343046	11.1174647799572	9.93528503160032	10.6380891589802	11.4971246733486	9.84271074184751	11.0995912805528	9.29077430012067	11.8819355489359	11.2404441003914	10.4704841737054	11.4999999299252	11.0370871408464	9.32399356690283	10.6823601303457	10.0776421620262	8.56822826454211	9.17284786438297	9.42880619790485	11.081573557798	8.89186403720124	8.83353482744716
NFE2	ENSG00000123405	4778	-1.10037336609275	1.54656842065781e-08		11.8541343851242	10.8808227721439	9.47810923792102	10.3843323613582	11.7560484320879	11.7546438425589	10.7418645127421	12.1873726806227	11.9690114854555	11.2770045849553	11.5248092138413	10.1141151953562	11.6356865295738	10.8090877123728	12.0774486693995	12.3181825633239	11.0334885064328	11.9360873153185	11.3875365102404	12.1483470434404	11.8138636485511	11.1314355250275	11.7512609280145	11.5632187358183	11.1753002405344	11.4063168282055	11.3078294059737	10.2375264701285	10.8774974382552	10.9371863922875	11.8564528869949	10.5060879302014	11.3138759658165
FMNL1	ENSG00000184922	752	-0.427507155896574	0.0750969060732983		12.0419668828111	11.2896174439278	9.25919591716936	11.2360428285798	11.8811862606725	11.8973109868501	10.670482826617	11.5736002271427	11.8509327681032	11.7928474223787	11.8319949190243	11.0811148946045	11.866368533671	11.6937008798043	11.8108079162377	11.9309394246141	11.786764219426	11.5643591859767	12.1493738377384	11.8862818003303	11.8314172484587	11.7347131489043	11.7233076586499	11.5925039692631	11.9547751325051	11.7238564506975	11.7418882202057	11.5903857779907	11.4958182136037	11.7151322266169	11.7964391845769	10.4603822951422	11.1602885503353
PPP1R3B	ENSG00000285343	79660	-1.0902761033949	2.30822492499506e-09		11.6904253615371	9.98148548313745	10.6463597953325	9.92241868070939	11.707287247916	11.5389030564153	9.39637211985112	11.3214551459734	11.570487522825	11.0185274898775	11.2917817831324	9.69519034875472	11.443678271409	10.4347007234161	11.5992880363572	11.1562843773604	11.0649301384947	10.7682050690239	11.8345435219885	11.4000339193777	11.0340374586206	11.5680352607308	11.6570974571131	11.1406682784827	11.2461666019053	11.4798718640369	11.5467441299623	10.5851199430709	10.8358468868102	10.31864538111	11.9610846390819	10.8314716990074	11.6545615218458
ARHGAP26	ENSG00000145819	23092	-0.504824661554535	0.000122827026514201		12.0273898587899	11.0678446235251	11.4940863890611	10.9612849425284	11.800674703282	11.9119425514013	10.6713335123157	11.7936582981116	11.623907572988	11.7186969705694	11.7369652278419	10.9788635996221	12.0565091878596	11.2316067449426	11.8455497131339	12.0033004713008	11.7728539525991	11.4437143545413	12.2586829041619	11.8896531856588	11.7242244713163	11.9235882150234	11.9075672148759	11.8075583549658	12.0158930919216	11.8800048735287	11.6364440732957	11.6798456823418	11.5673843191153	11.5636979304092	12.23468822888	11.5865118410973	11.9878021058034
ZNF106	ENSG00000103994	64397	-0.499400911437562	5.12714308114188e-06		12.0431503649792	11.241211787202	11.7826567208207	11.3666841881964	12.1108814769627	11.9545952481164	10.9369584897892	11.7354750854926	11.8460545816195	11.831992419014	12.1079359855246	11.3508417493424	12.2854601756347	11.619690951118	11.8938325273958	11.9012625247595	11.703401918993	11.7907121410176	12.2126661178809	12.393973420894	11.7384960272413	12.2834108444578	12.1253407684111	11.8853374580403	11.8360756996625	11.9936783163747	11.9209021119847	11.7548208420099	11.5663014469501	11.5478098251449	12.3428402113974	11.6791146254052	12.0648682950827
ZFP36L2	ENSG00000152518	678	-0.122731485277999	0.555904602449172		11.9222912681954	11.7086597216079	11.1825110682267	11.7079958808301	11.950255235561	11.9876864428081	10.8696394875588	11.4135358686536	11.8489834731818	11.9144143576477	11.5984450885743	11.9836742557293	11.9393688626543	11.5641773698673	11.752677876702	11.5158006764184	11.7949878546489	11.6220304887629	11.8912327819991	11.7760958622198	11.7078107364414	11.5822044479394	11.9520121021701	11.6954245474348	11.7955046834293	11.8512014482242	11.5097409019053	11.6876508075981	11.8664322809653	11.3803754180733	11.9946338792755	10.1283444070556	11.4844016101228
DDX58	ENSG00000107201	23586	-0.529618199041634	0.070568669739196		10.6967555958071	9.92257162276558	10.8511023262753	10.6047563349977	10.3972285670096	10.128221198079	9.68385356686088	10.6853329057072	11.9980332674359	10.3569603974413	11.4512404183173	10.7371425400275	11.0490741778839	10.4324245173763	10.7976326156815	11.5410070522088	10.4061155150165	10.7200959214072	11.5024258442299	10.9222146252785	10.7264120817246	10.9061835345536	10.6779056213646	10.7146005745535	11.3105150490076	10.78667239386	11.529594065677	10.1988450209612	10.6952321743157	10.2089686153441	12.2438525668422	10.0449670777502	10.9364770849958
PTGS2	ENSG00000073756	5743	0.671266789009461	0.304461872245805		9.24520532075273	10.6683454732547	10.4858176127861	8.93884496941336	9.03840084739253	9.49370767486501	9.77713937561005	12.6317543525793	8.9717188109046	9.34418142396137	8.75590689981565	10.5255677664784	9.36205080800137	9.25077700279854	9.32771194746293	8.78004733965908	9.15008109823311	8.77954421271064	9.37136051027904	9.20188167696711	11.7675824320301	9.46661436348373	9.29148161177103	9.05488297952602	11.7619715345616	10.0559910958535	9.15355410407119	10.1230251419503	10.9523842750862	10.9944723324982	9.2335506728873	9.10049413033095	9.52999424782045
EPB42	ENSG00000166947	2038	-1.67782631913716	4.16823976540159e-05		11.6990863556175	10.4599829226763	8.74072675151434	9.62111272690728	10.562432768101	10.834475391536	10.1269126184278	11.4122330666115	11.2537802035735	9.66519594661999	10.790742539665	8.92928552544342	10.7860363412316	9.51990904866036	10.981370904029	11.958502020072	9.48715721265223	11.3975116014072	9.02434149231882	12.3554835078614	11.4493658627988	10.4168111579266	11.6213392641309	11.5685341641708	9.24755961241174	10.5466126322034	10.011275397916	7.63132308202179	9.30423218311401	9.34759334613636	10.5242532594944	8.81485440671072	9.76134466414993
MTRNR2L1	ENSG00000256618	100462977	0.548924648949269	0.0660347809288378		10.6801018850403	10.5949041476611	12.6911984808028	10.5463980498955	10.0630533904732	10.9812473635843	10.4922573803714	11.0981965815401	11.0465045627312	11.1800794441452	10.6283398017477	11.0004246371562	10.2018708739921	10.7905564535993	10.6806379469987	9.8923836992576	10.0359598295722	10.2281209274839	10.8400331312976	10.1076202087117	10.3906790424121	9.94994931071227	10.0529426285947	10.1261631048856	10.873379582455	10.6037673306181	10.3103996212351	10.7060618208531	11.0823402112287	9.74533832460402	10.9072492972923	10.4442166963706	10.9345891261688
MAP3K2	ENSG00000169967	10746	-0.471233701426963	0.00126841114729662		12.1033904644926	11.3899053437149	12.2087151362525	11.1337365088817	12.0007598474754	11.8864340443249	10.4767647573078	12.0889074092605	11.6599355224819	11.797445927056	11.6908343984104	11.2556741670371	12.1331272469448	11.2664945685012	11.8671134245791	11.761047357751	11.6125985807236	11.5304091208206	11.9633100681884	12.063046730693	11.8951838958264	12.1248453522	12.0067696273542	11.6954245474348	11.7778717015333	12.1712207965279	11.6627504203559	11.6475289020963	11.6257236390346	11.0980459771945	12.0371412644087	11.7487018497698	12.1650991472188
RHOA	ENSG00000067560	387	-0.348871194034346	0.00337597613359464		12.3052862815034	11.4945019035012	12.1071663250475	11.5463224606282	12.259102865926	12.1847752411506	10.8328630487345	11.7821070972423	12.0700847587757	12.1150462753146	12.2436725394407	11.7002539720996	12.154558983067	11.9275889079626	11.8696795357382	11.9273276162201	11.8890816469096	12.0164768944872	11.9069394195645	12.2070450673992	12.2300239527505	12.1566072845587	12.1842895661184	12.0378806356837	11.9414083142986	12.002528996774	12.0440115377741	11.9967849553017	11.7280397040994	11.6006436839901	12.1560533494549	11.5905932823532	11.925195254437
OPTN	ENSG00000123240	10133	-0.699156345131476	0.020233946049748		11.3523026678685	11.2456800909511	11.0718601472802	10.766101151477	11.0230633306887	11.2980616463968	10.8843845613939	12.6109010962464	11.9728950760641	10.7063354796397	11.1169125460373	10.4865747915933	10.4649868736046	10.7223561806821	11.3272406390667	12.2570180995387	10.5727004680929	12.3120540655622	10.0401628234292	11.7792153403243	11.2900777415145	10.596511952763	11.3902316244652	11.7264010748004	9.9230281940941	11.3052978501676	10.5413416622822	9.94521114753383	11.0100897378215	10.5438273769219	11.0804674624814	10.5112694476819	11.1521893077199
LSP1	ENSG00000288199	4046	-0.471948461897902	0.0610156254535048		11.7604594716341	10.9591124069972	9.42184654058536	10.995030605431	11.8985964309606	11.6218185303418	10.4941822828869	11.2430133033139	11.6155228264371	11.6751522206396	11.7828658776557	10.7687515989904	11.9276999785269	11.3899898606474	11.4200487114142	11.6545963085156	11.8251286718719	11.3826952703935	11.740197042636	11.6131678893314	12.15753417457	11.9521343454259	11.6534890211923	11.6229103367059	11.7592392641454	11.7978596051757	11.8071822509229	11.4259099521786	11.3945115633766	11.9095595447627	11.5654131810184	10.1639023633881	10.8503058746466
FOSL2	ENSG00000075426	2355	-0.605847166803779	0.000459373537366086		11.8117079465016	10.6608329225884	10.336831176904	10.803946074094	11.8787801410592	11.8469041141433	10.0504097924971	11.5098642366157	11.6442839404903	11.4039965031153	11.59480570413	10.7942715615613	11.8300022535525	11.1992014876113	11.3384018126896	11.2876855552339	11.6099373075285	11.0392728087562	11.9847819910158	11.8039311760441	11.6667121657283	11.5777111555485	11.7559797496194	11.5399560514842	11.6668743494221	11.5738104021347	11.7431639892567	11.2656550164499	11.2536046038853	11.6342926684226	12.0897402510751	10.9442633444151	11.5359318949773
TMEM123	ENSG00000152558	114908	-0.127639499917071	0.624846370141275		11.0088320581183	11.0716251227682	11.7181340649751	11.2080992411621	11.0858266740028	11.1840061675752	10.3086276630544	11.1302507248135	11.8950543929268	10.9983818778698	11.398457556465	11.4739546435902	11.142928179681	11.1088095805064	11.3543724639961	11.110590458938	10.9342928987721	10.9886965757441	11.4566236868097	10.6596897348568	11.2258435601218	11.3338275604238	11.2681111649017	10.9636508004355	11.1985432446305	11.1260043132174	11.6336951332984	11.0295916675256	11.2502364950888	10.554756642426	12.4488103751973	10.5215768495163	10.7840403134673
HSPA6	ENSG00000173110	3310	-0.6565808684273	0.0184679191400478		11.5421778696388	10.2309950747903	9.5303404568093	10.1495254866273	11.7065121182773	11.3622879679921	9.57314113422616	11.2955437218375	11.4805882539141	10.1739920482773	11.4865312659155	10.1053922127779	11.767958382104	10.9276950104992	11.4042030977097	11.3969516184024	10.4677423027021	11.0294395447808	11.8756725097315	11.403407815278	10.8155111457744	11.314665942551	11.5223312208294	11.4557661026654	11.9901588359997	11.4924944952208	11.6419262812692	10.6944792783785	11.0762655664049	11.2117583096151	11.7239392591371	10.3237032823802	11.4407454665255
IL16	ENSG00000172349	3603	-0.181807058130559	0.328363119218095		11.8320504427064	11.6563509926385	11.4174271440791	11.5131262830174	11.8333496459349	12.0121946085144	11.0227536522223	11.3564242234924	11.8706024608942	11.8254261415746	11.7224466868769	11.6951052798642	12.119729124506	11.9292022626485	12.0829876494393	11.7616269975156	11.956877725507	11.9018639775455	12.1946083154823	11.7100680650473	11.3750745240841	12.1287992170627	12.2171679656998	12.0021037557282	11.7152067221853	11.7975417886202	12.1310409322971	11.5090242602009	11.938498660515	12.1013415620581	11.7971124333961	10.7225529444472	11.5483260894606
C5AR1	ENSG00000197405	728	-1.0233154004513	3.5907060531193e-09		11.9051448872122	10.4367019920499	10.7070503020888	9.87848982754793	11.5953378465999	11.8255054967514	9.47482400270122	11.5304238111427	11.4797485421339	11.6330248799122	11.3506995237509	10.1333120305419	11.6750442031056	10.7690817363965	11.6603441431649	11.1624445272922	11.4862442209028	10.9219237827698	11.5812942892923	11.6629948334788	12.0456354276835	11.7032369528862	11.713983666263	11.1890277291586	11.2433754959173	11.6995679668548	11.6658931119584	10.9490504000465	10.9043243774085	10.5191434412265	11.7168405449176	10.6127727469676	11.3501994670914
ADAMTSL4	ENSG00000143382	54507	-0.436084357699543	0.0817280560507779		11.459037038419	11.2083955734298	8.95836866496379	10.8878750943746	11.6231240036129	11.5244410561762	10.5414866379806	11.5207852260769	11.4100543704033	11.5159875314276	11.4279059694526	11.0431091316155	11.7001267360531	11.1789958546037	11.6172162181778	11.7006655160536	11.4804278350595	11.3378792178232	12.3534273327924	11.7823280850056	11.7823836454622	11.3338275604238	11.4838345540238	11.4854203477811	11.935196979161	11.5543776797444	11.8067755826631	11.5352167627594	11.3822560286467	11.4236338190247	11.7716479866339	10.4851732567611	11.5892870154559
CPPED1	ENSG00000103381	55313	-0.383489333252073	0.0787916609515335		12.1890133898281	11.0847793097242	11.9018122997244	10.9782565661665	11.9768539493207	11.8996311255911	10.5563014577935	11.5995857074211	11.3279808030647	11.6627978437173	11.446704602744	10.7779178683227	12.0008691305404	10.784326001701	11.7344903476412	11.748820790515	11.7354972420323	11.4197232655325	11.7296367608217	11.7582902120857	12.0083517934934	11.9098665839285	11.388495900096	11.9185522712867	11.974427644241	12.0041824695936	11.4343380865845	11.6354731461568	11.5576090670991	11.2801726505492	11.7658129942622	10.3833385437677	11.0668679547823
PPP1R9B	ENSG00000108819	84687	-0.37732867437443	0.200123171704526		11.863544233734	11.2020866307004	9.419795548951	11.2527671590715	11.5708440328977	11.7652855894403	10.6281712429273	11.2955437218375	11.8577346257728	11.6361879828929	11.5252872902895	11.0134150017133	11.9258681565361	11.9504105532528	11.5930895548384	11.7151021502614	11.751884568591	11.702885190577	11.5351398018355	12.3586146821073	11.7594006737169	11.7271981003815	11.9393257136624	11.7736996520115	11.6953327992876	11.5789978479752	11.6189449498875	11.4695759069799	11.072455868653	11.7977019899766	11.5826983541819	9.63987477264545	10.604855445348
HIPK1	ENSG00000163349	204851	-0.350874416688374	0.0108492882092763		12.4790855814222	11.9053575894264	11.9386082608873	11.6554171263417	11.9380908620288	12.2407470832517	11.4990115522757	12.6074908982952	12.3505351540503	11.9166921365668	11.8050828736771	11.4074288340327	12.0928801660559	11.8908029276574	11.8315777783373	12.3303446894329	11.5096349211435	12.3024669914595	11.6967611055425	12.4138437322433	11.9465328607212	11.9481617953643	11.9779207088896	11.9582359982905	11.5637183120067	11.9997689892249	11.5127363598568	11.9292660539463	11.7381715828827	11.6350843416255	12.308784843487	11.7588925161607	12.0004849471074
NKTR	ENSG00000114857	4820	0.0917288072968061	0.528080272835149		11.8175988310433	12.0924367739492	12.6386762136687	12.0583867007528	11.7394720879755	11.9134741160885	11.5265202534887	12.1131593603694	11.8460545816195	11.9520212740122	11.9283945561999	12.099988520033	11.7890720325055	11.9166512994392	12.0204716370244	12.0453218284222	12.0125912332183	12.3401548484784	11.9341743295144	12.4211834955495	11.804538369674	11.8939494169472	11.7912155709422	11.8145340000072	11.8823683569537	11.8554824757036	11.6828349447576	12.1380514118642	12.026159575606	11.780274340448	11.9165491246802	11.6913283193455	12.2903879968599
SARAF	ENSG00000133872	51669	-0.0981978420823749	0.530287489447392		12.0168867516545	12.0563400414375	12.4638631432139	11.9105582631788	12.1088298576219	12.1008966684191	11.2052604653498	12.053837054424	11.9740879261623	12.0316388379097	11.7505215384324	12.2091994044219	12.0843657963464	11.7120933870225	12.1587291866868	11.7697175852895	12.0093134806625	11.8481577016062	11.7922070262994	12.1487490598524	12.4838835505087	12.0878617684906	12.1583022095856	12.0942404562056	11.8419903155943	11.9872831729073	11.9703974319569	11.9182519849056	11.933468798601	11.4986322978645	12.0057428210218	11.4717050228703	11.7918812865532
ANKRD12	ENSG00000101745	23253	-0.179995353686037	0.209363754184833		12.083109314982	11.7343180121566	12.6735460742637	11.8582991282562	11.9436926422079	11.9785703452437	11.0859797445279	12.0795016251886	12.0817510077018	12.0310382489105	12.1034613328873	11.988942754158	12.0681815627303	11.9650336246111	12.1265499728698	12.0042803569937	12.0833586896168	12.2700418960328	11.8388078738779	12.1276941863047	12.3781723308708	12.247496448681	12.1032931036604	12.0669618284265	11.7689736935591	12.0832255408425	11.9909471333867	11.8148495539063	11.7784694968385	11.8291733996062	12.0974125729578	11.5815988125599	12.1237423856869
ARRDC3	ENSG00000113369	57561	-0.643537613876255	6.75342112395265e-05		11.9015605147777	10.5017102744769	11.5996846430113	10.9886021409669	11.4812293849773	11.7283435539189	10.0038255876647	11.4057013380318	11.754260826745	11.5300849796643	11.2084869905494	11.095356917928	11.8245066726167	11.1159131733909	11.7108323301846	11.5206033710092	11.4960064757379	11.484889925868	11.9764697426523	11.5837327881846	11.1394496122997	11.8642158454582	11.5907223054682	11.3540925915119	11.2225516012333	11.7556175358565	11.9152543766802	10.8955530820498	11.4507568525301	10.5606074372421	12.0990513454988	10.890959178881	11.6240511212663
SLC12A6	ENSG00000140199	9990	-0.484664336837682	1.70529056756623e-05		12.1359242790604	11.3411553578103	11.6073237063464	11.103715736198	12.0641503535701	11.9811286661664	10.7353716305309	12.0521654877854	11.6684351781877	11.7372269070254	11.8496612617268	11.249539747907	12.1536201499399	11.3651692701402	11.9527041650164	11.9447865663155	11.7080753707816	11.7781887580878	12.1224512585517	12.0271996970789	11.7271888177195	11.8176171447336	12.058160169849	11.7083232236901	11.8780572690608	11.9193870004963	11.5550011282717	11.6892715713738	11.616337264477	11.5051426842699	12.0365712594355	11.5032250113966	12.157299712758
CYTH4	ENSG00000100055	27128	-0.635229909510805	0.000851095837494113		11.8788712103128	10.9330238928862	9.664419102598	10.8148902840212	11.9154635882779	11.7525060368901	10.3464244862028	11.3932089284954	11.5708818308695	11.5129793606859	11.4451894875203	10.4602330413229	12.0406847631696	11.2098631108047	11.7447781660044	11.6552203471992	11.5823722587247	11.3304631830973	11.7193544469871	11.6448672449406	11.6249376864248	11.7840226130504	11.8815853809728	11.4810422280434	11.8114182075536	11.662350506068	11.6492036193795	11.2777733202338	11.1533061930818	11.5266340772705	11.8356326810572	10.5736866820662	11.5569390664412
TLR6	ENSG00000174130	10333	-0.867371934464614	3.12627354127592e-07		12.0180909852409	10.5404430582905	11.4843579440392	10.3263228816411	11.6991275311462	11.6966704720295	9.79915161266077	11.4821942781714	11.5141920156777	10.9043975576513	11.3593062976814	10.3340923022654	11.9545423798713	10.2440671695144	11.6268561101024	11.3759023914397	11.2990036993129	11.1716037038991	11.7809996978633	11.5705885133291	11.3393514575895	11.7225539132466	11.5937381080679	11.5785212662225	11.5438957874774	11.6828012112702	11.7178643190972	10.8069122941377	11.0267239083349	10.6628255157312	11.854513711745	11.6124356264263	11.8524359889515
SPOCK2	ENSG00000107742	9806	0.157956308520935	0.574690569590925		10.862235409917	11.5186996119909	10.3050883443143	11.5563513647442	11.6090904870576	11.3773522708685	10.8577337868526	10.8280412188035	11.3529596185734	11.4737331689648	11.0887188239471	11.8760406109819	11.1498524565237	11.4207132792876	11.6444468440106	11.247687665412	11.9146442575954	11.0483440006678	11.3313636148384	10.6126268362718	11.8699251539102	11.4570807326059	11.6183806997707	11.4222303843694	11.4917030215591	11.2695296690379	11.124791094548	11.6062585902466	11.4952493262517	11.4309469970653	10.9147171263359	9.56853382529049	10.420094807266
HLA-A	ENSG00000227715	3105	-0.651540713033792	0.224380726872218		11.8943649329819	9.76919992985257	9.07551555415182	9.93721380475231	11.1350629074396	9.94223175682518	8.73392740816453	9.62275449089353	11.0757028567269	8.53427330690486	11.7784613154437	9.2668739612956	10.4880383725724	10.1108361587496	11.2887608104865	11.158927666306	9.07033201476135	8.64414258188386	10.3381774971105	11.789049403767	11.5671025697572	9.98729882281816	10.225505696587	9.28343397470628	10.51983471616	11.2859392419508	11.353659534872	10.8751818019604	11.4872612439806	10.1188609701967	10.6872449640663	10.6350922886674	10.5532700437828
NABP1	ENSG00000173559	64859	-0.567867584543809	0.00102901145561682		11.9376460877238	11.1198898691733	11.8497289750272	10.878169324782	11.6688072168244	11.6615542303004	10.3623239084741	12.5264442820091	11.6082420084974	11.4478630814326	11.3598425187146	10.8281980402102	12.0383130080558	10.9947468168433	11.8917299549031	11.7370792656718	11.243844521136	11.3373101061392	11.857681302216	12.0570623675787	11.3554087324344	11.7393184031984	11.6919903266548	11.534534017883	11.7236409792794	11.7070329462769	11.6035741207659	11.1773863051387	11.4624459906446	11.058450294841	12.1691138292796	11.3314323846491	12.0402194418425
PIK3AP1	ENSG00000155629	118788	-0.687845582710416	0.000126973016573656		11.3130950936748	10.4110484695468	10.795513204265	10.4819139248178	11.1269727979469	11.0929666299723	10.2089596631944	10.9922971644209	11.7134157221888	10.8150657034955	11.825799021561	10.7570566087788	11.4680552003424	10.9139018797435	10.9049995147711	11.1014584454171	10.8294768236852	11.0982480743169	11.8718361006605	11.6195637556665	11.2355936680004	11.2811001620925	11.3163827786947	11.0716159903538	11.150484826108	11.1102189785102	11.9557997329121	10.7822020273265	10.6972134768168	10.5122589103577	12.1956513380896	10.5078171763983	11.2234943855842
PTBP3	ENSG00000119314	9991	-0.267258115562754	0.05027813907662		12.1736961141982	11.6466714226177	12.2691590793322	11.5198269442183	11.9649127894313	12.0931466716043	10.7982411444442	11.8524690536862	11.859026588299	11.8429842773789	11.8443074218076	11.585291103937	12.0291280991222	11.6106696380763	11.9072168863274	11.5537816220771	11.6069374923178	11.6433638564943	11.860910523095	11.9059173051355	11.9675742427114	12.0475860520375	12.0294960276557	11.7546551254757	11.7878646474892	11.9811394296785	11.833372690245	11.7047389119057	11.8294533931719	11.3832057959367	12.3472135288793	11.6449835544518	12.0148443563371
PCMTD1	ENSG00000168300	115294	-0.160616427736614	0.502205589984124		11.8460196421324	11.8281547683264	11.9872866728769	11.8128307126674	11.5126112283685	11.9088745339188	11.0247512467475	12.548248928804	12.2148469858934	11.6801411071385	11.7554196796257	11.3442779088428	11.6266923076696	12.0300024616243	12.0030470335439	11.9835616374859	11.4197965030283	12.4317456144474	11.1916112614953	11.5378079659033	11.7894913494047	11.1881330330715	11.2083605373684	11.4854203477811	11.1312868353326	11.9373844246378	10.9993855675005	11.5104919496532	11.5250952497314	11.1822652955128	11.5419052525851	11.1307651639771	11.6633243009419
OR2W3	ENSG00000238243	343171	-1.40779603376767	0.0279580064838474		12.2874208901201	10.1533377157968	7.72258310409503	9.62610918986105	9.86977454961967	10.8696365326981	9.68385356686088	10.2847308808953	10.9503396236908	10.1902508181985	10.4543349495081	6.53458041815911	9.46710648117686	9.76815317735517	9.22115655018841	10.8432997050751	8.66858651250167	10.7991319661044	7.93029591887481	9.88770904958369	10.7055065266288	9.52406118528067	9.95762024398966	10.9582592995082	8.25769187695392	9.70815151596666	9.66932447155343	7.92462614719094	8.65170233434415	8.20073437085892	7.1986563206629	8.41881501911	8.82805541111218
TMBIM6	ENSG00000139644	7009	-0.339312317484336	0.0205067566669888		12.0398934493553	11.4727523763215	10.9220338358663	11.4225827196601	12.0224087040802	12.073416258554	10.7707255800612	11.5141211230759	11.9436622214859	11.8778060261998	11.9417057698555	11.5828538994125	11.9207266421445	11.7228312902359	11.8468526684208	11.5006014935962	11.8345624093824	11.6895717321553	11.8766300194975	11.8987645581825	12.0257103316495	12.0279597068728	12.0573412495155	11.8155277719787	11.8994849807801	11.9179257613263	11.8148872384314	11.7203592016475	11.7942785526304	11.5219333800579	11.921497369397	10.864223551184	11.6821920772927
CNBP	ENSG00000169714	7555	-0.415669087153228	0.000182848787162957		11.9528391484538	11.4841408810974	12.0848113397169	11.4509088977455	11.9765325118388	12.0242942647021	10.7849420843561	11.8510276405289	11.9752797904821	11.826118738283	11.84698682624	11.6348711528237	11.894740473466	11.685132254954	11.9088812309409	11.8514916638655	11.8918227110396	11.9133622294129	12.1866524596329	12.1551661298	12.399695768902	12.0434028317153	12.2222914604839	11.9424023223959	11.5708594670979	11.8949366184775	12.0440115377741	11.6425179140961	11.6412330799222	11.492529299087	12.1107417069164	11.4037381250719	11.9829410578924
GIMAP4	ENSG00000133574	55303	-0.273134115763797	0.161199803858704		11.4966776016326	11.0216876796099	11.8966878001891	11.3765626809156	11.7022414414642	11.5746779257963	10.5764260167833	10.7833702349842	11.8293442233778	11.3692475484471	11.8023243954308	11.5504332077669	11.6592533982322	11.3657652300892	11.5972248351166	11.3932152980854	11.7955734665712	11.7574970840448	11.6880601402268	11.3165969524444	11.2698867786052	11.688428660424	11.9475992810313	11.8115485685665	11.5448027481084	11.7735036839203	11.9336223501452	11.0589841955772	11.1489717393666	11.4304910086564	11.9423400353284	10.5352062151709	11.274625351734
CREG1	ENSG00000143162	8804	-1.29919718680002	0.000253629891400687		11.5147090930702	11.2501345859543	9.36113652129717	9.58564007847898	10.5709828464604	11.3062481789988	9.27333929985245	11.5961479152752	12.015517711235	9.76426308280651	10.6504381908234	8.98150458309516	10.152506924306	9.35834430696962	10.4088671133741	11.4803182231874	9.11266410421924	10.7698938806497	9.81563975769972	11.5896680759419	10.5046019436957	10.3965209976071	10.8180342076989	11.0112874068905	9.0006919285111	10.676145148841	9.50786086711494	9.34285260919023	9.46478703074651	8.66110473429142	11.1937412685709	9.43988640594351	10.1592509255229
NHSL2	ENSG00000204131	392490	-0.287590994330522	0.00218644088433289		12.4066885943701	11.8811568495132	12.1354085286632	11.6460562835352	12.0617281206764	12.2108545957797	11.3545857159829	12.1385863805214	12.2988766677721	12.0141194062223	11.8667366403393	11.7178136932861	12.0460913164166	11.9404454913009	12.2028105362033	11.900736387622	11.8918227110396	12.0973333850516	12.2674693706113	12.2485211222017	12.2054368457024	11.9124174961483	12.0255935188789	11.8985277575116	11.6863199336781	12.0376674998044	11.7846434323755	11.6824520876959	11.8624680503468	11.8677391678502	12.118034032056	11.7154496731218	12.0480948251225
SLFN5	ENSG00000166750	162394	0.00845035366975124	0.974382956836075		11.0600296500353	11.318005412505	11.9214093980073	11.7064304336325	11.5081697111639	11.4739484417889	10.7198326848148	10.9226130196246	12.2629737550289	11.7674704462213	11.5286293942263	11.7050642321375	11.3067754807395	11.6784323883086	11.4800663671118	11.5349162079278	11.7545977756273	11.3304631830973	11.7179304255025	11.2766790071628	11.6164355726959	11.6740681860635	11.6534890211923	11.6217744927155	11.269400939839	11.6216355156538	11.9524947882479	11.1902665088796	11.766733616046	11.5419118969354	11.1731370778739	10.3738856332274	11.0708838165217
MT-ND1	ENSG00000198888	4535	0.268260284732495	0.159699236441004		11.2390968806094	11.2852834877428	10.9951292449913	11.5117824057806	11.3039789809812	11.561549337646	11.5312105370337	11.6699483228462	11.1514941928738	11.5892216512126	11.3085451532825	11.8043355663043	11.0967650863389	11.431000460723	10.9445032335243	10.6969328805641	10.9855146179186	11.0343645645886	11.569498689607	10.3369625695831	11.0332389649814	11.1948563318216	11.4283206312993	10.7751488670049	11.4399893401744	10.9945974975323	11.0233954064208	12.083391009797	11.1839940716895	11.271541751889	11.8434755249644	11.3803512923865	11.191711184261
AGO4	ENSG00000134698	192670	-0.59064681123898	5.29928540161531e-06		12.0985603183879	11.1015173001812	11.7976590291131	11.0565567787912	11.9704115483924	11.847705425114	10.3925732027623	11.895521027048	11.643534372641	11.627075294622	11.802718786948	10.8080575067549	12.1989190989421	11.3011811783319	11.9498775954786	11.958502020072	11.5952118531877	11.7844640439803	12.0126325023902	12.1382600423619	11.6972675114429	11.8584065422592	11.78759880222	11.6878466908819	11.6429340388474	11.7477426050903	11.4422154476346	11.5704717512678	11.4383803962971	11.3269854308673	12.0066162092431	11.6729687642751	12.1898303767733
JUNB	ENSG00000171223	3726	-0.351132107667441	0.405904601007033		11.0878334184111	10.1839736097475	8.22484630757386	10.1321076610633	10.7889077842603	11.1686922194599	9.33726160915436	10.9826716941736	11.1403764880968	10.9102912843148	10.7731287225416	10.4813448775072	10.9305134642041	11.0039665074266	10.7786298737271	10.6798485696909	11.0937963676654	10.1562599815952	11.8670261930246	10.5831561283102	12.3043464052846	10.7932832998894	10.8817548144267	10.6458132306254	11.686730833799	11.3857412869128	11.1861299857522	10.9011610199174	10.8669771996099	11.1941350190569	10.8699586379396	8.8865008526488	9.81171839910802
CHD2	ENSG00000173575	1106	-0.132600777205293	0.244565283734021		12.1647532968312	11.9793074587681	12.2991506596705	12.0361277449076	12.2030583102795	12.1977167518918	11.4641160655563	12.3631462171921	12.2743956168016	12.2573996253849	12.2060060411475	12.1152454585774	12.1867330720949	12.2528217451123	12.3137522887231	12.5135413013376	12.1024153915146	12.5181172923861	12.1321051665176	12.3888777007656	12.5478658235087	12.1707390230351	12.2571798474511	12.2755958195888	12.3320520065612	12.2846326286965	12.0998472091588	12.2351041747869	12.1695914675033	12.2289889690221	12.1610302733362	11.7869068505039	12.3548293133206
FLOT2	ENSG00000132589	2319	-0.795995134777406	8.38315560947308e-05		11.7525222211866	10.6591581302304	9.20056948768812	10.3941017432895	11.6656201827815	11.6260285917357	9.70899762080617	10.9817934544827	11.4952045921614	11.2647923696611	11.4472092875261	10.3216007579638	11.6992690449461	10.8531238616496	11.4727697190943	11.1483252980128	11.166702589532	10.9173602755957	11.6825952548773	11.2949606726207	11.2452782653923	11.5796385671051	11.7586693024478	11.0832193550545	11.371602235172	11.4233102750571	11.1455288137527	10.766924049472	10.8268275265913	11.1060647038716	11.8609675146231	10.4621673126983	11.084000545899
SCAF11	ENSG00000139218	9169	-0.262327582616876	0.00770384035453583		12.1483501972006	11.9131010870245	12.4014061566994	11.9125961720343	12.1828609342261	12.1089394669372	11.1934710276165	12.1805034289835	12.1927315728484	12.0999493497142	12.2569722136755	11.9315455232926	12.2140082620942	12.0553398489799	12.1503118201538	12.2814727084469	12.0464422495244	12.2646658766973	12.2111488214586	12.393295030749	12.3351090298924	12.3196062069698	12.2006988437296	12.2368072556139	11.9757731694899	12.2130455564465	12.2566411733793	12.0329731293905	12.0351875130178	11.8047552300439	12.3810574374559	11.756714856245	12.2329470682903
NUFIP2	ENSG00000108256	57532	-0.257973796867823	0.022777620544394		12.1270224842538	11.6129204295768	12.1770631874684	11.710731330792	12.0803948778793	12.0096908520762	10.9383722127215	11.9103598423328	11.8934791298472	11.780750774689	11.9913351090852	11.7938376246817	12.0119629912652	11.6884705508505	11.974722244884	11.7702937512061	11.8442179007627	11.8154372891913	12.0591997581646	12.029821137145	11.963390453519	12.1022330465659	12.129762081338	12.0012306163614	11.9499910290404	12.0173424495089	12.0238594524027	11.7225769230605	12.0328378415994	11.4960198896246	12.3977971509656	11.8331100836325	12.005586937505
ZMAT2	ENSG00000146007	153527	-0.994222192010346	3.06900459337403e-06		11.8920678801749	10.9064542400599	10.4897166556737	10.7623367724775	11.4168130293668	11.2079253152548	10.2379840648481	11.7385965954546	11.5629751089221	11.0395906785653	11.4806269507524	10.0151183778173	11.0341814479071	10.5918325001433	11.2759175272251	11.9890168026349	10.7083615909769	11.8377355371217	10.4149793472028	12.3411326224678	11.8017289865569	10.963423606958	11.9698197551262	11.6200690473441	10.4824181856802	11.1320686458676	10.906747141187	10.0919331458873	10.4015315037571	10.479982409841	10.8017794263016	10.2156420571185	10.9675842116048
PLEK	ENSG00000115956	5341	-0.691772183854065	1.54436752030456e-06		11.7647705376527	10.8229244551764	10.7676955706684	10.766101151477	11.7952169283866	11.7209276818753	10.2743001435464	11.6926596855009	11.5430165066234	11.5326334085771	11.910574951339	10.8038757352542	11.6846096977936	11.3277301343065	11.4200487114142	11.5178609333271	11.2532566203695	11.2535225108055	12.0190061169622	11.7295508544057	12.1327864527954	11.6776717343493	11.6870570274185	11.5620348637027	11.6471629457517	11.694455960623	11.9399406427613	11.0474001691615	11.0966656881983	11.1174431793193	12.0279940409519	10.8092159524127	11.5479146615619
CD74	ENSG00000019582	972	0.135403681421639	0.641859529819686		11.1654486766039	11.4355948302611	10.5609332443267	11.4928354036036	11.5223346703939	11.2821408187557	10.8989802390398	11.2133963932421	11.5546261209178	11.3243541628575	11.6874211521168	11.7317091215302	11.5929171837693	11.7186390193555	11.0088037267361	11.0549096457483	11.4075880345673	11.5343865769218	11.6793063547328	11.2935066415208	12.1196876910706	11.3662012184261	11.48017223011	11.2990131941213	11.9016103450262	11.4380679649913	11.8816679618781	11.7117730409028	11.3340748354184	11.8904594093328	11.4524163258292	9.12793834963805	10.7027916418317
SUSD6	ENSG00000100647	9766	-0.548334688114089	0.00144550358406799		11.8712280834931	11.1015173001812	9.91742800800986	10.9975939820719	11.6410846118867	11.9430190667085	10.5599814587988	11.4970176434359	11.553828452044	11.455941518663	11.6895553776484	10.8767821167754	11.8939910873827	11.4491094806558	11.63442128808	11.6464591335355	11.6911795812257	11.5735690756518	12.0620082803045	11.8080096101583	11.8748342208187	11.8939494169472	11.8642085458465	11.5441591372562	11.7685855754163	11.5775176239826	11.7104914447185	11.3896802358293	11.4282829547174	11.3483861769658	11.9365466084676	10.6894227297653	11.2899620523971
RNF24	ENSG00000101236	11237	-0.862373906754279	3.59307357040388e-06		11.7889594251278	10.24782084431	10.5224388053192	9.96897411947488	11.604104690352	11.6390484993149	9.77872294119977	11.464705501114	11.1961496863598	11.1978533231245	11.3968908508863	9.9110139002569	11.6185492594426	10.8817507421096	11.4609042573379	11.1703262276097	11.116948938366	10.7916701044287	11.7932215685795	11.8402283885529	10.8192224487761	11.731827378552	11.6447917536899	11.3677092020563	11.2383378448664	11.5999275766158	11.1729333923294	10.6756202993635	11.121213263567	11.0055387069341	11.852895738138	10.553738315175	11.4380835810646
STAT2	ENSG00000170581	6773	-0.430879989317871	0.115587416037009		10.9361232832106	10.438656522468	9.72702346655901	11.2782860162704	10.7343991096462	10.6156097436261	10.4462646546575	10.9676683240808	11.9740879261623	10.8631276215653	11.947780782125	10.9867892608681	11.1980201760352	10.9862432941562	10.993976464342	11.7869032055015	10.6800760939205	11.5343865769218	11.5957105428578	11.5955790323611	10.9695522751146	10.8540293543296	10.8031208956442	10.9841333180302	11.3812825569317	10.7943429447575	11.5766323518336	10.8021239521698	10.7266104579575	10.8326592582537	12.0360010290986	9.97659621945479	10.9345891261688
PCGF5	ENSG00000180628	84333	-0.567173666519787	0.00529804477046577		12.0939994743412	11.287452094643	11.6073237063464	11.2793395601967	11.381793799013	12.0285406110006	10.6007458840777	12.4599259131475	12.1950351629505	11.7438398220926	11.561631148179	11.1060680944924	11.2737345038185	11.2709558614964	11.9126189984769	12.3404667000716	10.8116275652759	11.7936186811545	11.1216980109636	11.6567891455208	11.6159025223806	11.2214402291613	11.603122040566	11.7157945115547	10.798511678303	11.1158400380892	11.2764459486423	10.893303780103	11.2562934358933	10.7421788115612	11.6483468840386	10.8064096481431	11.2500456674693
MT-CO2	ENSG00000198712	4513	0.296329763781596	0.0867246384197852		11.3350085935576	11.3695795985899	10.6340846762926	11.4759351766649	11.0367005905787	11.5924769841441	11.5988999184315	11.6149551412254	11.1698352160795	11.2311884375025	11.4830900211891	11.9058716891984	11.1045623550138	11.3483815721151	10.7777186971837	10.8886061822786	11.1931744246555	11.4626238645702	11.2806515774751	10.9547836507347	11.1542130431247	11.0824218236654	11.2676390783447	10.8739134935167	11.2633518619492	10.7614571540146	11.0435629202661	11.9421010106271	11.4235066351693	11.7531846749218	11.8270878567232	10.9262827890738	11.5388334178031
F13A1	ENSG00000124491	2162	-0.156217661749634	0.677258165730924		10.3484999495184	10.0649233070532	10.291745624157	10.4296823307219	10.1592753150979	11.5374136964452	9.47482400270122	10.9498149208545	11.1081307168099	11.6428866261929	11.3699930043843	10.64261783346	10.0483794370504	10.4471558914776	10.3126862109634	10.7174092526232	9.77283582959349	10.5486671920737	10.4719084079592	10.4845778861864	10.6261463270886	9.98923791864751	10.8115691234851	11.3243739433364	10.51150041042	10.5825070513266	10.4608332238499	12.0378151417101	10.2327410103842	10.0239328965413	10.9035008158722	9.51776752859617	10.789622352868
TLE3	ENSG00000140332	7090	-0.655945447908872	0.000745966345670797		11.8064900479362	10.6243884291789	9.76299027536522	10.4974019630482	11.7709542531566	11.7125939710919	10.0011174220523	11.4174372258124	11.5215543391368	11.5095337485001	11.2455220763202	10.556445241748	11.6338921677645	10.925270504546	11.4229640675771	11.4957315942647	11.4394173774316	10.7417720356668	11.5351398018355	11.3741309626326	11.6349692634808	11.6000388909916	11.7647025182767	11.4332800395097	11.7782573287853	11.6745172438638	11.3899544864037	11.0403031571317	11.1945472534345	11.0824541422352	11.7345222357104	10.5982395551719	10.8904688684593
432369	432369	432369	-0.92114009661778	0.000136442629034668		11.6820919702109	10.9371746681678	10.8631694475487	10.755535995089	10.9985663694875	11.5962967097203	10.2471494518483	11.86156469935	11.9072827473203	10.8859057867435	11.4537541633749	10.0897526755588	10.913596584521	10.8273835753846	11.4828629666265	11.4697138285079	10.2150533613566	11.6980178495142	10.4591663517673	12.393973420894	11.0934637991386	10.8761645250763	11.4521964912018	11.4627613276543	9.76028110933539	11.4200101718447	10.9951066923269	10.1851027885842	10.5437967173164	9.85573705148476	11.4532709292279	9.94626716621802	10.6354072283096
GBP1	ENSG00000117228	2633	-0.947197843038521	0.00326088472971059		10.4785701956211	9.0932700181472	10.3857875212231	10.4699566216354	9.8835937845419	9.72674269649586	9.68046741126386	10.3905234922433	11.1414390198399	9.98183177129233	11.9788252306939	9.91656879789992	10.0896293348146	10.0212004939754	10.2987688443514	10.7987841024668	10.3449386213423	11.1855842622211	11.7734794628091	10.9193884310468	10.8458471687137	10.5824716304752	10.4478863526335	10.8114891587877	10.3040667699112	10.1113616676013	12.0171962029135	9.33287259844729	9.85669640932231	9.42880619790485	11.1390140209783	8.98005035224175	10.0551996786142
XK	ENSG00000047597	7504	-1.57421639268493	2.0653372394257e-07		11.8672242266033	10.654122032445	9.3823642640279	9.64099472533102	10.2727183718791	11.1499681066671	9.98338869781449	11.8800568886664	11.4275785932731	10.6274121816225	10.5524410781292	8.85884244920886	10.807698282325	9.72779586202797	10.6619921860124	11.8789978114285	9.08973073907651	11.4787106540383	10.1927794131634	12.0346147704878	11.0826993822909	10.9395991100166	11.3099780664038	11.2601153338666	8.32431638481292	10.7110138761205	10.3080994904996	9.29223821144718	10.0034771393749	8.81076823514196	10.6959415083538	10.2177579761478	10.5040192053874
CBL	ENSG00000110395	867	-0.482330249178317	2.51768959907298e-06		12.1576681790464	11.2066776895643	11.5370698920453	11.339669111758	11.9707343528357	12.0242942647021	10.9787781470439	11.7218699128292	11.7667052062053	11.706711619207	12.0023646315874	11.3227366405637	12.1142704920797	11.5374504466901	11.8267434907049	11.7024780191907	11.6522626488034	11.6828686231244	11.9995071710621	12.3262821557401	11.5302361361562	11.9791533674458	11.9136131576611	11.8120465698648	11.728837572048	11.9978338364494	11.7243386382403	11.5341348558153	11.7836031807774	11.4481685481019	12.2622521807647	12.0424429590651	12.0703209045063
GUK1	ENSG00000143774	2987	-0.736612434212489	0.0755631443109155		11.6152246789528	11.3359265559529	7.58140823086531	10.922014323689	10.3150913789683	11.9482585285903	10.2943318970793	11.9277848991524	11.6625276819736	10.3521533309553	11.3995010817585	10.4326259821178	11.0039261165382	11.0237423999236	11.5403722853877	11.8400113273881	10.7415867272421	11.7651326505212	9.88472653107921	11.665244842112	11.4783945708572	10.4621414671332	11.0109408398439	11.3417266962016	9.8818827985397	11.4278356177177	10.5598183265704	9.86120590850053	10.9964819016744	10.135771981545	10.7595435449614	8.84837572396861	9.99476757848286
HNRNPH1	ENSG00000284254	3187	0.168531293954907	0.171101582560635		11.5968032627889	12.0918166619764	12.0192986236329	12.1467378101083	11.7154010522379	11.6850598185322	11.4961356373318	11.8572633857618	11.7909379447492	11.8844711277491	11.8836122063386	12.173552482292	11.632544929538	11.9190890577895	11.6706822999826	12.1181874078169	11.9479500451494	12.3378813168799	11.6836898900724	12.1789790283713	12.0456354276835	11.7370176144449	11.5191621345042	11.6665245161548	11.8541131332014	11.7454376262406	11.5979438527341	12.1741455170159	11.9148744170731	11.8960839787305	11.647227091282	11.6473365119268	11.8633882947125
STAT6	ENSG00000166888	6778	-0.372648852591212	0.0360046341764675		11.9035167312977	11.2711074557388	10.3657680061357	11.3371419168243	11.91881347577	11.95124398275	10.8351418532672	11.5736002271427	11.5617853521158	11.8090536209441	11.5564949203369	11.2085650304222	11.9868807147425	11.5719448617788	11.6642912332048	12.0208373544152	12.059178177364	11.7143249236752	11.7721079239416	12.077899898257	11.9096076910381	11.8132556376533	11.6682265659735	11.8303527542133	11.8888109211436	11.8089392870528	11.5913472993003	11.4631476283875	11.5373049337456	11.899382330859	11.5846495310589	10.5949899346015	11.506590924101
PAG1	ENSG00000076641	55824	-0.168916395867305	0.254272447283936		11.8835037934556	11.4968463333883	11.8849058272096	11.6875112986211	11.7713249317492	11.8295673493328	11.0936121726801	11.4809520907865	11.8702821603834	11.746037405273	11.8160643229652	11.8108953704109	11.6230788512584	11.6266687136821	12.192257564078	11.7616269975156	11.592518265628	11.6178193965893	11.9764697426523	11.9125613465881	11.8364589305876	11.6145253704587	12.1159330076202	11.4866688011272	11.6038701010684	11.8105151725664	12.1281144983473	11.86962304958	11.863790671702	11.124227390802	11.896898680426	11.127397049818	11.7856137945817
388524	388524	388524	-0.0525404401031432	0.8643661752003		11.30620905756	11.488859668964	10.2486578019783	11.5676050188802	11.7188644698037	11.7081883858598	10.8175781830949	11.2525092347921	11.5510331306953	11.5095337485001	11.3614499861256	11.8394675370228	11.1090913552139	11.208534712837	11.5611618927674	10.9671338948129	11.6304348367073	11.2480826400366	11.2859480107853	11.2348666816993	11.8951838958264	11.486828844452	11.7843029406339	11.5948212933727	11.4099395190101	11.627369526522	11.7096215641843	11.6035106227104	11.6757822078715	11.1410495013395	11.2335891229176	9.13696968039176	10.9213036835189
KAT6A	ENSG00000083168	7994	-0.309374653014008	0.00406949161984335		12.0252953474852	11.3572451560562	11.7638827023847	11.3642039518858	11.9704115483924	11.8344265189712	10.8711208052195	11.7961572320136	11.7895834907852	11.7818222169999	11.7696116256625	11.5653244494282	11.8498466109958	11.5059000225451	11.9372929082059	11.8234506695982	11.852684095592	11.6625702862412	11.9518474540086	11.8804838828542	12.0216920659588	11.8804627269556	12.0674089148927	11.8035570700535	11.9707209640106	11.8979045048978	11.7410370800385	11.6511925907041	11.6772875331569	11.7015919374631	12.0436801810223	11.272687882118	12.1190423562262
PXN	ENSG00000089159	5829	-0.54298224144035	0.00402103747388124		11.7762041009752	10.8844100863608	9.63471045851274	10.7433658546021	11.6948348952831	11.7178629678548	10.2585246179836	11.0835362893787	11.4280139811869	11.4137070199497	11.2996289548913	10.6298474422734	11.5701091420946	11.1446772751782	11.5290524679003	11.2251643163113	11.355311533513	10.8653942255548	11.9094366829748	11.3079813709686	11.4117776243112	11.4535814737575	11.6760728570833	11.3389642544552	11.4689478476246	11.4854078680476	11.4901172447193	11.1741481883151	11.2112732532063	11.2972809442186	11.8887102696648	10.6014818565719	11.105413461906
ASCC2	ENSG00000100325	84164	-1.07909582121555	0.000147556825941603		11.7125391174205	10.8750644233077	9.55108423804027	10.572436451695	11.0180721524528	11.6236911864651	10.4980243807654	12.1014884910662	11.6166690760332	10.7832997758947	10.95240807879	10.0749343170145	11.3252420537283	10.6682740455916	11.3457948743533	11.9890168026349	10.4596269973478	11.8433568293834	10.190724178894	11.9980449324125	11.7695008241559	10.8625019552587	11.3949941190079	12.0455237468147	9.94798560952702	10.7879536592732	10.920351507261	9.09939502288605	10.5775382402359	10.2947626079775	10.4239669519436	9.66184783466707	10.2256856504448
HCK	ENSG00000101336	3055	-0.81723296440526	0.000126973016573656		11.6866434254835	10.3634810091181	9.11420253814331	10.2127480660709	11.6288630457262	11.5785450316339	9.70567048385986	11.0267666218592	11.5129612984595	11.294130009788	11.5002146924491	10.1820555860253	11.8284342233819	10.9413573381244	11.3683543534936	11.3359763709359	11.1434216999441	11.1189283826563	11.7278691706699	11.5518612648587	11.2328146463545	11.5432283838575	11.5903448862462	11.2990131941213	11.4375496692264	11.4917088101187	11.416321761866	10.6841048831523	11.1004120014301	11.2181137275243	11.6624561658259	10.2696683560155	11.2301781989485
CYTH1	ENSG00000108669	9267	0.0430539924196993	0.838758212537078		11.6478793377925	11.7819995037249	10.5309774410801	11.6188523463841	11.7161714197745	11.5006901463012	11.1287052504389	11.5025373482437	11.7396053399244	11.7276210606846	11.5625630452415	11.8600281043224	11.7260442265897	11.9911417056762	11.6568815541626	11.7024780191907	11.8245549419658	11.7011171486818	11.7321077527227	11.4452559104336	11.799383645932	11.77676082569	11.7663739417036	11.5483500063213	11.7212362211029	11.6309417386559	11.7091864270587	11.8923143902112	11.7011614451922	11.8768033323344	11.6261630695051	10.3547913737255	11.3647567778702
GRB2	ENSG00000177885	2885	-0.455976697365007	0.0132084947989952		11.8158687145031	11.0443097954338	10.5747632602081	11.132570929664	11.806111900512	11.683265237323	10.3421547871614	11.3905650969411	11.6710121168758	11.5806274429097	11.7740432591036	11.0632370512565	11.9523844840261	11.4462948970554	11.6268561101024	11.4964283020588	11.5813537203228	11.3021624160514	11.9527557169322	11.7545968921953	11.8815015864552	11.6788709187035	11.8175724382602	11.6443230955399	11.7490452648242	11.6126302240378	11.8217464523486	11.4661762712756	11.2649976608023	11.3944720634777	11.7086335873426	10.0941900766182	11.1806052158363
SDCBP	ENSG00000137575	6386	-0.807281787116653	1.37933161599246e-06		11.8708948529915	10.6278178005801	11.5534456437061	10.2648098927677	11.7018525702082	11.6823671085052	9.85274713564174	11.6407686030658	11.4914602342934	11.1795374051634	11.3816575991098	10.3423601248805	11.5214414939798	10.4539044472	11.403022391061	11.1331704931816	10.8784198294108	10.9264728801942	11.6065251264707	11.7823280850056	11.3882457057086	11.6294881135317	11.6320134583039	11.2335877575169	11.0473561949542	11.5771473304276	11.3452816684689	10.7238959475233	11.2434765746912	10.3575892016413	11.9353239685189	11.2928706464003	11.7059880903845
PLCL2	ENSG00000284017	23228	-0.471460989682363	0.00214229728460692		12.4749260488791	11.2322334088343	11.3294140698849	11.1108359151645	11.5614433357517	11.5072987854502	10.7770613574357	11.8950548449146	12.0187003266696	11.4247252507563	11.5442815149166	11.0672291167258	11.3968299382691	11.3693358252719	11.4100921695913	12.2106541338546	11.2090910934164	11.9010941580732	11.3991353102765	11.7947123070599	11.6846147074668	11.5319908742151	11.8220795185397	11.7311486940976	11.0808919312218	11.5147084115436	11.281724203995	11.2682603860861	11.51839158388	11.1438341951404	11.5511149974918	10.8763160248137	11.4278339127481
RMND5A	ENSG00000153561	64795	-0.68184794861406	0.000245846706163582		12.1225508989396	11.019079534915	11.0522339412587	11.1981060130062	11.6747639862899	11.9207269189277	10.8237116066814	11.6479807353757	12.1261539758242	11.3006245712871	11.2321113607505	10.5642388679709	11.3968299382691	10.7932184186437	10.9477468333702	12.468102538035	10.9972767271164	11.9996751371405	11.0868072185017	11.9243501055783	11.3013949855394	11.5226702349767	11.4891082077472	11.8367298851071	11.1185477304015	11.2000339179152	10.6864561827321	11.1975752736815	10.8748745725511	10.7311068589447	11.6775260814008	11.8192647634287	10.9828894922663
NUDT4	ENSG00000173598	11163	-0.94678718828273	7.58503435307444e-05		12.1267434159525	10.7045196165251	10.1923174349151	10.3232577942703	10.9077045535192	11.2957140721324	10.1081655077071	11.3766048711718	11.7301046903731	10.7646216409146	10.8854379276685	9.75102526136748	10.7240964462662	10.4706386441396	10.4159158247988	11.5185470319325	9.869734148564	11.1393161271002	10.3157285640276	11.6714143241031	10.739203154376	10.6815907590916	11.367943042263	10.9627536168421	9.80197182243264	10.8773323916436	10.4156236454385	10.0429796214194	9.92435740987023	9.81427618786881	11.2439988311562	10.1350789016048	9.94426985241254
GNA13	ENSG00000120063	10672	-0.399076218526309	0.000642125800892942		12.0452191248659	11.4064609987711	11.9934718751266	11.3839273804408	11.9094141123915	12.0764956218698	10.8145016493578	11.9015677214661	11.9138245498926	11.882141844478	11.9359646400552	11.5443618030792	11.8992286309702	11.3888175678071	11.912204169038	11.484538237856	11.5935289507232	11.6405990774501	11.9642111431697	11.9755588518642	12.071133229418	12.0582217040292	11.9446498811563	11.6687259729581	11.6994110078237	11.8333291230229	11.9823302884341	11.6723259174579	11.6767859326466	11.0483790125059	12.0864395780545	11.3897516009394	11.9070259314766
HDGF	ENSG00000143321	3068	-0.773740383311891	0.00683700306748562		11.8732258511686	11.1677682416866	9.21959426518152	10.6857011566432	10.5641468516248	11.6715457024355	9.87067101095427	11.0769724232654	11.9503444996496	10.8812455162746	11.4431668538735	10.0599614697536	11.0490741778839	10.8616027474594	11.2353601908219	11.1659528275198	10.2062566056302	11.7566461867306	10.1637351666685	11.7487739246542	11.1102185171326	10.6464434764729	10.8780471668817	11.7029627898197	9.92861192409521	11.0105968907222	10.7530288458108	10.2966488671121	10.6802848639277	10.4975190060088	11.1653339285064	9.76402462089612	9.9641882187947
CD46	ENSG00000117335	4179	-0.511025800907748	8.36567786449519e-06		12.2246551788612	11.3894006771773	11.9924428484103	11.1829850443101	12.0286234651149	11.9756409822061	10.8622099637396	11.8889807240465	11.6416587465407	11.6647352061092	12.1187455511663	11.0924218180066	12.1280378649156	11.4184172361363	11.8713877433287	11.7766164294022	11.5765910046667	11.7195743464063	12.0456421956762	12.2726985519634	11.8943050726331	12.1514339467762	12.0174760028977	11.9743427152461	11.8319952840153	12.0113256939584	11.8801225631544	11.5563309309313	11.6621630939913	11.1925221649617	11.9490192677003	11.8454582305117	11.9850697826554
ZFP36L1	ENSG00000185650	677	-0.45247888462197	0.0142714705730203		11.6983352873422	10.7134229199348	11.6189292558405	10.7810610399723	11.5640132466574	11.4677061990959	10.0621482421417	11.7896509749697	11.4100543704033	11.2431688213421	11.4781596652785	10.8892403052525	11.5053377298477	10.4083043708458	11.4165424842183	11.2600502138507	11.2740016392916	10.9204042193058	11.9886250244746	11.3050980294479	11.6412692260191	11.6540860721241	11.4417732691479	11.0156195694136	11.7119806511602	11.8171151508369	11.4901172447193	11.2833652309497	11.3773244931065	10.9882874216867	11.8044974999832	11.015237798041	11.741681326225
OAZ2	ENSG00000180304	4947	-0.802229120941395	2.61136812798473e-06		12.0081258571811	10.9584318848669	10.0502512695309	10.8564423880105	11.6082607172204	11.8809646545337	10.4191628351289	11.9241339213858	11.7553019698976	11.4150889127413	11.4592690230794	10.5342515835754	11.657488142336	10.9445532619166	12.0346424891968	11.7276167224127	11.4281302536123	11.6461233445396	11.3224879588664	12.0638996163243	12.0059129764099	11.3721448296429	11.7760301799488	11.7237567388716	11.3628854492174	11.6155180409493	11.026892763134	10.9050736278033	11.1086197694726	11.0116501651994	11.4524163258292	10.2959387485066	11.1193293598229
USP32	ENSG00000170832	84669	-0.759453614040512	3.80212774127488e-09		12.3109469616268	10.8951187399549	11.3864205301108	10.6888779132769	11.6580226259796	11.7165475224702	10.3925732027623	11.7229210339065	11.4847794924931	11.4952329121023	11.5267205692519	10.4418873171075	11.8537058442521	11.0484579358794	11.4089162781453	11.8190021861481	11.1962831293166	11.7798648395015	11.6103679046055	12.0566339614171	11.775240735667	11.5667402215615	11.8294535637128	11.6774983439332	11.1729551908179	11.5700936240559	11.3061036905251	10.9801145675682	11.1839940716895	10.838172916101	11.609010774646	11.1240210457555	11.6279490728596
TGFBR2	ENSG00000163513	7048	-0.0797365739343373	0.60200782478773		11.9411419942917	11.8244266360732	11.9675233444691	11.3946613362081	12.1248716517364	11.8596719655899	11.134266352029	11.9024957360447	11.6921885689496	11.7021913049766	11.7488851205572	11.7457832005601	12.0071199239779	11.645439889466	11.7928927121748	11.5953473971479	11.7914691803429	11.5970529192958	12.0038955669626	11.6674913453801	11.7709379453279	12.0710644823523	12.0275460932071	11.9360198556319	12.0411762070002	12.0069340520663	11.917892739067	11.7411348530103	12.1125097978402	11.7528200193512	11.9365466084676	11.0381397543958	11.8033014170004
HECA	ENSG00000112406	51696	-0.34799995786139	0.000161051654454727		12.1863378870199	11.7854553301862	11.858792192349	11.7235575880562	12.0629397456244	12.1771454904943	11.2446382344098	12.3461951093974	12.3213098850343	11.8596548542709	11.7207780791304	11.7460944030208	12.0698413601358	11.6659065826695	11.9964092291908	12.3126561955444	11.8199568670777	11.8976248762205	11.8756725097315	12.2174306148163	12.1327864527954	12.000409951724	12.111994923906	12.0673790139655	11.8891679988905	12.0271342266397	12.0164930141067	11.8900612552729	11.8721392222285	11.4167438582342	12.2423704078557	11.7413784577353	11.9780635703794
KIAA1109	ENSG00000138688	84162	-0.156955033397809	0.23697921497705		11.7672793872621	11.4732286977332	12.2063503928247	11.6238368441851	11.6288630457262	11.6692809848171	11.3170505592352	11.7991502479343	11.9818174960249	11.661246077501	12.0248500646862	11.6542354811208	11.7192911344793	11.9504105532528	11.6706822999826	11.9720882678575	11.7287671646979	12.0082792116077	12.1703476217649	12.1158171533171	11.6682554083449	11.8736717888346	11.6646459071659	11.7567261605093	11.7996895140512	11.8413682566915	11.9499190294582	11.5966177041678	11.8321585942508	11.6042867218883	12.3720495158231	11.7139538520224	12.1231902353255
H3-3A	ENSG00000163041	3020	-0.748474103876937	6.7981054262153e-07		11.732118944193	10.9323309328739	11.180704684101	10.8947679683475	11.5652964864694	11.4350168854407	9.73370775701101	11.3318285168198	11.324243149503	11.5368708059532	11.6528368250488	10.7137682853888	11.8130559104687	10.2774350465431	11.4006580728345	11.2917052568712	11.0433879116315	11.2450515950132	11.6145831655226	11.6533929343041	11.7038033540389	11.5099236432306	11.8710601513682	11.4215777597475	11.3174317595447	11.7398244337683	11.6350702583729	11.0499263692779	11.0996635174878	10.2416141448338	11.8260986495505	11.0200896043095	11.4557373493988
TNFSF10	ENSG00000121858	8743	-0.737577622921074	0.00103033287990066		11.0322752208589	9.70391766238108	11.0356720752383	10.5980121906267	10.7903725200932	10.7495047069056	9.55660154770643	10.4527401274871	11.7023014398722	10.4985304784592	11.5065238357976	10.3989412043241	11.0928505743427	10.2152149721483	10.9379940439249	11.1160420196306	10.6768986858724	10.8495115492714	11.3731317560057	11.4827374789025	10.2086630456281	11.0503403424026	10.9038025162656	10.8024896836374	10.9251677091431	10.9845767358455	11.5438185688596	10.1675051636359	10.38932242347	10.1480480914442	12.0762146906531	10.2007427585832	11.0360934550627
TYMP	ENSG00000025708	1890	-0.64849832660571	0.0909032013830451		11.1561774867542	10.0611185939129	7.49176657825904	10.4334766961709	11.0099244322502	10.7529330642609	9.49233192834448	10.5743124643399	11.5916273406716	10.8785757200391	11.5248092138413	10.3701204378806	11.4487908995331	11.0116047736234	11.1393506785978	11.4475477580942	10.9443669759078	11.0095693870569	11.8183558949084	11.3072610760936	11.0340374586206	11.0401082769855	10.8687360828087	10.926400296064	11.389384290801	11.1122655377794	11.6336951332984	10.6425132190829	10.5294082105005	11.0778017552475	11.606708308328	8.52017689615846	10.1859825884363
CPEB4	ENSG00000113742	80315	-0.769383341739606	1.14927490420115e-07		11.786134642689	10.9447535024608	10.9562315325208	10.75174386238	11.8729199400421	11.9433939458938	10.6957872788422	12.3151718813125	11.7479981328011	11.3341273533168	11.3382365608261	10.4170566964964	12.0578479645836	10.8256510905277	11.3574235619837	12.2076797149831	10.9358882330996	11.4373556654864	11.4359830808499	11.8282305407467	11.4487673116517	11.2826788149698	11.606112046592	11.3581910963057	11.1846424693071	11.5197271693766	11.2787942263456	11.2595574445539	11.1329662729222	10.7799156468987	11.8795218557925	11.4055927844299	11.7517192003475
VCPIP1	ENSG00000175073	80124	-0.500479957816284	9.80555587930735e-08		12.0165855360837	11.1009008289788	11.7226920560901	11.3562383979655	11.8680759474969	11.6138324971837	10.7849420843561	11.637985072502	11.8858938229254	11.6361879828929	12.0153535698627	11.4030932440087	11.8571703461846	11.443474807967	11.7549931090587	11.9273276162201	11.7183039590115	11.6971311105829	11.9657116848741	11.9559363996392	11.9230271568092	11.8493822449009	11.8169274182204	11.7088581727504	11.5556420084381	11.7318625441916	12.1041558763881	11.3414254095154	11.387783915863	11.2756097894507	12.182314790391	11.4322206246254	11.7977756774097
BPTF	ENSG00000171634	2186	-0.0516308335080986	0.716955645509308		12.1895478953492	11.9270745298971	12.5211138323711	11.9016938958025	11.8701539369001	11.9260478461658	11.2868573302124	12.118759951176	12.0806439931174	12.131388342608	12.1120786264059	11.9736107742729	11.9663534367126	12.1562531483237	12.0026574189936	12.1004277641702	11.9205621278868	12.3969512162228	11.8266375900282	12.1643409349376	12.0904447028082	11.8918827330637	11.9991138770545	12.0661270951565	11.7878646474892	11.9023449139452	11.8277717248256	11.8906248691052	11.929684856463	11.9186905419163	11.8782498816316	11.5500880704026	11.9661051274576
AOAH	ENSG00000136250	313	-0.435835416559067	0.00477877732314363		11.4308258197558	10.8251661656158	11.6175949113268	11.3074980250388	11.699906639351	11.8596719655899	10.829057011324	11.617218225472	11.3312433191189	11.309569006808	12.1630355975025	11.1626650318215	12.0638571288185	11.0244976175618	11.5606325534024	11.763943229513	11.5635837663299	11.504791593817	11.9590975917423	12.0724008477342	11.6651672697228	11.8055911148814	11.2624358960834	11.4051653833321	11.1823125830122	11.6241469515778	11.6414702258522	11.5210882507956	11.2057194584539	11.6496524365306	12.0399879150475	10.7534817014995	11.7932703711157
AFF1	ENSG00000172493	4299	-0.551770868299545	2.29483904308981e-09		11.9750227718659	11.1660012151067	11.5700974589158	11.4452880105383	11.7579201073902	11.6656500220145	10.9496323323388	11.9722170809123	11.9125807779004	11.6448509076648	12.0549577866065	11.2574220737412	11.8011138310651	11.4045636519569	11.8125872564076	11.9730895834822	11.4002900364721	11.8813236227062	12.0293752924887	12.0016103930151	11.8487597520286	11.7655169482801	11.8456714397423	11.8209813103611	11.5730838442814	11.7144594801999	11.7312126888958	11.2464037085818	11.3686535031835	11.0783841256805	12.3312677174014	11.5323741947825	11.8474300380844
TMOD1	ENSG00000136842	7111	-1.63777162490017	1.14927490420115e-07		11.5202448734971	10.302525694676	9.63647520484879	9.86025215902942	10.3885454978106	11.4081037488297	9.14360111222036	11.6905120444806	11.7137728250908	10.1783457379222	10.5477385044768	8.74482664641966	10.3460372864951	9.26628328095407	10.8999845076566	11.6300457161715	9.0287088257926	11.1432290455866	9.19094537303905	11.792655641509	10.9919176472563	10.4424849533014	11.1377821835816	11.4461721300278	8.97645483835772	10.3755525151376	10.0365237632002	8.80524780343139	9.75930887393137	8.74687566897134	10.6894240291812	10.2177579761478	9.93420601785624
CCDC88B	ENSG00000168071	283234	-0.0713154515961196	0.858105349321027		11.4344389448619	10.9316376393977	7.97721686127657	10.9756585238181	11.3318955891457	11.415149640352	10.6403876814518	10.6690521263017	11.1567583452212	11.3758862374884	11.3731836291404	10.6094501564742	11.4078981690354	11.6750707452063	11.1840356717874	11.4590308579521	11.5820328258608	11.249898212351	11.5403864076742	11.2993139865246	11.3592360100982	11.21069958595	11.1790370365373	11.2997237176124	11.7123843049563	11.2877510499151	11.2329038794784	11.3343980894893	10.9908411059473	12.0087886750609	10.8827079870128	9.80406695240167	10.1975888070874
MT-ATP6	ENSG00000198899	4508	0.125135534913681	0.507216570037487		11.5438512841594	11.2311071690063	11.3488465214687	11.9034028186181	10.9922174321148	11.908490572416	11.4065667762146	11.7250209803104	11.4628507776579	11.6456358716379	11.3382365608261	11.8236312848661	11.3647299804084	11.2556021645651	11.1826600345705	11.0802325750926	11.324391515671	11.4951302216058	11.2955283129409	10.6346278936716	10.7854713464245	11.2197930230456	11.3200298784678	11.141461284939	11.2998087255454	11.3052978501676	11.0310784171329	11.7772444865137	10.9548698740301	11.5632820575696	11.7139912456221	11.5204428735557	11.6537970184687
KPNB1	ENSG00000108424	3837	-0.486963424842591	3.73685074467459e-05		11.711422835033	10.972655782457	11.4887438694372	11.1551314133372	11.7337772274018	11.5727404765872	10.5544579230209	11.438068014637	11.8204185452862	11.4224367199193	11.7792631462132	11.1654606407194	11.7797714071567	11.4172678418379	11.7065323583449	11.837814196729	11.5915068716064	11.6940232231418	11.9369309464863	11.8105527866296	11.4766340010978	11.8132556376533	11.6937481369983	11.7200465031638	11.6631206250138	11.6380597230627	11.8148872384314	11.2837944807511	11.2934197472452	11.123663258039	12.2359300607999	11.0030363238679	11.689297594419
USP9X	ENSG00000124486	8239	-0.369286386850523	0.000691173422978139		12.0854088233365	11.7062306842157	12.0440090041617	11.5216085403772	12.0139760702345	12.1471930064163	11.0980458259376	12.2223518362286	11.9992055146389	11.9124591082961	11.9327251827265	11.5911929347798	12.0335577648596	11.5284302319412	11.8236586667708	12.1745497567625	11.8176523201931	12.0253348861593	11.7697045875982	12.4410132593475	12.1811440598859	11.9336688728312	12.1940085059199	11.9867469720976	11.847513323417	12.0430394843697	11.5097409019053	11.7333004627038	11.9225102087991	11.3893192842776	12.1571025510079	11.7132053592102	12.0567951095967
FTH1	ENSG00000167996	2495	-0.279533403515246	0.113451548668838		11.8854846398638	11.321713316927	11.4750547197514	11.0645245581542	11.5932426228606	11.9403921804254	10.4561742128479	12.0712725239733	11.7912763595612	11.6195037401578	11.7320038918629	11.2438200299588	11.5421588789845	11.534273281223	11.6877495402449	11.3553096361415	11.284471915482	11.0786295698316	12.0873175946451	11.871255908133	12.1527654636609	11.3177489692326	11.6785604773351	11.6034782400918	12.000441602071	11.7956334169979	11.5530625548527	11.6581611617317	11.628838901413	11.3604056333628	11.8004739709126	11.2686171955076	11.6621843451388
NOTCH1	ENSG00000148400	4851	-0.540094823181765	0.00411838364403128		11.8313655447366	10.9420021732958	9.77424744954673	10.6371890524002	11.5687128863579	11.9612745069898	10.8636989371118	11.407010053343	11.573245417368	11.7442063186015	11.4104127342795	10.6183244847795	11.5349656444748	11.2949362883028	11.646942379273	11.8345122115854	11.5031953971314	11.1830524086348	11.9959868148823	11.6858926562175	11.5637897568177	11.7672091289503	11.6268702636452	11.5405572429726	11.6614491613315	11.4983735257097	11.3575526057374	11.1555037869917	11.2284922047443	11.5244992963797	11.6097774471209	10.3662783199332	11.2157435823288
CCR1	ENSG00000163823	1230	-0.362565970651682	0.257237527765678		10.2837931462061	10.1909516346587	10.4789687628569	10.6106316541716	10.6521909828367	10.8672662551234	9.53612308748116	10.9408045658414	11.7966802238377	10.873221237662	11.4477137957017	10.7650686937194	10.9370794150833	10.3248514206629	10.8712315703181	10.7874368594918	11.230043540215	10.3863302539032	11.4441886904056	10.9866326894547	10.811790255346	11.3467134790684	11.2452747756674	9.74618255816439	11.3787413992994	10.6809813397759	11.4971924039181	10.4253052293584	11.1234242661137	11.0352402192824	11.8031575705544	9.16813427960983	11.0183781348908
CALM1	ENSG00000198668	801	-0.0668340337949128	0.659979565481723		11.7776269434502	11.5470298118126	11.7838468045324	11.7017238694686	11.8999530869608	11.7712108433445	10.8762934542186	11.3366439954076	11.8972568745631	11.9088675851102	11.6672035065306	11.9213858812687	11.6455158039222	11.9360389560379	11.7549931090587	11.5315212545036	11.7591084739954	11.722191909053	11.6701309647752	11.532887576654	11.8712656484203	11.7978856387731	11.9787859755156	11.8867564886856	11.6116814558579	11.775118750399	11.8816679618781	11.7254232767278	11.7850001104336	11.5003712773481	11.8297224300266	11.0213000075673	11.5271921272374
VPS13C	ENSG00000129003	54832	0.071261359447514	0.622030268717724		11.6851278693912	11.7746765597704	12.4341099208853	11.9257728462877	11.5699919522346	11.633947547029	11.4116632657808	11.6840498629393	11.7514807644728	11.9564562568363	12.0102403227796	12.0206704071931	11.5775964077141	11.6261714203332	11.8170260254611	11.9695819330711	11.6696178660814	12.1272636712172	11.8256462941074	11.9295067870969	11.7923246509031	11.6151519278808	11.6187508524617	11.5785212662225	11.679729557817	11.6803899661521	11.8535941988562	11.7866623837901	11.9279999123441	11.5257805441707	11.8798396741177	11.2797840389202	11.9213891101499
HLA-E	ENSG00000206493	3133	-0.555805609962291	0.0286717580166196		10.785767442074	10.7858071754719	9.70197231920692	10.3067994038169	11.4570060167012	10.8751520603137	9.60744210361919	11.0495759372285	11.2114072954302	10.9316976460666	11.0116325463781	10.5943063022585	11.0711285995161	10.8666662264037	10.8172749509524	11.1331704931816	11.4963667743953	10.5308439890026	11.6642279266773	11.24166885742	11.2139147840082	10.7573852051427	11.1006230257237	10.8154709470918	11.3873631217969	11.3661545163634	11.7354923898706	10.6899496749557	10.5882560214792	10.5036066731573	11.7671880592322	9.30649400653242	10.4963559693204
DCUN1D1	ENSG00000043093	54165	-0.850780396446833	0.00141857081631198		11.2893475882756	10.8048640533497	10.6524583302525	10.4018697583469	11.1647204509597	11.4032055729726	10.4232102767132	12.6120360396902	11.6295966185425	10.6797386556114	10.648682748304	10.1170111249662	10.7607566841336	9.99055023691037	11.2995883453891	11.4964283020588	9.69686305876625	11.3235835840333	10.0695515916927	11.6420141096094	11.1695535868803	10.5565875340596	11.0915817628045	10.9309949426475	10.0111768965254	11.058617748099	9.923754809105	10.4959808835795	10.7468370124923	9.54848797842046	11.3801072338427	10.9455391236946	11.1187752962459
TAGAP	ENSG00000164691	117289	-0.0606009720820159	0.783295945702619		11.6721809218979	11.288535175875	11.2292822445632	11.1975487968863	11.4593087057132	11.5339325286201	10.7754800241842	11.7770558315153	11.6528760809271	11.4608561498905	11.5532168597072	11.6284706964408	11.2410977383242	11.3975866160674	11.4095043437571	11.247687665412	11.6519392777446	11.3304631830973	11.8912327819991	11.4478723646022	11.9418622686496	11.3512340886263	11.3854533447672	11.5785212662225	11.9994496936568	11.6002920666749	11.7638433513846	11.4935226387697	11.5139050946465	11.7662512383756	11.8625764626582	10.0964924708233	11.2434535581021
UBR2	ENSG00000024048	23304	-0.537747692119637	6.9218195453948e-08		12.1712626577606	11.3562125062384	11.6683110032654	11.2745925367854	11.8565931745358	11.8930476804612	10.9663592074776	12.2415465343048	11.9536740639565	11.6686021395253	11.8366244351442	11.0796335164277	11.9185175123819	11.4109297407083	11.7987396008975	12.1163759373293	11.6545242179747	11.9863091327854	11.9509386187269	12.4449467080385	11.8868133739475	11.794017405938	11.9187323557327	11.9036768328018	11.7324242744467	12.0011496532242	11.6487498601695	11.496488206765	11.6340160954016	11.4263806099301	12.0886408658043	11.688284580584	12.0022877112122
ZFAND5	ENSG00000107372	7763	-0.680020606154115	7.83003185609528e-06		11.9656910050134	11.075395730125	10.952000948856	10.8585593750488	11.4712237605519	11.5848070418575	10.5998524371074	12.0306814364222	12.164275213252	11.098128288017	11.4647628680028	10.7754792283934	11.3668923580572	11.1850873426003	11.4811856579502	11.6602029581217	10.6369049767651	11.3920418103351	11.1141375035897	11.9605236427971	11.1680995974039	11.21566675317	11.5910996259258	11.2020089561932	10.7809045025638	11.2124877818724	11.3899544864037	10.6736551979906	10.9581773495793	10.4729074910468	11.8366153722686	11.2335441965662	11.2069086557971
INKA2	ENSG00000197852	55924	-0.692402289105129	0.00103059666694716		11.8358115782975	10.5331453057085	10.1021615674179	10.3150521449209	11.5381056578761	11.6651955081272	9.73370775701101	10.9844265692415	10.6425644981049	11.5532786813512	10.6995892576023	9.81789120718191	11.5435932295085	10.1762754962453	11.5044922472313	11.1746863971379	11.4934818609239	10.7486400471925	11.3649653788781	11.2985893465789	10.8737741839856	11.3200569198117	11.3984478961979	11.7147295517721	11.323787092443	11.463535915722	10.7411513975599	10.822365373272	11.2960353926979	11.0951712987058	11.2873002800092	10.6970195366825	11.0668679547823
ABTB1	ENSG00000114626	80325	-0.817736708409733	0.00475533433685002		11.9987015369149	10.6149153173218	7.62011478663418	10.5180945253588	11.4992454180216	11.5556758176772	10.1355782466187	10.9712126100232	11.3702814062173	11.1784527152656	11.044699242125	10.0047284326966	11.5340038293849	10.5702605565856	11.3875845543116	11.2005739961708	11.2425562780347	11.0230825409961	11.2806515774751	11.621303170401	11.4179069202175	11.2818897046422	11.4434460569613	11.3925658089404	11.1852243528693	11.387009488445	11.0463226263897	10.6038184909485	10.8748745725511	10.7524363929423	10.9116102339548	9.6493331430907	10.2153433434255
DYNC1H1	ENSG00000197102	1778	0.119301903826989	0.380588546760906		11.5379858165236	11.5479344856237	11.2745833248094	11.7941605144406	11.5554290037576	11.7589099696512	11.4792441615018	11.5671763493729	11.7180511763441	11.9453431229511	11.8895651350716	12.030667379697	11.5715159691082	12.0254845828355	11.581655999609	11.8145399380085	11.8130321486674	11.9311938438127	11.6884237305842	11.8992425132411	11.6896891594219	11.5873225519403	11.7108622231653	11.6910992211123	11.8533813107592	11.6426676417415	11.5899298172693	11.9486112374995	11.8695080553117	11.9003703672963	11.5180076871841	10.8628736554475	11.643051192498
CDKN2D	ENSG00000129355	1032	-0.873464648868894	0.00257490048027991		11.9712973076193	10.3500414952638	8.5183836280846	10.4230180160677	10.9626465001202	11.071853924827	9.86769921334806	11.1119068011928	11.1802119516799	11.55536881565	10.9826728749452	9.84960882838236	11.1913240164743	10.9831386190229	10.8899018134762	11.2723076351456	10.2556919397341	11.3015790244967	10.8215778377322	11.5099097766417	11.6517083806176	10.550043121065	11.447202748216	10.6232703707356	10.8271383359907	10.9035721041909	10.9829137491452	10.5246161818804	10.0304847039474	10.0680749216618	11.3719950135993	8.84284401339601	10.0199601894527
PELI1	ENSG00000197329	57162	-0.391087199607162	0.0458752081027391		11.7882537480883	11.1922818023046	11.9145444463069	10.8599689732839	11.5037144694267	11.6665586202236	10.5818660508507	12.2463055604745	11.4918767545886	11.2306652855892	11.7274409565978	10.9735555008205	11.6432877541395	10.5764570272946	11.600318530957	11.5717424453046	11.3332936869299	11.3537238045672	11.6076790356179	11.6601773765629	12.3816251955256	11.8225081244491	11.4151675784822	11.3382728160993	12.1254229135643	11.8199344924903	11.4840250653649	11.2228679783337	11.5361992250871	11.164823846664	11.9337942095542	11.5995319928377	11.794311307163
GVINP1	ENSG00000254838	387751	-0.0830269112102342	0.660672224720491		11.44477652298	11.7984364430405	11.9945001681634	11.6962133917702	11.5856745077805	11.6076955466134	11.4091172730905	11.160055682504	11.9506475051505	12.0192764956731	11.84698682624	11.8751872903725	11.3685120153937	11.6755514600091	12.0088786566879	11.8038864311574	11.9500556531677	12.0442844779331	11.7641961601168	11.6247757176838	11.538135444535	12.0669489046909	11.7229633985483	11.970332868307	11.4784728536349	11.5231914885907	12.0450462674312	11.1347124669043	11.6189507256539	11.4947119083006	11.4778366042109	10.7636454192605	11.4447291022255
ST8SIA4	ENSG00000113532	7903	-0.413013454249659	0.0185810074510802		11.923255748779	11.114402650105	12.0393664234157	11.012245550011	11.8632156297932	11.7121540177626	10.1829241675607	11.6612014063482	11.6823692405825	11.4007450748259	11.594350134514	10.9639513629418	11.9900399584965	10.9540987162798	11.6930720761151	11.3932152980854	11.2408368276073	11.1555503295954	11.7268075756554	11.7268606010253	11.5291041223475	11.9139458805199	11.7657056047855	11.7279853519338	11.8394056554396	11.6731319439877	11.8325738829255	11.2007612408554	11.7046102673332	10.929459328322	11.9577767114969	11.5534376067509	11.6395801003994
BIRC6	ENSG00000115760	57448	0.0517418730857088	0.638893828695061		11.8682262334263	11.8612812297424	12.3008141070487	11.9550698220719	11.7739170174478	11.8604662154922	11.5227570101237	12.0889074092605	11.8686795898845	12.068395229377	12.0339485575925	12.0857983186383	11.8552466504954	11.9771722576585	11.8730939299702	11.9949444531091	11.8362710239028	12.064707952216	11.9097485370731	12.1695009944964	11.823129013541	11.9057757160758	11.7931845372939	11.8045584325788	11.8643198441332	11.864310096254	11.8958849368703	12.0993252720443	12.0433813480152	11.8284814449144	12.0222474250865	11.4476044102795	12.0874055747536
APLP2	ENSG00000084234	334	-0.352150306725342	0.032430465150631		11.4962455198369	11.0046497375892	11.149028850776	10.9111775387053	11.6264062526884	11.7606128929539	10.2054370187163	11.2713154596958	11.5974449236392	11.5822683891227	11.7554196796257	11.039557657596	11.7842270167993	11.3465712401049	11.330349643171	11.4640260966014	11.6238545132608	11.4127175239094	11.7359822054937	11.7198423626994	11.5938760362176	11.7260384550624	11.5892120354772	11.4189643029316	11.8211821537168	11.4917088101187	11.5799682326637	11.706020399249	11.072455868653	11.4037938274891	11.9402083215634	10.681785630427	11.3948111066971
PTAFR	ENSG00000169403	5724	-0.390827613522767	0.132552605562334		11.6100424394182	10.8184305405495	9.84914541052918	10.475487726235	11.5877807496216	11.6496561706797	9.84823093899386	11.3978239989822	11.0790341351497	11.2227951355428	11.3678619913405	10.3165735998431	11.5502680629791	11.7158373857594	11.1833480173005	10.908643024835	11.3272299923283	11.051123687121	11.7531157769069	11.2603970798248	11.53644637506	11.5045227601808	11.3204851178343	11.293316362891	11.5178046252453	11.5570089284455	11.2699683894611	11.2842236027663	11.2223170526009	11.3313887782132	11.7516424601601	9.87558778302449	10.9225742552424
ITGAM	ENSG00000169896	3684	-0.56030459627055	0.0147779291322777		11.510436290201	10.6295294277742	9.74511975402629	10.0749075498647	11.5385412878455	11.5872082844485	9.84672237343945	11.0327149047744	11.1456813305904	11.2031963579362	11.7145035474056	10.1063640529804	11.8432621194097	11.6736276385139	11.3622919266858	11.4184333742961	10.9278938370344	11.4325681761739	11.9716982880551	11.6996783663205	11.1490630273006	11.5159755516607	11.3945618144948	11.0208010302119	11.3597963091383	10.9739231082877	11.1829988817616	11.2080171147502	11.0188268189643	11.4167438582342	11.6020923164336	10.9327302069757	11.3007480124035
CNN2	ENSG00000064666	1265	-0.634246660165022	0.0159327545528405		11.4639066934572	10.3767961081009	8.370805277053	10.7256891020996	11.5886223856405	11.3639695741697	10.0412130813753	11.0242098217872	11.2939878275662	11.241092416371	11.32346729994	10.4850824689693	11.5841160231354	11.2374803386611	11.4432081413444	11.0848735631897	11.3203268289892	11.0045587368722	11.6384905673067	10.8898551008767	11.4666166252676	11.7254582825069	11.6400587385275	11.2298644544889	11.3777236807137	11.4108957426799	11.5097409019053	11.0177679467175	10.9972859299764	10.7734546275103	11.5257468368849	9.88894202510637	10.5276027250226
OAS1	ENSG00000089127	4938	-0.684712459036146	0.254009228182288		9.08765206987398	8.38747908928269	8.63039675980448	9.20131934084235	8.64509380123582	8.74803119702986	8.61330516591454	8.96853939250948	11.5826612080401	8.80940229887849	9.85430945298628	9.76341709837316	9.41973967272388	9.76634320929728	9.65119379853257	10.1050905429578	8.69432981331157	9.11094848266906	10.6904071772555	9.49695773725407	8.66833477162153	9.31973980151555	8.79787027895245	8.71463775962411	9.8171101501233	8.83758349926262	10.880694124446	9.1477409107206	9.22355016688707	8.86096612546559	11.8014809060919	7.84862435958789	8.84171414076128
SP1	ENSG00000185591	6667	-0.469374395141091	1.55469299752354e-05		11.8943649329819	11.1600954308623	11.4701340669043	11.0386221273009	11.7698416453483	11.6881949715948	10.5526120239928	11.6087132826007	11.7479981328011	11.5802169143956	11.6984847905091	11.1890068943171	11.9379154049299	11.1612522076882	11.738707875535	11.5075300821421	11.489867582473	11.4415979061099	11.8160284720633	11.8649078361359	11.5862770679132	11.9456733834125	11.9111978212018	11.7131306359728	11.6710337257352	11.7705919982178	11.7342098126898	11.4946354417103	11.4252996098761	11.2536078476905	12.0228231181401	11.1771104889971	11.7045122887155
VMP1	ENSG00000062716	81671	-0.621478236365618	0.000151989596568457		11.7928344883369	10.6269612232684	11.4814265638849	10.6681025970423	11.5515493576584	11.6330181593324	10.1661071237664	11.4684709963819	11.4205944449073	11.095831874412	11.6115613845663	10.5212061301806	11.637030837102	9.99981422356744	11.2642599116627	11.3728701121944	11.0794355293942	10.9806995273334	11.6115187438506	11.7193010807666	11.2418269455488	11.3368699202988	11.4765005795914	11.1166728845016	11.5556420084381	11.386164144728	11.3135669155909	11.0554684698164	10.792956037407	10.9203917263403	11.7835873731857	11.1563291496286	11.8650405028391
ATP2A3	ENSG00000074370	489	0.163969057018714	0.606904034111171		11.280842309839	11.3964499826535	8.83061759041125	10.9853771213226	11.2528559480714	11.4765414207283	10.6412563303689	11.0495759372285	11.1593832286265	11.4532537326592	11.254201450699	11.0278265139338	11.2580911457346	12.1178632311468	11.1860966689215	11.2377207133251	11.291548509254	11.4843759968762	11.3585816143766	10.8359192429557	11.2258435601218	11.1796845647244	11.3313679543756	11.2897443764442	11.3863514736757	11.025334853685	11.0951143836934	11.51890229275	11.297994016807	11.9597114255647	10.7038674622501	9.84576323580123	10.3790039931125
SHOC1	ENSG00000165181	158401	-1.23605206351744	4.03826533239365e-07		10.7571850739217	9.52359132011436	10.4034665636677	9.43802753803194	10.6310884574323	10.7015179313604	9.23680287848576	10.4778901128804	10.7874467271388	10.3655728368063	10.9742906375984	9.04621915433878	11.0018399339837	9.49166187163311	10.5382987909948	10.9841285571759	10.1245644481982	10.4016705662099	11.4600352401018	11.3809927816613	9.7288078463246	10.9335809153796	10.7268335252959	10.2432435553601	10.2018206994017	10.7042430931512	10.2433594201025	9.50706466854395	10.4136378364354	9.65578798828391	11.682636045832	11.7675704192557	11.873273269279
MEFV	ENSG00000103313	4210	-0.72785816208977	2.97469976163026e-05		11.5613058667696	10.0800421563193	10.0699381602434	10.3606115260755	11.2592142003683	11.231453993841	9.83002253600032	10.9809146791498	11.4496174187637	11.0591721641371	11.2833264227018	10.64261783346	11.4157523438145	10.6614901179185	11.1322417794034	11.3250354029635	11.2740016392916	10.8622316689772	11.8163611911024	11.5890756453776	11.3073506892642	11.3846942224281	11.4463687734756	11.1997266305009	11.487463692964	11.3751293289135	11.4661077422099	10.7693794432524	10.8492709118363	10.7820628950142	11.67533054115	10.1350789016048	11.3675574216147
ARHGDIB	ENSG00000111348	397	-0.209793596580216	0.200045757194237		11.6737101394775	11.2015117187365	11.3030898115554	11.1031207969763	11.6719872224808	11.6537858491073	10.5608999908349	11.2043913356898	11.4016551483334	11.5406738451868	11.648454873939	11.3561529507111	11.8106753928787	11.4719841237988	11.5252593595618	11.4279601909904	11.63338621338	11.2535225108055	11.8753531984837	11.3122955983153	11.6574178642695	11.7444817952521	11.8399682861636	11.5779357006168	11.6614491613315	11.6169597834538	11.5747226633647	11.5893444999527	11.4699934230465	11.6733533372588	11.7859634342342	10.5620837583192	11.6515010733691
MIAT	ENSG00000225783	440823	0.0324579168556046	0.906262556777396		11.4559295812907	11.4297168091691	10.9772000994119	11.6171870107418	11.3612534071886	11.221593954176	10.7966829077705	10.5962938468219	11.3896346000516	11.4306584850338	11.9312830849566	11.5044459593606	10.3924679025419	11.5506137904341	10.9199406331352	11.6076514989348	11.3726868452947	11.9658409163552	11.4714899954069	11.1642233373491	11.6496265869423	10.9495739047038	11.7007580286398	11.364996149745	11.479421902372	11.0468954839141	12.0875131556346	11.2782042382132	11.554881916547	11.4014690311385	10.8211176629949	10.514713457314	11.0834327290215
PGGHG	ENSG00000142102	80162	-0.25115290419867	0.475391967842651		10.8406039098102	11.441448983196	8.1040909333695	11.3666841881964	11.2744651710769	11.6908768310297	10.829057011324	11.2612195296701	11.5125508258244	10.9470685325445	10.7779538935785	10.8526948977037	11.2274762885743	10.371942567795	11.3371659411231	11.584248754223	11.6958927481613	11.4170327768781	11.7830438830601	11.1132056046317	10.8728817124858	10.9693186801248	11.1994774571856	11.6471170389019	11.006450334931	11.2314398893572	10.9850729562135	11.1289896610578	11.4288788835771	11.128732520845	10.7288000319324	9.55852379982008	10.4388761229944
PROK2	ENSG00000163421	60675	-1.17267870507171	6.68652965735268e-05		11.5834414002893	9.64233521206176	10.1311819167422	8.85843226066636	11.1876814588605	10.7876110602971	7.50963759641803	10.8570703175258	10.6251906148015	10.877907497146	10.5738772011058	8.96214798637574	10.9436155780042	9.37272810244889	11.0614022221513	9.97888662285975	10.1523144228413	10.1327996003104	11.1227748528919	10.5914689250828	10.8512948197334	10.9315692509881	11.4240908082136	9.69724624955849	10.7139003448651	10.9558001549005	10.9936775722297	10.2975004282943	10.3266724187874	9.86117567229955	11.5610593152779	10.4131770639198	11.1832572666017
ARL6IP1	ENSG00000170540	23204	-0.889452148158807	0.000708093763767626		11.5596525994529	10.973329620939	10.4280610354843	10.8307928532602	10.9271401809962	11.5113506353648	10.2876856066705	12.3155202754112	11.6798125361523	10.8358603369053	11.0420281818098	10.2954358539049	11.1315252909867	9.94650965130698	11.2287104705419	11.5517720940142	9.99054492874029	11.2112825166828	9.98901519711779	11.9655528151093	11.3113075319904	10.364046720854	11.2943042557226	10.666906881031	9.88044272342152	10.7103382286492	10.1616145560153	9.9199685372839	10.5204817113609	9.47753418659632	11.1094959036177	10.5419728012615	10.8206244951028
SLC38A1	ENSG00000111371	81539	0.178892451597086	0.224351073383383		11.3179936292581	11.7766072584868	11.6449235087532	11.8237013214104	11.6016053121698	11.4765414207283	11.2070205930987	11.4596694935198	11.4952045921614	11.713465632522	11.4552603093197	12.0255493836452	11.4870654867646	11.5672893897291	11.7545303598611	11.5019898775081	11.7612086477884	11.6702721676137	11.4630137414455	11.052598564672	11.9452605622194	11.5556851712954	11.6742933543652	11.6538004980783	11.5219558012133	11.57232484041	11.6837211301397	11.7244751162874	11.8769505956052	11.6311216218995	11.2508971042514	10.6366733787055	11.3148436673114
MGAM	ENSG00000282607	8972	-1.1764055819923	3.9201915045142e-07		11.4199317941862	9.79694677756912	10.3657680061357	9.31324579767706	11.4196538448061	11.2079253152548	8.75034077434891	11.0703785228446	10.8049928539994	10.8872345282135	11.2455220763202	9.18416274900204	11.3560478878189	9.42195852056041	11.187469031529	11.0894996530686	10.6958588040578	10.4103635673173	11.4765519306089	11.6545258937173	10.2029864589239	11.2345505461532	10.4553744682573	10.8947619507966	11.0357868171028	11.4546933754162	10.3275343225908	10.2115536255449	10.3432257722744	10.1312818066	11.058727155212	10.8162078848116	11.6349389415006
STAT3	ENSG00000168610	6774	-0.583505423064879	5.0077221073509e-07		11.7945924443558	10.8851264784717	10.8404600289447	10.9401185628576	11.6960068820183	11.6505748996349	10.336799776024	11.4809520907865	11.7247993791382	11.5628683106904	11.7521561014366	10.9505051767609	11.7026967527474	11.1550589247949	11.6095599906189	11.6564676149559	11.4876946584285	11.4045914446531	11.8823617660402	11.7466506386761	11.8082757204863	11.699105936504	11.7839729398016	11.6092207973038	11.7443159264421	11.6259381600677	11.738907029159	11.2219722686481	11.2723219418806	11.1865928772298	11.8871302311529	11.0297444804964	11.5002251305821
CYLD	ENSG00000083799	1540	-0.0222544381218671	0.845744463368994		11.799153125961	11.8630994660776	12.1350977452704	11.762119421889	11.8890639361083	11.7875896769123	11.3444938538324	11.8819401851674	11.8512573945826	11.8132515424589	12.0218044337845	11.9970710809496	11.7983130584894	11.9190890577895	11.9599471507057	11.9685781783226	11.9418792415821	12.0196720423783	12.0828996627076	11.9030604619875	12.0969521400533	11.954116524604	11.8732333988812	11.9595851164675	11.8852352725831	12.1039347669671	11.7949320392546	11.9407410064952	12.0749378549149	11.8005274269973	12.0167668494847	11.4936668049172	11.7206636268127
ARHGAP25	ENSG00000163219	9938	-0.331869734182725	0.00849702551484933		11.8930527794143	11.2175232005141	11.6622839073461	11.1992197994016	11.845722400178	11.8592746765436	10.8703803367963	11.8145159741326	11.6867416435319	11.673998483849	11.6532742886567	11.3206482997834	11.9642131538887	11.616189366353	11.8307000214613	11.7869032055015	11.8752976299287	11.7498208727532	12.05356625349	11.7375916315416	11.8859294335592	11.9791533674458	11.9081729509958	11.8440532417766	11.9128930231007	11.7956334169979	11.8512298621694	11.3181459616675	11.632464888048	11.7648052309981	11.7331156515741	10.842471933399	11.8686687115526
ERBIN	ENSG00000112851	55914	-0.266049319555042	0.00586275064757992		11.9901359899053	11.6854169765227	12.0705801928191	11.6067348589699	11.8219437612816	12.041205148077	11.0802287778677	11.9744252238428	11.9609119960982	11.8674138561199	11.9334456912228	11.7504442004435	12.0308334271494	11.7677085665645	11.9663549643492	11.9406975519494	11.6231948262722	11.9053230890456	12.0187170174375	11.9673772656751	12.0091638169372	11.9139458805199	11.8494610505225	11.7099274758849	11.6029995548321	12.0249640139859	11.8951200243861	11.7276332296432	11.7891827985882	11.3532059918578	12.1039565206123	11.4681598835632	12.0565059440889
YBX1	ENSG00000065978	4904	-0.656290484966402	0.00930026316364951		11.6540900747533	11.0171203236651	10.9709415091437	11.2661145900762	10.7160181778594	11.9463894765503	9.95847400433787	11.9655722944658	11.7466027217122	11.4251825213104	11.5806156817758	10.7213907741225	11.2016595568023	10.9612165328684	11.2439592161954	11.0077848183049	10.3922269399032	11.9118344155369	10.1244321083866	11.7714039559527	11.3863714598207	10.863557535037	11.0432994180865	11.1805653780262	10.0424027626201	10.9235258775157	11.0531988571767	9.98067035714334	10.5602220507638	10.2519887535829	11.1062388634125	10.4057752561103	10.4263825271217
PBXIP1	ENSG00000163346	57326	0.150422885352266	0.571160804666502		10.9469183710681	11.1186722914185	9.71204542858107	11.061465239079	11.1703545170982	11.2054261214726	10.5544579230209	10.7630628777963	10.8953348377268	11.3258243721113	10.6713382346681	11.1358327397605	11.1998410151092	11.6898988866662	11.3159923753257	11.0755765924003	11.705584748165	10.9272296685414	11.2849864692772	10.8458771683083	11.2994042702786	11.1401707428885	11.3345267003395	11.1477896771504	11.3873631217969	11.1674363583866	10.8651457941626	11.4126265385183	11.0823402112287	11.9248538140815	10.9647368093938	9.78418564795858	10.5873306904274
TLR8	ENSG00000101916	51311	-0.983032061313831	6.68028050854275e-10		11.572416110879	10.0661893080522	10.7045370142145	10.1587293717387	11.3982100142384	11.2497617174861	9.50580234532154	11.0087730098461	11.1739948797137	10.8365483475863	11.4637655429692	10.1323582566437	11.3307915987276	9.81792579657257	11.0910374896031	11.1133188170425	10.8260393471772	10.6811350423696	11.7475434939368	11.3610028344123	10.9943813935701	11.3736269114429	11.4789493852391	11.0947300372207	11.0896216518872	11.2699880220338	11.2213519361528	10.2630383516321	10.6031281044636	10.1766540968353	11.6804482780207	10.7373637939834	11.2731324583462
SHISA5	ENSG00000164054	51246	-0.471743530550322	0.156820383639217		11.0033675002865	10.212827814274	8.19072417812583	10.3506112109626	10.721403561418	10.61937175925	9.70233559779792	10.3324065300503	11.6151405406591	10.7939664524528	11.0486965721127	10.5139072326326	10.7787426847668	10.7690817363965	11.0770367000629	10.7874368594918	10.671800203418	10.3244291619054	11.3111979221811	10.7107231501754	10.8915084758672	10.7932832998894	10.8971014470352	10.7049727229631	11.2478386749579	10.768613956365	11.5583873727116	10.515865851059	10.670233084782	10.7741739515675	11.924273314219	9.33810294587454	10.1209708923508
EIF4B	ENSG00000063046	1975	-0.000630070269327858	0.997561895921855		11.3532573934608	11.5845457098763	11.6144766304264	11.6566336379645	11.8856441459297	11.6208812894735	10.9559276893742	11.2481342694077	11.369828226124	11.6522908687672	11.5658199500304	11.8218609184285	11.5349656444748	11.2052083516855	11.6930720761151	11.2584079873315	11.7888245289025	11.4704302108208	11.4553422702067	11.4321019361401	11.8947445511713	11.6176554385433	11.8007074350347	11.6560214515628	11.654743864153	11.6042953880522	11.4624974017778	11.7181380643081	11.4377883827824	11.4061148809532	11.2286055708133	10.6476926566792	11.3440507673014
PSD4	ENSG00000125637	23550	-0.119534767853305	0.673383366169631		11.3484774299976	11.3312043634137	9.25919591716936	11.2316951862863	11.6115769354028	11.373461800889	10.6806580331593	11.1349979426224	11.5104967079346	11.5039170067807	11.319062004151	11.0977982763321	11.6257897921409	11.6483815484655	11.3580330074362	11.4381499212389	11.6583929604823	11.1294870981383	11.6030578480842	11.4485257368841	11.0220133435575	11.5240054495141	11.5827756813239	11.3791830495325	11.4409640537681	11.3882765753272	11.4609473411236	11.3812812014929	11.3435879364903	11.7984088683779	11.3423148624758	9.83199879090459	10.7013115111272
CDC34	ENSG00000099804	997	-0.957876651216034	0.00564793039640213		11.2888486645582	10.8986706744561	8.58666731915996	10.143742974794	10.5241970689508	11.3884103943954	10.5590623402286	11.2741870706937	11.769799593601	10.2729711551501	10.9868457775585	9.46699017884536	10.9069224826005	10.8108402225522	11.3166195868051	11.73058044273	10.2641921935005	11.2340867524594	9.77500587930232	11.4897374259625	11.4252278427924	10.4565526681879	11.2614878417314	11.4512968591597	9.63767004703971	11.3401999623062	9.95940605282782	9.53486142696655	9.89525574115702	10.0215077383921	10.567553874549	8.44854147692111	9.72966549200321
HK3	ENSG00000160883	3101	-0.346426417269148	0.439927974557106		10.9469183710681	10.3364752122609	7.35785388401249	10.1215546971772	10.9029736479109	10.9899879188283	9.61987476471005	9.96154324968171	11.3284473290953	10.505472585908	11.2179832542434	9.95378225202516	11.1435590358839	11.826462213662	10.9766152408705	10.9376721688904	10.2968711624983	10.8989603019837	11.6756432017544	11.0586040478722	10.0736243278172	10.9907299087116	10.7377874179372	10.2608882869933	10.3894486426953	10.3549384962236	11.1345490655545	10.784024541248	10.335609431313	11.1072066026552	11.5543046473697	9.10970134103287	9.56961782126925
VIM	ENSG00000026025	7431	-0.165350973124602	0.40032248816112		11.649045890441	10.9113856117289	11.0495968009778	10.7721037667181	11.3798501318824	11.489950246954	10.2810084518188	11.153831972554	11.3087220643301	11.206392697368	11.2227080266485	11.335203549092	11.6392685683297	11.3477783806777	11.2544726904147	10.912826029463	11.5731794073481	10.8888946469494	11.7762186333824	11.5192692803391	11.2096809456266	11.5132889502093	11.487892921715	11.0069421802849	11.3121141611686	11.3115449637843	11.441691627175	11.7781585887407	11.1388070293699	11.3127046710095	11.3560893640762	10.4131770639198	11.260631181949
SH3BP2	ENSG00000087266	6452	-0.330049163721222	0.133434250578147		11.7945924443558	11.1186722914185	9.5989505025859	11.3147094584909	11.5759459695579	11.7125939710919	10.8298190237758	11.5364153697346	11.7187630024257	11.5607890273239	11.7349000785314	11.2411724855192	11.6311964313805	11.5316202847942	11.5738080854091	11.4228381906248	11.3473438989799	11.3241581396212	11.7827033866915	11.9682886261947	11.6615560625779	11.5930587867765	11.4534422289748	11.254262363982	11.6386926930755	11.5830606459972	11.7418882202057	11.4612514906748	11.3264188938241	11.447267261067	11.7661568834467	10.2594351545233	10.932698690056
BCL11B	ENSG00000127152	64919	0.220120076858809	0.212480955596901		10.9488150185238	11.70257943901	11.298655316384	11.6109248158846	11.5010347012254	11.3143884816691	10.8517438318851	10.9879299203426	11.3134430962021	11.4724063844239	11.1959274328943	11.9532706679404	10.992764742656	11.2283332654286	11.3713760332048	11.1250823764383	11.4960064757379	11.1754300523736	11.1254634427732	10.7568462450752	11.5965802772461	11.3594852332513	11.5644458077822	11.4557661026654	11.166486560465	11.3648678270168	11.2916418145926	11.5254502494659	11.606362686122	11.123663258039	10.9808338309866	10.3354402085719	10.8917669157167
ITGAL	ENSG00000005844	3683	-0.189779662859145	0.367904353167935		11.6583444917597	11.1380311622046	10.2242801605911	11.4923812358054	11.5716956103186	11.5512549226211	10.8532436573701	11.1884958241769	11.9029050017146	11.7970927160587	11.7153417307454	11.5758676719678	11.5315964808831	11.9685682811675	11.4806261211488	11.6533474203688	11.4580350739784	11.8405489221596	11.7356304123569	11.9490280609202	11.4172951619393	11.5179872225984	11.574785018454	11.582613580422	11.4741943864392	11.3057449715173	11.9152543766802	11.369197055372	11.4963868765775	11.7600956680776	11.5539063268018	10.4296931925603	11.5129287350421
ABCA1	ENSG00000165029	19	-0.672591520042896	0.00141857081631198		10.8269173820352	10.3354263322445	10.1034355877837	10.1037923051056	10.7366803171746	11.4398083425235	9.88543832166656	11.8223830725632	11.5498334748719	10.9413236504242	10.7222984430661	10.2175580218335	11.3095886978427	11.2025417244721	11.8139203222626	10.718604725397	10.983973326634	10.8326440884147	11.8090235809243	10.7074494543382	10.7115105757884	11.0887532966039	10.7781380864805	10.485065407734	10.5003123874271	11.4952410262779	10.8525851564955	10.8264976463098	10.803109405725	10.4388182346235	11.2810559001662	10.2219804926274	11.3109689574817
MORC3	ENSG00000159256	23515	-0.0938528111013663	0.712491749470958		11.5858800578963	11.401964642293	11.8245073738531	11.3612220246384	10.8315033615216	11.3690026552622	10.5018562481546	11.7765497304413	11.9329670992047	11.4790281309467	11.6124615739068	11.2765104454531	11.1193902191688	11.8982355714225	11.6799724298853	11.213345494786	10.815677420753	12.1357958148568	11.2290904313833	11.24166885742	11.4373473689874	10.8907345768388	11.0030200570078	11.2004878073622	10.8884692514091	11.6462022015423	10.9516041793042	11.0006321969536	10.9778643265705	11.0801298262162	11.4356494995437	10.560418536155	11.1742203127699
PRKCB	ENSG00000166501	5579	-0.238798455641043	0.0354731232338947		11.9044938454036	11.4803546993661	11.7822598079012	11.476394553914	11.9107606350147	11.6805691709575	10.8696394875588	11.8668044977543	11.9317397339885	11.9497986577964	11.9958260302919	11.6562239251462	12.0091975159498	11.6106696380763	11.8363959146012	11.8991568235506	11.682340239034	11.7545167442614	11.9144182744395	11.9508735226147	12.0228987216056	12.0387405343641	11.9419902543018	11.9568856169019	11.9642959916757	11.8853981286291	11.9841297149286	11.8187047717465	11.8153951029935	11.8029951514881	12.0946771407883	11.3216426711808	11.654179320823
ARF1	ENSG00000143761	375	-0.843536297897691	1.05430836091478e-06		11.8275927805601	10.8154267891444	9.89845799892381	10.6511009058338	11.002994038849	11.6610984233698	10.2148116192313	11.6786425011351	11.9415295326692	10.8825785612066	11.3517781848273	10.3022337984554	11.225690049695	10.6517430069755	11.2193490197267	11.4547354064054	10.7811810446181	11.3621408787618	10.8255524981302	11.9332455537456	11.5341912000392	10.9897635426126	11.6371383731301	11.5738300692809	10.7227491172973	11.1879567066953	11.0015202495183	10.6847554772979	10.672249062244	10.4992609688517	11.284901795597	10.447824780258	10.6174680434448
RICTOR	ENSG00000164327	253260	-0.37781082343818	0.017247764888825		11.7240237173668	11.1789093803436	11.9636779951077	11.0330105075057	11.445437079674	11.4113599782496	10.5424170451096	11.7941584314344	11.6647458301766	11.3573161699375	11.5016731009588	11.094379215349	11.7340226632773	10.7204925496926	11.7074890163409	11.8509470485642	11.189167640997	11.2383607749016	11.4467702626937	11.6154969426831	11.5949583413108	11.495022257777	11.5128029881645	11.4728759932116	11.6357163106136	11.658505374741	11.5530625548527	11.289363127273	11.5630479423387	10.8374848619538	12.2139160832947	11.6100249746032	11.8801526572478
JAK1	ENSG00000162434	3716	-0.082641103959896	0.516884440705937		11.8682262334263	11.5668026815163	12.2033890010588	11.6374560285379	11.8975781007916	11.8656182049223	10.9985639826496	11.7921568565906	11.8346075628393	11.8494712725482	11.8054765116189	11.7250939125517	11.9952900346328	11.742235668001	11.7697232198419	11.7965515768724	11.8855104570522	11.7952769348304	11.8289479673722	11.8560718105021	12.0176625737059	11.9431806704863	11.9546533283182	11.7634365562895	11.974427644241	11.843832847425	11.7452877660717	11.8029222874869	11.8021185613916	11.7640816832119	11.6767946060193	11.272687882118	11.8824385133938
IKZF3	ENSG00000161405	22806	0.00963644779307141	0.963212248456048		11.4344389448619	11.3685557496272	11.586559160363	11.6827424744777	11.7601629158182	11.4461722812357	10.954531096389	11.4109290861974	11.5771761385612	11.8555900467773	11.6392092024925	11.9632089253537	11.2534232842377	11.4491094806558	11.435144591166	11.5410070522088	11.518885972667	11.4331009051875	11.2305894929154	11.0882616910094	11.7048062441772	11.542569772792	11.5325829081459	11.6063523774778	11.4756219533556	11.5977386992628	11.9634819447272	11.4898070802858	11.5652177609161	11.2827013462756	11.4156192965243	10.3158251079399	11.3722131042008
IER2	ENSG00000160888	9592	-0.55603733551697	0.0831708808763855		11.3076874083981	10.4425576357407	7.84973148145857	10.5732963381153	11.0465381566798	11.1171026350776	9.69228407908381	11.2028850077223	11.2625956698963	11.1038533633568	10.8651778505191	10.5929216556314	11.2310421391838	11.0387720562716	10.961451242091	10.9438173245719	11.1117837047029	10.6074776523106	11.6697627320173	10.9390563446775	12.051559672003	11.0568140308875	11.2004671739942	10.9309949426475	11.4054524347577	11.3151026252247	11.4253580670013	10.8585594908259	10.7468370124923	10.722187594625	11.3629275710079	9.84302089835783	10.0365129691806
CNPPD1	ENSG00000115649	27013	-1.00429343140563	0.000990675988265985		11.7017120182111	10.7949859499971	7.94203188565599	10.3415510880341	10.7450139640041	11.1263807665267	10.5479868928066	11.7505001768718	11.620483340449	10.6820377317399	10.5922612989226	10.0407689631286	10.8791549578695	10.1667160931812	11.2353601908219	12.0062381333868	10.3360978881063	11.3085641884883	9.80626104595906	11.9220000502804	11.2880713246026	10.6078984973926	11.2998556698646	11.6132270227831	10.3221892237342	10.762109244017	10.3711520317441	9.81668809369799	10.3645889174312	9.94933433954521	10.9047513937057	10.2071470938147	9.78815130876789
RBM47	ENSG00000163694	54502	-0.820555107779771	1.22559269357121e-07		11.5947866802439	10.260035771093	10.7112293917556	10.2530445003849	11.5394121531257	11.4408709516765	9.82390131091094	11.0695521597785	11.1966608840885	11.2529911019853	11.3662616617537	10.1160464636059	11.6885046393393	10.169453846385	11.1688309623351	11.4366986474199	11.1429614315534	10.9294976512885	11.6026720797619	11.664682669009	11.2272404771758	11.6473633562298	11.5835343923735	11.1913270460461	11.5168805163615	11.344993412205	11.1892543024161	10.9123118273752	10.901749946529	10.6154366261587	11.5310182106801	11.1183767383404	11.6583779706461
PHF3	ENSG00000118482	23469	-0.107826477197549	0.46738717775075		11.6706500808669	11.5902654997803	12.4055349071779	11.5436947118599	11.7230862702795	11.8299729060696	10.9712015228508	11.940942749889	11.8871608145482	11.6874016485678	11.7971874662319	11.7893150066592	11.7585201333536	11.5817239939752	11.7901861318364	11.7604674849059	11.7431071239515	11.9439572465087	11.6126686653095	11.9600655745016	11.9775660943056	11.9083338680158	11.8175724382602	11.7757435352064	11.7878646474892	11.6689680413454	11.5984138823416	11.6374894514697	11.6021421329486	11.4990672394087	12.0314310518694	11.2146247653672	11.7567120565268
ACAP2	ENSG00000114331	23527	-0.414663615619228	0.00110861873363464		11.7836584109137	11.1009008289788	11.7085569092894	11.0014305166453	11.6390548641808	11.5093261337543	10.3549260449605	11.4141868284509	11.4814274769151	11.4514590875154	11.5588318377443	11.1229462107417	11.7264652466395	11.1314189108218	11.5779989546185	11.2812306258324	11.1958394389511	11.3235835840333	11.9853738938707	11.7117017224218	11.5748029944157	11.7208084797108	11.7004083421952	11.4025219768232	11.366481099444	11.6398337425245	11.5775862484281	11.4075150651809	11.4366036259527	10.8761886651288	11.9334880629488	11.3831778265782	11.7041431021805
LPGAT1	ENSG00000123684	9926	-0.337606084489771	0.0365215314595486		11.9064460897944	11.2711074557388	11.7156418022256	10.8046782809187	11.8108076126462	11.6039059379484	10.3009476080076	11.5967214501281	11.3377462833245	11.2971311360805	11.7069378923516	10.7948737023065	11.9371881263982	11.8138537714404	11.5753810891551	11.4366986474199	11.2596389039834	11.6738823970809	11.8743948403249	11.7524821689535	11.5682051514593	11.8011930284423	11.5357226648356	11.4018603671719	11.4277494902668	11.6212763817483	11.6166265426162	11.496488206765	11.5060199880235	11.4222584585729	11.9757284704807	11.3382458404498	11.8604095416701
OSBPL8	ENSG00000091039	114882	-0.374472126503117	0.00745592736139736		11.9842945465423	11.37977829287	11.9196059975959	11.0681871883459	11.7065121182773	11.7563518081791	10.3216987888759	11.6441017624627	11.362102287823	11.5859537043283	11.6475768834987	11.1075225606839	11.8513915438177	11.0477151752642	11.61109449179	11.4453844574096	11.3632353730688	11.3395852060463	11.7796352961336	11.4871959211236	11.8189669643674	11.9326639719232	11.7849627158369	11.4722459012672	11.6008208870145	11.8073616775798	11.5447944156065	11.4409976058284	11.5206296041057	11.1752051432378	11.7987941816245	11.6410534062404	11.856428275985
CAVIN2	ENSG00000168497	8436	0.0905319125268929	0.753464681200545		10.6609404145256	10.7850396306019	11.3467002508931	11.0261220500589	10.691139507043	11.6199434390115	10.104386547038	11.1483640920248	11.2630838408086	11.891105567544	11.2833264227018	11.1358327397605	10.4910180481458	10.8616027474594	10.9141485968732	11.0310589648589	10.3215129704179	11.1798813243759	10.6127839763642	10.605608694495	10.7034996008681	9.98923791864751	10.853712021426	11.1913270460461	11.1904507605336	10.7757353702361	10.3864925409594	11.7149590644654	10.7362775887407	10.7465838671872	10.8375826797849	10.1921590092359	11.2626386863542
EIF2AK2	ENSG00000055332	5610	-0.468741166967601	0.170259985100027		10.0642845551436	9.30644977483964	10.2771499071551	10.1724255963031	9.90948906519657	9.60833409838049	9.02517224129989	10.1090326883705	11.570487522825	10.0247968393492	10.8361721291067	10.4790976539404	10.692529290784	10.3419338778005	10.472223156357	11.1196649703546	9.64039173099482	10.1536721093534	10.8069095203764	10.3270357759228	10.0516744771415	10.6328840418854	10.1587423265079	9.89882062934929	10.8456660738777	10.3038663911784	10.9457033231672	9.59723004587924	10.1248900416229	10.1028957070553	11.9816630755527	9.88628110564368	10.4110644099733
RALB	ENSG00000144118	5899	-0.887417236382263	2.52359140908264e-09		11.3267692629149	9.94752820793863	10.6808656722927	10.0417022995169	11.3424136449225	11.0469413544355	9.56397611005846	11.1585022728111	11.2159532600188	11.0136695069872	11.4637655429692	10.0305636541194	11.2125228849778	10.4661951863614	11.2406579669128	11.1580471085347	10.9506934476658	10.8818846868445	11.7314021869865	11.2920511422602	11.2117994193855	11.3084800371465	11.324121866463	10.9060079342162	11.0952058185136	11.297225859372	11.281724203995	10.575327926242	10.4610694505004	10.6690278018527	11.7764356097217	10.7165856877259	11.4796636342544
ADGRE2	ENSG00000127507	30817	-0.862578737717479	5.14688782168913e-06		11.5091519762461	10.2013555531012	10.0620957605365	10.0417022995169	11.5750968994528	11.2630411217954	10.1793370459456	10.9922971644209	11.2901608690213	10.5097944586996	11.4181565157292	10.0478697659184	11.6508491190635	10.9461485692306	11.3346910148495	11.1340663772697	11.0104584224506	10.7597311773729	11.5237741558976	11.6831196281586	11.4105486318644	11.2523847118865	11.2657491844707	10.2072907432183	10.1188409010874	11.0001346206014	10.9958207211788	9.82380977963503	10.8766236801969	11.123663258039	11.486211397232	10.3871023823593	11.4202109593421
DMXL2	ENSG00000104093	23312	-0.260485442271531	0.236831418526777		11.2570631432787	10.7649385223048	11.6492832422964	10.707792666628	10.8610760129827	11.3155476385867	10.5516881859819	10.9712126100232	11.2892025397645	10.5497979714921	11.8906785787874	11.0632370512565	11.4416281328183	11.1321197686557	10.8831405978948	11.1527524339825	10.8087278237972	11.6271607336141	12.0129228240091	11.9481044437675	10.9349119769602	11.4044037643365	11.0700817419121	10.926400296064	11.3190232214725	11.181149001206	11.3014916568483	11.4482911934647	10.8766236801969	10.928813531718	11.7136346870289	11.4654952966801	11.4788005087767
KDM7A	ENSG00000006459	80853	-0.545207895893336	0.000148208992717872		11.8725602360558	11.3057547071174	11.6627152506367	11.0084377416444	11.6152985870498	11.7077470861459	10.8214146323762	12.4731025359971	11.7701430049097	11.3749397230033	11.4098950002513	11.117181668572	11.7581083701082	10.8556727718029	11.5339147045515	12.065178011824	11.0566451376794	11.7274128231965	11.5258103175689	11.9719283201561	11.4683894625839	11.6189055657613	11.575166532036	11.4854203477811	11.1700185028377	11.7039837604661	11.2664228678721	11.3618976458458	11.3586795143383	10.6728907070221	11.9801817121078	11.4340390250122	11.7096710001451
NBPF10	ENSG00000271425	100132406	-0.0404196096382134	0.846574336500543		11.5278748800917	11.2923195644079	11.3326710574718	11.2316951862863	11.2470028086337	11.2461187280906	11.2440668749328	11.969119990003	11.569303951292	11.5532786813512	11.6576416407241	11.3585976901526	11.6140053937705	12.1273812611486	11.4744568415391	11.9493728922017	11.5455920751243	11.7815389751254	11.8325710985469	12.0787440481972	11.3341751234956	11.1677728876635	11.2919848417379	11.0548759849901	11.4511589566161	11.3266047581202	11.2341145051615	11.8112817204923	11.2703280986825	11.7285465572392	11.5990067584632	10.9907306448015	11.9768416167592
CLEC2D	ENSG00000069493	29121	0.208727602424567	0.186713497334533		11.1139845798468	11.5283577970494	12.0877050373928	11.5463224606282	11.3065393130238	11.1953857848563	10.8902405898724	11.2554185186467	11.0983145946538	11.5851355590187	11.186284244931	11.8028405310968	11.0967650863389	11.0439956184979	11.2817111697567	11.3483794924116	11.610603086447	11.2703164449984	11.0735022657835	10.8956186784209	11.499355406091	11.157483932334	11.2254780287515	11.2103466990894	11.1950805993181	11.3331990945269	11.46456156036	11.4744723827666	11.2502364950888	11.133784015345	11.0682440490627	10.6063316572826	11.2332526134402
DICER1	ENSG00000100697	23405	-0.32336059741315	0.0022461645697271		11.956926540338	11.4756079471735	11.8745170459692	11.4391738840812	11.8071968842781	11.9042602352556	10.8821823988776	11.8543886995627	11.620483340449	11.7551581241053	11.7382028993185	11.5674392704599	12.0628573385024	11.2111902855968	11.8201250546528	11.7942871725016	11.7315241756364	11.7647095113689	11.75832030893	12.1643409349376	11.6568997534572	11.9225762629807	11.7743699175407	11.825921239668	11.8237996525331	11.8655234695192	11.5520922898625	11.6260262614367	11.6631763402384	11.2862340844211	11.8924953141744	11.4681598835632	12.0820172934321
LGALS3	ENSG00000131981	3958	-1.68245443257766	1.94824704702298e-06		11.504862648442	10.4209694171521	8.82438410450735	9.30909984220993	10.0703168003717	11.4037506372844	8.92791954496151	11.018226252624	10.6190980405666	9.50762721567279	11.2332824758287	8.5585894727183	10.5682822048234	9.27907732487363	11.2720421214794	11.0320206102567	8.91786632148973	10.7270678403147	9.02434149231882	11.665244842112	10.4883695058129	10.2474807014954	11.2404713128275	11.1438376896185	8.40431031042977	10.3252200923881	9.658505986047	8.13315734348561	9.36563930800042	8.93305975775715	10.1965527565051	8.74531291215329	9.59223431958288
MSRB1	ENSG00000198736	51734	-0.978290266113024	0.000105806621636541		11.4630225241485	10.0225065060395	8.05586705682144	9.79969299786566	11.2238915404056	11.0385405264582	9.15344668885249	10.4258507990999	10.9986379301481	11.0318031046684	11.1838633330557	9.59330098728175	11.3341110998212	10.7073791605817	11.2267095574821	10.9861148144299	11.2265725485736	10.6874043127439	11.45106263721	11.0405119882073	10.9476820763303	11.2426843495044	11.3928312989314	11.0599184367396	10.9355823741368	11.0802125549053	11.2945458202111	10.327825537054	10.4027467319483	10.6844176279582	11.313423527722	9.89689529184561	10.2379989870116
ADCY7	ENSG00000121281	113	-0.0427841865797244	0.843407936884336		11.3456018257088	11.2141071104984	10.494575649875	11.6092502938677	11.5170391053903	11.6390484993149	11.0320521582306	11.0949516030657	11.7087653190653	11.2565930311737	11.6115613845663	11.5404195797844	11.6130948998425	11.5474655305311	11.4177121743483	11.4711322624173	11.4716590222284	11.5870352120034	11.8605879261988	11.6494205515216	11.0300405583038	11.5266721748336	11.1775299524663	11.4365138860999	11.6352906111506	11.4298879052731	11.7187292429746	11.430569146864	11.6079422140355	11.6871601197055	11.829064237785	10.3757811916414	11.0708838165217
MYCBP2	ENSG00000005810	23077	0.130862162991268	0.219187921707774		11.4625802360751	11.6940237406652	12.2514910792794	11.8387838118369	11.4661947880819	11.625094084256	11.5590362783792	11.79765451646	11.7783604376644	11.7294733150515	11.8991865407296	12.0362762777007	11.6230788512584	11.779384035341	11.6892030903792	11.920595879323	11.7412844113867	12.0460265409887	11.7200659307364	12.0162254514135	11.8478521694833	11.8094284681977	11.6664373479875	11.7828743997153	11.8930900299911	11.7411471519801	11.6314003399251	11.954283678319	11.8294533931719	11.7687782675706	11.7937430417978	11.3226246396971	11.8101789492386
AGO2	ENSG00000123908	27161	-0.450961269933347	2.48865835677888e-05		12.0602026132931	11.4684583873277	11.2228600453248	11.3745923902395	11.6366153894594	12.0662054059492	11.021420382387	11.9932769764387	11.7293984422614	11.7003036505854	11.3229173736318	11.1958596833009	11.9480589819187	11.1425919410524	11.5072419121676	11.8217840959609	11.4709258747663	11.775670977697	11.4316455068382	12.029821137145	11.4319061864877	11.5072257306208	11.8598314235799	11.5820296747293	11.3078459136691	11.896718083152	11.1306538018654	11.3679830508769	11.3834862811213	11.1455024324115	11.6694593714086	11.5559446624514	11.5912848677548
SYK	ENSG00000165025	6850	-0.394350283517504	0.00930026316364951		11.7704986507414	11.1859017734336	10.914081202435	11.0254941906775	11.8251607947892	11.6147743294262	10.5142398182569	11.3584550484868	11.3989925636655	11.493489798813	11.6878482499982	11.026289299561	12.0648562265595	11.556367806931	11.5674988535035	11.7800535143771	11.4720254562019	11.6566527296181	11.8880708224234	11.7429273488077	11.7291616686615	12.0075854941015	11.73428081088	11.5543159102197	11.7506182704943	11.6053852767109	11.6207969955269	11.5495651468776	11.2346410141189	11.4758325999157	11.6668831984511	10.6476926566792	11.4048430563136
PACSIN2	ENSG00000100266	11252	-0.611588055073721	0.00212763650883583		11.7889594251278	10.2287366846766	10.0289500958212	10.1690137591672	11.692096549587	10.9709825791565	9.90150865456317	10.9712126100232	10.9473045184218	11.0929562018761	10.9488472985543	10.5733954401995	11.4740855719683	10.8675084118656	11.569604999783	11.6357484511568	11.0847178013541	10.6900828094167	11.5651493438157	11.007185155356	11.3093304682762	11.57835391238	11.6549334793292	10.9627536168421	11.3184929293599	11.1762665920387	10.8295360264274	10.8740415731421	11.2057194584539	10.7132127420037	11.3311997043975	10.3490133136208	10.9389905210948
RSRP1	ENSG00000117616	57035	-0.223776537948151	0.133868309903084		11.9222912681954	11.5529000706297	11.1594611991512	11.6271502958868	11.7582941511139	11.7037692996305	10.9608051314091	11.5280201988216	11.5598002398808	11.5756933694969	11.7975832649313	11.4133200678103	11.8560164367239	11.9056301053354	11.5366088788946	11.9805773729555	11.9887210230379	12.1761255144054	11.8253157106527	12.2548836899291	11.2987400871273	12.0109219022092	11.8191837272964	11.9613819797888	11.7913076734505	11.6057483899393	11.3877806134811	11.5690638936722	11.7812719533839	11.6063066617431	11.8028223935761	11.343092953379	11.7308483545219
JAK3	ENSG00000105639	3718	-0.667664155280089	0.000185402432357599		11.4630225241485	10.6791281989504	9.50349611062342	10.930088751773	11.5415870178565	11.5463268666219	10.3612693976037	11.0462194770721	11.5406028019703	11.4630845469494	11.8757615098801	10.4464957245006	11.6504054287891	10.8385942180028	11.4000663869245	11.7453083603977	11.3683626110302	11.3788290126489	11.4454800543763	11.4602360861749	11.0819274098283	11.3444478471267	11.3511089113602	11.4716155338326	11.2987337066988	11.3806572949207	11.4469212870215	10.7302121280762	11.0996635174878	11.1887518051404	11.6701945762639	10.0802976645563	11.1093234773579
THEMIS2	ENSG00000130775	9473	-0.485987656674506	0.0568333102552651		11.5206698237002	10.4219577594394	9.18854834612836	10.5207717522721	11.2287595413669	11.428067657011	10.0451617437555	11.1436607693362	11.08456920994	11.3462513962905	11.3979355104275	10.7245549412332	11.4452139644373	11.159878220714	11.2551272433679	11.3545412633225	11.3596750340763	10.8326440884147	11.6486164871277	11.532887576654	11.4197406390451	11.3647114788199	11.1905392896622	11.0104194092177	11.4879353455048	11.2342613342906	11.3209917001321	11.1648561359322	10.8331470037717	11.2165274982895	11.6535611161247	9.47226195636614	10.594525713801
SPEN	ENSG00000065526	23013	-0.178732249962687	0.15490866412968		11.6637411131914	11.3807942052389	11.7276480338414	11.4096520773297	11.6913132090339	11.823877546942	10.964278937157	11.74430187331	11.7012213040787	11.6809070984774	11.6797116793866	11.5702542153712	11.9865292600931	11.8543283638229	11.8464184807795	11.7276167224127	11.8970164233648	11.8441580854446	11.8997356056597	11.8115688027654	11.938029592465	11.8794200463677	11.8573242331135	11.8214760654588	11.8614110047177	11.8333291230229	11.7013314216845	11.7228934621667	11.5099679317045	11.7502648451773	11.7730175016191	10.9301547011891	11.7100387743114
CPD	ENSG00000108582	1362	-0.528487577687276	0.00107832893310491		11.7786931547789	10.6397566762404	11.4367252572292	10.5715760512879	11.6881755845198	11.6510340446966	10.0078782806334	11.3441788251293	11.1687934216389	11.6452434430657	11.6528368250488	10.353037724545	11.6618972367641	10.8351540732595	11.5198232644048	11.1232788361541	11.2609119766071	11.1464817152418	11.4433271380385	11.7407954304373	11.4487673116517	11.5828452053354	11.4575869314314	11.6308362904546	11.5911954468889	11.6592052526052	11.0191873425897	11.2062065678137	11.3945115633766	11.0666917640949	11.6639333540499	11.1954536877599	11.5569390664412
CD300E	ENSG00000186407	342510	-0.0940047145103555	0.792413033215058		10.1905837846013	9.88860614396601	10.5385250442788	10.634720003884	10.1784419912273	10.6491191387111	9.83002253600032	9.98104977533735	11.4927094343636	10.2379518524308	11.3694605463722	10.9575128524391	10.982221844629	11.0484579358794	10.4029666896138	10.81787159009	10.5644697515635	11.0483440006678	10.8914958640257	11.4628255193467	10.7788157802394	10.669567677421	10.3087330853188	10.2447222496517	11.1373137243167	10.2957762872975	11.4702228054614	11.2803568979199	10.1424665571623	10.7727349440045	11.7651249697744	9.43988640594351	10.44508247138
RAB2B	ENSG00000129472	84932	-1.04450888231436	0.000240720179663032		11.6396869368966	10.7222715139075	10.3172113552053	10.0127977710062	10.9331190007741	10.8214736918792	10.4252297354761	12.1491804004694	10.9406046949209	10.7228054850172	10.7986781604869	9.53949855094103	10.6099873186025	9.30432547705418	11.1041770877078	11.5389796283194	9.87196327886724	11.852942644746	9.56528349327838	11.4459104692704	11.4731063987961	10.0480864550157	10.8173890035533	10.787364460902	9.64448129912437	10.5382592095053	9.99562435817827	9.16287006445047	10.4327985300726	9.64162157132334	10.2972236767034	10.6970195366825	10.7486536803012
HELZ2	ENSG00000130589	85441	-0.216213874889227	0.627599738225225		10.3580549081193	9.93787438342096	7.57352125582512	10.2859579217157	10.4163386631977	10.0169737053244	9.9556788154457	10.1487566161704	11.717338998711	10.5531517368434	10.9481340852471	10.4487944048029	10.7483634352874	10.9916604301905	10.3376505107371	10.8704391538678	10.362458709166	10.023629792774	11.0126424011052	10.4960110378435	10.5387811976037	10.6827875639778	10.4319489572915	10.1067724408828	11.1828954077735	10.4712234500287	10.9464422532256	10.2621661267935	10.2409206113892	10.8835395845435	11.6760627593947	8.64687458508055	9.19573402817331
SMARCA5	ENSG00000153147	8467	0.187299322410975	0.455339731962066		11.1100355389457	10.946813556808	12.1459355157109	11.4681032854969	10.4454665800201	10.9863524623133	10.3075330204766	11.3912265095175	11.3989925636655	11.4397391229434	11.2162074639988	11.3675264303492	10.6628985462462	11.6483815484655	11.1660491534191	11.0155847115161	10.8459766212671	11.9826753341914	10.9319965925411	10.9343978035814	11.4439699354885	10.6241883410788	10.792654587099	10.8517898723455	10.8998609781958	11.1315642583198	10.7308921726307	10.9980180015963	10.9843673253832	10.8815385054984	10.8693181988891	10.4550139172885	11.1347572839158
KAT2B	ENSG00000114166	8850	-0.726440201066915	0.0012824129184148		11.6373376763585	10.9665770126618	10.7531773732525	10.6164830922558	11.299872967267	11.4108177838317	10.496104614059	12.0970367873411	11.7632591924325	11.1203286140493	10.508586610754	9.99741046701315	11.3095886978427	10.769982938395	10.9207661692469	11.5862135562311	10.0828695908984	11.4261600261791	10.4659761540313	11.8555793291907	10.9803641316977	10.8646123418728	11.4695396242258	11.4104376999563	9.86596187633896	11.1927997417828	10.4721738453865	10.385821968165	10.9507248236229	10.1535936551413	11.0194412377135	10.398335167316	11.0254904196486
SNN	ENSG00000184602	8303	-0.491389243256695	0.0260790393328115		11.2657094702626	10.1365668596442	9.48400793129011	10.65760143536	11.2491339739776	11.4755047886965	9.96543824970831	11.0165120877319	11.1981933903245	11.6585264618782	11.2691229963659	10.8699410544714	11.225690049695	10.5013644893899	11.179215186276	10.9791509016014	11.2735812422109	10.6084220196598	11.2548560169996	11.0637317595854	10.824771534722	11.0878505018006	11.2591149742277	11.1681671240273	11.1593966030752	11.3397634027339	11.23653271037	11.3557864436551	10.778994163952	10.9060263177244	11.3579160598833	9.71084030530097	10.5953229454582
NIPBL	ENSG00000164190	25836	-0.222986068079394	0.0364675283490688		12.1367560124094	11.6479376662148	12.3203539380557	11.7052552319645	11.9204855061327	11.8914942571744	11.1999671486345	12.2100367473295	12.0059275082478	12.0382288629472	12.085422593208	11.6060141508128	12.0389910504537	12.0337565798876	11.9237745263718	12.1810636058351	11.8882583107254	12.2942822329394	11.8282882371653	12.2425070754924	12.0448436866559	12.1017861049304	12.0325548938678	11.981886586714	11.8987758294181	12.0222466478566	11.8567406301196	11.7511011625142	11.8222146160466	11.8068644926473	11.9514404304782	11.7147019565253	11.977758179022
LPIN2	ENSG00000101577	9663	-0.474851502480617	0.00173841004370593		12.0014439798274	11.3317298160128	10.7749001529212	11.5684670573905	11.9417180268873	11.9294581047269	11.2543168534432	12.1179611970229	11.859026588299	11.4732910431018	11.4031474834201	10.8486409096961	11.6570464904952	11.1564375116597	11.7132156746041	12.230886564098	11.2343705585519	11.8429560343478	11.3411103875452	12.2124394998917	11.9069958900012	11.4626619409195	11.6849375787459	11.4352212177827	11.6764230402927	11.4298879052731	11.2170725099519	11.2402239766348	11.4975235300987	11.0304326173315	11.9685745585782	11.3236059397573	11.4865500991389
ICAM3	ENSG00000076662	3385	-0.601270929552645	0.020431642512286		11.5022829132357	10.2622455593746	8.85833146726741	9.75936588571475	11.2655445291394	11.4456430246262	9.93595853764186	10.6190751642706	11.0236347177032	11.296131454734	11.0252209348327	10.1994612160621	11.4230445015639	10.5314480003333	11.1548679122525	10.9661279387282	11.3921806117069	10.287148589185	11.1745781249678	11.161834439265	11.0842420877117	11.2739747506542	11.3902316244652	11.1587979362407	11.3934181476417	11.2520033661502	10.7572471630838	10.7514822598101	10.8113637970698	11.0991942449082	10.6407058680659	9.70178101588682	10.6213869261962
TRIP12	ENSG00000153827	9320	-0.353479399174272	0.00134128706849021		12.2099771809006	11.8876025533039	11.8070543837868	11.5796269095373	11.8233744400078	11.99204178676	11.206434122642	12.3768989979472	12.0745401781267	11.9293171808717	11.8991865407296	11.5762177884406	12.0335577648596	11.6061377273588	11.8072426360192	12.2483600842553	11.4804278350595	12.2344286383807	11.6478688526743	12.3390204651688	12.0357072879018	11.7490560075709	11.9193334214313	11.9867469720976	11.5293062875126	11.8862950468453	11.7091864270587	11.6310947882658	11.778001890805	11.5461271631669	12.0416932124344	11.571722247057	11.8703148846493
UBN1	ENSG00000118900	29855	-0.61022052484132	0.000136264930194467		11.7184780731851	10.5073077615692	9.97148264795335	10.5384937800028	11.5210126014438	11.3717912372117	10.089170494841	11.1816294286571	11.3851569863237	11.3414140082563	11.2367901227408	10.5335299299968	11.4949954310226	10.6160966953457	11.421215561421	11.3005093409481	11.3146169438225	10.7348711129796	11.5659411104239	11.4576419938892	11.2617305322713	11.4216999713129	11.3670619191977	11.2483855309134	11.5938269457348	11.535060830038	10.9143209770048	10.9468831523059	11.0777866299345	10.809689658707	11.4001902929238	10.6079446335076	11.1093234773579
MED13L	ENSG00000123066	23389	-0.241622386727933	0.0195115139843288		12.0779219773086	11.6936150575242	11.8295102736606	11.4067627829663	11.937760666971	11.9241497678218	11.2446382344098	12.1350376776409	11.8991420424918	11.7160836738071	11.7349000785314	11.5758676719678	12.0695095534286	11.8505019405709	11.9983646978664	12.0595326559895	11.5928552393802	12.1229785972254	12.0382449543726	12.1092221981459	12.1271872579275	11.9083338680158	11.8877409987396	11.6626638608958	11.8621387648048	11.8320883459564	11.8488616428699	11.8835638149031	11.7458436093187	11.706872723724	12.058636199668	11.3944288689342	11.9409469463221
ARHGEF18	ENSG00000104880	23370	0.104297381173182	0.690761603513696		11.1324571073733	11.4124344092077	9.72536695512744	11.2371276932191	11.273941952867	11.1827362016915	10.8517438318851	10.9756307419246	11.3020865359674	11.4608561498905	11.172918624748	11.5371860878558	11.1729020448161	11.6026030339707	11.3109648347573	11.226844835979	11.5330034563603	11.1962952961566	11.4346831783685	11.057747652503	11.376334119688	11.34972879334	11.4194236242404	11.364996149745	11.4336375881771	11.1806615038879	11.2599000077464	11.4177199530804	11.1889285072074	11.6398252747892	10.8699586379396	9.70480715211561	10.2703280607657
PHC2	ENSG00000134686	1912	-0.838436962446286	3.4406571620664e-06		11.5777351081099	10.1569061437051	10.3465416188445	10.0367170419339	11.4616077228236	11.3368256087468	9.70567048385986	10.7268210546949	10.8414199622606	11.0401879830843	11.2297662721528	9.64783002469268	11.3846092862951	9.77356940301887	11.2045142117317	11.1313770525544	11.223528559105	10.3012423122242	11.4583304725415	11.2150336864644	11.1401913866767	11.3654565410581	11.2495842482883	10.9645474256996	11.3782326298142	11.3579860206559	10.7773248568616	10.3890208164614	10.7554193208807	10.6194458257913	11.3307347077337	10.7314577207862	11.1896023490068
ARL4A	ENSG00000122644	10124	-1.41528010280834	9.18058774253034e-05		11.3759831493757	10.1769615367518	8.81183361537864	9.14653040103204	10.0691087802871	10.7434853725649	9.87659619463049	11.7091963321637	11.4666700789631	9.36158728965192	9.6318488837265	9.06245016668604	9.79025833620318	8.59070357962196	10.5786301800348	11.6589589185571	8.76883599541969	11.0117114860987	9.33817970510446	11.1173212692788	10.6503128353301	9.47218614088235	10.3742963076671	10.2042536843879	8.56623318926385	10.7231216334121	8.80762819058606	9.40130815886456	9.84957285104429	8.37832166718184	10.7997640197612	9.91005351795812	10.4826308554309
SPN	ENSG00000197471	6693	-0.0722563304670664	0.802150174413667		11.0906990325132	10.6931079367945	9.84762429265057	11.4555762881611	11.4210721561114	11.2910074228087	10.1697273807852	10.3597300376	11.5280672146518	11.5599564736725	11.2668374039126	11.5095879523847	11.0094745483876	11.6146860802053	11.2346965976045	11.042556568829	11.3828564943146	11.1918945061627	11.1211592881177	11.5080305628735	11.1702800319286	11.1375557322403	11.3936968163712	11.3872276038123	11.2786998677789	11.137605289404	11.5713746103579	11.0669880763361	11.268997336056	11.4291221774559	11.2916075206164	9.73175839475004	10.6976045144234
CDC42SE2	ENSG00000158985	56990	-0.0628731952945367	0.686798342327375		11.6832311815532	11.5057205611675	11.9552523833352	11.6399184828541	11.6390548641808	11.7134734752728	10.826768552227	11.5495098081027	11.6454075621842	11.6519002474208	11.6672035065306	11.704103462957	11.3920602735804	11.5427302139211	11.7122628094815	11.2584079873315	11.5473318338636	11.4154160702869	11.7394954247236	11.3505534071284	11.9486508671622	11.7410415889239	11.705644755828	11.6212062350198	11.5265542446655	11.7181584535089	11.7113608008244	11.5623577331829	11.7956651843567	11.1790110606018	11.8486804916611	10.9670562944021	11.5756277089326
RAB31	ENSG00000168461	11031	-0.688186841693749	2.80628995019349e-06		11.3121133858649	10.4657447697129	10.9737264616336	10.2465861969663	11.2639645513564	11.2886483226395	9.82543406936263	10.9435135940665	11.1750329225093	11.2632585421693	11.1194484706239	10.4388068246488	11.2191215029201	10.5598734565454	11.2919538307588	10.8289824908963	10.7764393076698	10.7391880633898	11.5192844526518	11.0806935413519	11.1357350028145	11.3542399719256	11.4633695699679	10.4159023750007	10.8263922464261	11.0885527871912	11.097111957265	10.8504657540808	10.5967731591124	10.4586524328812	11.9478071603729	11.2928706464003	11.4447291022255
TECPR2	ENSG00000196663	9895	-1.03813358125869	2.22387597940011e-10		11.1627280415064	9.81816227175009	9.64351250404258	9.63770018657498	11.1471135534925	11.1506178315724	9.38599484000662	10.8874031580131	10.9779666266435	10.8644775303895	10.7088844208523	9.54525827834373	11.2760376671951	9.95764714813369	11.0740717525421	11.0511199655687	10.8828379571201	10.4435613858944	11.7782696022749	11.0274485873763	10.90902710375	10.7821609617853	11.0499045242071	10.6003688988284	10.7009315521793	11.4331655007842	10.9286024834413	10.4017455467051	10.4680512320785	10.4159424006877	11.2762340562909	10.6878985469695	11.0112305704823
CTDSP2	ENSG00000175215	10106	-0.279520687131596	0.0412810946478859		11.7669212472961	11.354144984807	10.8661704989743	11.2586552612058	11.9443502469779	11.9351240099935	10.769137271082	11.3786074849182	11.6348862194868	11.5047825463697	11.5257652082706	11.3755957558831	11.8201739762853	11.6166901136575	11.624832007926	11.6217684098402	11.5813537203228	11.6913539779105	11.5611839759235	11.5384218356009	11.3579613795452	11.6145253704587	11.6870570274185	11.626878759438	11.5655069192661	11.7275314286421	11.5211898501326	11.2850814637428	11.5543358669094	11.4674111759425	11.782227864219	10.6694813860457	11.3435767023334
ARF6	ENSG00000165527	382	-0.0979577123070261	0.618901773478772		11.5095802080245	11.2203637705165	11.0686076191932	11.5804817926698	11.5991015940909	11.4366158078101	10.5018562481546	11.2282809166423	11.6757856764902	11.6858761485819	11.5166575664275	11.6008612438481	11.4194030332261	11.5464145811114	11.3340716187964	11.3203208765352	11.6029280058366	11.4056775719496	11.4238048344806	11.2898651340679	11.9056882135916	11.6000388909916	11.5804971498611	11.3581910963057	11.4670352717974	11.3635799882231	11.7813355144891	11.4555480689615	11.4036353237009	11.478481809749	11.5673878731423	10.1813567201518	11.0106333366289
SELPLG	ENSG00000110876	6404	-0.448619881289327	0.0726783955610414		11.4267502009168	10.3818846583606	9.49378526147035	10.5533878105357	11.5493894794359	11.1388777314929	9.81157988102271	10.6547916557023	11.2103951310052	11.0413818498673	11.3135363850178	10.5831916563415	11.3631060659465	11.2986864678873	11.1895251284444	10.8134031198643	11.1553373734137	10.8229161089902	11.5824685592916	11.3393232278815	10.8906269272451	11.339905872912	11.5629077478809	11.1844180617053	11.1793949187389	11.0734003933656	11.3630959611691	10.7060618208531	10.9786788083277	11.3874409707037	11.4382417373169	9.52120863743315	10.8415998535903
ZNFX1	ENSG00000124201	57169	-0.471227906877908	0.000548174317866186		11.5879091266561	10.749282937652	10.7499311346061	11.012879207575	11.5601566605736	11.4291389517429	10.4922573803714	11.3892413607415	11.8080966384796	11.2010615202353	11.6519614994778	11.023723625741	11.4690620155077	11.1735595003833	11.3328320277074	11.5477446162095	11.2689487640684	11.3027455715974	11.7597050176318	11.5867034860004	11.4559335767049	11.4654444637816	11.5578976920016	11.480415695668	11.4813181277527	11.4331655007842	11.6492036193795	10.9039568237275	11.2703280986825	11.214409806841	11.854513711745	10.3354402085719	11.4566143887819
KCTD12	ENSG00000178695	115207	-0.241379302838479	0.306058436562403		11.2692547026433	10.7649385223048	10.8669197859511	10.7187126130732	11.4505388526681	11.1680505935548	9.7123170448329	10.6668673799596	11.0966720541	11.0063516843648	11.3837683315201	10.7607600336137	11.6649756008749	11.1194518824573	10.7749817036567	10.7446571251165	10.893277021554	10.971924552759	11.4057847207666	11.311577456478	10.5677605419731	11.5085753179705	11.0754868938466	10.9465080372637	11.1973899535801	10.8407628215826	11.247364707741	11.649861417079	10.7667834158739	10.7026708905018	11.7740437850107	10.3334906940869	10.8096778027115
MYADM	ENSG00000179820	91663	-0.0438417508143131	0.880959937108645		11.1501465441784	10.9316376393977	10.6101115276209	10.219359848981	11.4398508416007	11.6376591191215	9.96265660579333	10.7226204533089	10.9809378889987	10.9174621372178	10.9098194364214	10.7251869412066	10.7924887281689	11.6527828153992	10.7115056428889	10.9190778513546	11.1806721183783	10.1780707297714	11.5556140756891	10.7840345054241	11.0001138047923	11.2779376601771	11.3780374376388	11.2527954004864	11.2123112341069	10.8376730333753	10.7979456895839	11.2344618334735	10.9315024737553	11.6063066617431	11.5475181868612	10.3908563983592	10.4895097756613
DDX60	ENSG00000137628	55601	-0.474098910414239	0.273053281157989		9.53304348615422	9.06294580876626	9.8168580192495	9.89098140297414	9.04336628607417	8.98465807773194	9.10352104464875	9.70621400829983	11.4573160854918	9.46357416235131	10.4412073255225	10.2644409928107	9.68290747268499	10.2569927830394	9.91318929560012	10.5394104807535	9.28893507043212	9.80504568941462	10.7141879965399	9.70891031927054	9.36585621907613	9.67168484787179	9.52384114245052	9.35945348246624	9.68633251479321	9.72569109498352	11.141017866849	9.28189579175525	9.74593703438524	9.13862480471692	11.7443300951183	9.02946437244742	9.54332453727368
CCND2	ENSG00000118971	894	0.0522406613724411	0.772560415880459		11.070519028066	11.0854027145495	11.1316798162524	11.735887160666	11.3592818289916	11.3884103943954	10.5953768655659	10.8368115401533	11.378414381339	11.4684186891382	11.2179832542434	11.5610854789882	11.1722839054032	11.5374504466901	11.4165424842183	11.1465506288135	11.7186127864563	11.4341657730265	11.404457289945	11.0204327112846	11.5177348313381	11.4073009142328	11.6261340217025	11.5040345791217	11.3269542826168	11.1708767696248	11.4982003126611	11.5616500037361	11.5684663786338	11.3289441348669	11.4226179321041	10.5835581428742	11.2398914336395
ATP6V1B2	ENSG00000147416	526	-0.654363410411307	1.03785454418593e-07		11.705828424297	10.650754820889	10.8781125718398	10.735706956516	11.5188064556944	11.7804730453149	10.104386547038	11.3766048711718	11.3186184353704	11.2185800848581	11.4299501117104	10.5291923932031	11.5771295909283	10.8117156786662	11.4334108043086	11.1850972998519	11.2024804956723	11.4394783461479	11.6478688526743	11.7007755506648	11.0562175074477	11.7061804501087	11.4695396242258	11.3458604586244	11.2803346460299	11.5995629943966	11.4422154476346	11.0037629835789	11.2305447237226	10.8145927004252	11.7661568834467	10.9028302110971	11.4535424139336
NFIX	ENSG00000008441	4784	-1.43813925704713	1.30222426140115e-05		10.9880785248011	10.574610872271	8.52999985623693	9.80557202854624	10.2171157461977	10.8132876261752	9.67877132500294	10.9658929062252	11.3502054726493	9.72753933218251	10.648682748304	8.84007697421206	10.425035221517	9.41734244302985	10.5921723506918	11.6249576147711	9.53867688521123	10.7122119525063	8.81402618322781	11.6550920397842	11.1512724307256	9.99696821204429	11.4270529869121	11.0666143755614	8.86339625209484	10.7177529722107	9.4937139716013	8.62448220586371	9.30161519431871	8.8192599490389	10.5524665650962	9.85395891703589	9.33667539592453
MARF1	ENSG00000277140	9665	-0.547849371871664	0.000457506408610597		11.7783378385855	11.5632277241277	10.9263532039248	11.0510147020698	11.5086144790904	11.9023332449653	11.0234198248092	12.1247365488988	11.7023014398722	11.5732199867227	11.319062004151	10.7576745079786	11.7099536907351	10.7681799701223	11.3671439059757	11.923188728787	10.7379326749513	11.9993155177062	11.0572598094386	11.9751055348849	11.4037703818432	11.1847595861109	11.6891733654958	11.3486097295064	10.9153789568405	11.5600102018343	10.97496885727	10.9310723440818	11.3945115633766	10.8808708609659	11.6143689411683	11.2220118596085	11.5146141233627
VCL	ENSG00000035403	7414	-0.0687988100564984	0.79268963193392		10.9045476610749	10.6045094194356	10.1547208479977	10.7187126130732	10.8121666638942	11.615245014954	9.98338869781449	10.9051156546433	11.3044598754451	11.6452434430657	11.0945307670024	10.8428296345556	10.7876521499758	11.3975866160674	10.8083798096581	11.067157725933	10.5471697557671	11.076584741912	11.0459504856026	10.9418442560849	10.5787529105793	10.9820091920492	11.1760212908552	11.2439621283484	10.8762660176728	10.6081270782779	10.9180930155847	11.8607332727196	10.8113637970698	11.1471687408983	11.0440492368978	10.3757811916414	10.8110506976264
KMT2A	ENSG00000118058	4297	0.213110797171004	0.0452307505452375		11.1676214930223	11.5214657014232	11.6614208334834	11.69936481419	11.3832498315647	11.5775792270694	11.1702004942374	11.2763370309552	11.4881237329496	11.5839074699738	11.5723117722175	11.9047571201532	11.2167254992739	11.8509276004195	11.4643043654365	11.5537816220771	11.6512923179905	11.7243695875788	11.4995277411052	11.3706877663049	11.4185184190144	11.4605715189091	11.4842409052446	11.5525287295335	11.4555062280637	11.3857412869128	11.3801461395132	11.7307844417211	11.7197852454655	11.6223651139876	11.4464198756805	10.7766085384029	11.4389714224121
PJA2	ENSG00000198961	9867	-0.371111312531916	0.000969614907995196		11.8524475749684	11.1052105997716	11.8874913712504	11.1302369393839	11.7250011921208	11.657903734213	10.5018562481546	11.5689311562828	11.7091235753118	11.5781625167294	11.5856668507884	11.2799540632353	11.877026125316	11.3525968600232	11.7321419356733	11.5564566435946	11.4938427909503	11.6828686231244	11.7363339128298	11.7187595955811	11.8783939846904	11.872624185033	11.8039660591706	11.6347829894099	11.650958386903	11.6165994829513	11.7969809813782	11.3824840636094	11.4448765507134	11.377539472338	11.9298092256267	11.3565788014545	11.7953514923811
P2RY13	ENSG00000181631	53829	-0.865195956590258	2.00724521647137e-06		11.2722865486805	10.1073533519683	11.184315191228	9.95053280008435	11.2319957654775	10.953958612013	9.22984656668262	10.7558871098223	10.8628420914843	10.8143673521187	11.1263993418659	10.0151183778173	11.4354601668159	9.99518970371678	11.0770367000629	10.9930452311797	10.5011917128837	10.6954249015845	11.4828544594566	11.0517385917428	10.7234440911104	11.1720383681494	11.4172971719163	11.1556612897708	10.7901177049825	11.1456208084967	11.3581079014756	10.4190602760358	10.5689061846706	9.81427618786881	11.620848631467	10.7255273256338	11.4309610981058
TNFRSF10C	ENSG00000173535	8794	-0.675543379443448	0.00119812382007148		11.2903449179497	9.96528623201171	10.8389332618303	9.76390313601404	11.3349085869961	11.1629072772026	9.63919608150462	10.9703273555786	10.8130195319813	11.0275922976065	10.8120691763929	9.72718128783699	11.3346636076079	9.76634320929728	11.001799302501	11.0184988204261	11.0595746977783	10.6502898681905	11.4928815484086	10.7912675697673	10.5217930334737	11.030742927813	11.3644153140854	10.9282399134477	11.3269542826168	11.1787098640416	10.7118916369923	10.1933638863554	10.9188265536929	10.8145927004252	11.4447020132855	10.2553213915259	11.3487828623194
IFNAR1	ENSG00000142166	3454	-0.668620644674848	3.19739668425441e-07		11.3834794811962	10.5119557603647	11.0060526928518	10.5010221092459	11.5605856798889	11.5522385158275	9.91596343934399	11.0981965815401	11.1520214741885	11.0336039762657	11.5362395232697	10.756438444357	11.514143890883	10.6009795674497	11.5451965617534	10.9478995816085	11.1244291117421	10.8756248449381	11.472757146325	11.3215990308432	11.1520081465042	11.5280036901798	11.555579473903	11.2593850110235	11.1711938961721	11.3631504528372	11.267605677655	10.8164414851678	10.9647696094355	10.4992609688517	11.8499788033429	11.0091499760116	11.4385275700827
KLF3	ENSG00000109787	51274	-0.464860781565861	9.7893680465034e-05		11.9622541717675	11.4173934142401	11.5469176445193	11.0863619919654	11.7522977778414	11.84890655736	10.8198812786551	12.2308733194817	11.8896914633921	11.4991472287976	11.3007465003526	11.3034088201035	11.5668211978586	11.2779386863164	11.7031790485243	12.021321459137	11.2213503383442	11.7852986893433	11.413283828913	11.882902515163	11.6084190526208	11.6057248588307	11.6884682645278	11.7211075449646	11.3190232214725	11.6838333690284	11.4264174476862	11.3736396789773	11.3155028983296	10.9339718172741	11.9371575399723	11.1911585962845	11.7184717950451
NBPF14	ENSG00000270629	25832	-0.00364555420824312	0.988037844258432		11.4290158558762	11.3939363286557	11.2953204695235	11.1568522950523	11.2048025726989	11.3373963525985	11.2661837615049	11.7234463072672	11.485616280114	11.5069441248159	11.2025198961507	11.1821213675148	11.7344413606976	11.9336297044009	11.3384018126896	11.9386486890124	11.4156114926998	11.7265439824524	11.8322420988685	12.1104610514256	11.2867321601158	10.9061835345536	11.1815453466324	10.948322174055	11.3572169594552	10.9705423729798	11.1293530375243	11.7411348530103	11.4270903575022	11.646122368754	11.6086272854885	10.9080749884827	11.8353443796874
HSPA8	ENSG00000109971	3312	-0.0107910397584979	0.965128923762633		11.0518181282351	10.9148977138179	11.5109547962953	11.5135739638851	11.4974539115311	11.320174967717	10.5899877472165	10.7236717529423	11.5088513039576	11.4719638514424	11.653711619587	11.5154421482272	11.1802991128359	11.4993976211507	11.3519269275927	11.1078569257384	11.5556535786777	11.3621408787618	11.2912250546052	11.3442471995961	11.3769635050229	11.5045227601808	11.7246838777836	11.6560214515628	11.5845956116005	11.3151026252247	11.7251996887078	11.2560615016718	11.4542735557627	11.3689980075922	11.5582818126334	9.88094441050215	11.145132957961
[truncated: 27,665 more rows]
