# Supplementary material for: Malaria-specific Type 1 regulatory T cells are more abundant in first pregnancies and associated with placental malaria
Source: eBioMedicine. 2023 Aug 25;95:104772. doi: 10.1016/j.ebiom.2023.104772 (PMC10474374; doi:10.1016/j.ebiom.2023.104772)
Supplement: Supplemental Table S3 [file mmc4.csv]

Term	Overlap	P-value	Adjusted P-value	Old P-value	Old Adjusted P-value	Odds Ratio	Combined Score	Genes
neutrophil degranulation (GO:0043312)	9/481	1.10E-11	9.93E-10	0	0	62.01165254	1564.73994	DEFA4;CRISP3;DEFA1;FOLR3;MMP8;OLFM4;MMP9;LTF;CD177
neutrophil activation involved in immune response (GO:0002283)	9/485	1.18E-11	9.93E-10	0	0	61.47794118	1546.719866	DEFA4;CRISP3;DEFA1;FOLR3;MMP8;OLFM4;MMP9;LTF;CD177
neutrophil mediated immunity (GO:0002446)	9/488	1.25E-11	9.93E-10	0	0	61.08350731	1533.428529	DEFA4;CRISP3;DEFA1;FOLR3;MMP8;OLFM4;MMP9;LTF;CD177
innate immune response in mucosa (GO:0002227)	21-Apr	1.22E-09	7.24E-08	0	0	427.1229947	8767.707819	DEFA4;DEFA3;DEFA1;LTF
mucosal immune response (GO:0002385)	28-Apr	4.15E-09	1.97E-07	0	0	302.4393939	5837.223062	DEFA4;DEFA3;DEFA1;LTF
antibacterial humoral response (GO:0019731)	Apr-44	2.73E-08	1.08E-06	0	0	181.3181818	3157.813813	DEFA4;DEFA3;DEFA1;LTF
innate immune response (GO:0045087)	6/302	5.03E-08	1.71E-06	0	0	44.34459459	745.1826203	IFI27;DEFA4;CRISP3;DEFA3;DEFA1;LTF
antimicrobial humoral immune response mediated by antimicrobial peptide (GO:0061844)	Apr-64	1.27E-07	3.77E-06	0	0	120.7575758	1917.783015	DEFA4;DEFA3;DEFA1;LTF
defense response to Gram-negative bacterium (GO:0050829)	Apr-73	2.16E-07	5.72E-06	0	0	104.9591568	1610.802896	DEFA4;DEFA3;DEFA1;LTF
cellular response to molecule of bacterial origin (GO:0071219)	4/115	1.35E-06	3.21E-05	0	0	65.10728911	880.0379299	DEFA4;CARD17;DEFA3;DEFA1
cellular response to lipopolysaccharide (GO:0071222)	4/120	1.60E-06	3.46E-05	0	0	62.28526646	831.2892091	DEFA4;CARD17;DEFA3;DEFA1
cellular response to oxygen-containing compound (GO:1901701)	5/323	2.80E-06	5.55E-05	0	0	30.92295597	395.3717793	DEFA4;CARD17;DEFA3;DEFA1;MMP9
response to lipopolysaccharide (GO:0032496)	4/159	4.90E-06	8.91E-05	0	0	46.52199413	568.7575487	DEFA4;CARD17;DEFA3;DEFA1
antifungal humoral response (GO:0019732)	5-Feb	5.24E-06	8.91E-05	0	0	1024.717949	12459.13918	DEFA4;LTF
defense response to bacterium (GO:0042742)	4/176	7.33E-06	1.16E-04	0	0	41.88794926	495.2434676	DEFA4;DEFA3;DEFA1;LTF
cellular response to lipid (GO:0071396)	4/219	1.74E-05	2.54E-04	0	0	33.43763214	366.5075808	DEFA4;CARD17;DEFA3;DEFA1
defense response to Gram-positive bacterium (GO:0050830)	Mar-70	1.81E-05	2.54E-04	0	0	74.32089552	811.4455293	DEFA4;DEFA3;DEFA1
modulation by host of viral process (GO:0044788)	12-Feb	3.45E-05	4.56E-04	0	0	307.3076923	3157.447555	IFI27;LTF
intracellular estrogen receptor signaling pathway (GO:0030520)	18-Feb	7.98E-05	9.99E-04	0	0	192.0096154	1811.871284	DEFA3;DEFA1
regulation of neuroinflammatory response (GO:0150077)	19-Feb	8.91E-05	0.001060489	0	0	180.7058824	1685.184229	MMP8;MMP9
defense response to fungus (GO:0050832)	24-Feb	1.44E-04	0.001626637	0	0	139.6013986	1235.331246	DEFA4;LTF
endodermal cell differentiation (GO:0035987)	Feb-32	2.57E-04	0.002780715	0	0	102.3333333	845.9155332	MMP8;MMP9
positive regulation of DNA binding (GO:0043388)	Feb-34	2.90E-04	0.003005775	0	0	95.92788462	781.2363224	MMP8;MMP9
endoderm formation (GO:0001706)	Feb-36	3.26E-04	0.003232026	0	0	90.2760181	724.8137655	MMP8;MMP9
intracellular steroid hormone receptor signaling pathway (GO:0030518)	Feb-44	4.88E-04	0.004642938	0	0	73.05128205	557.0746629	DEFA3;DEFA1
regulation of DNA binding (GO:0051101)	Feb-47	5.57E-04	0.005094836	0	0	68.17094017	510.8527086	MMP8;MMP9
positive regulation of reactive oxygen species metabolic process (GO:2000379)	Feb-49	6.05E-04	0.005332679	0	0	65.26350245	483.6244393	MMP8;CD177
extracellular matrix disassembly (GO:0022617)	Feb-66	0.001095359	0.008989501	0	0	47.88701923	326.4301424	MMP8;MMP9
cellular component disassembly (GO:0022411)	Feb-66	0.001095359	0.008989501	0	0	47.88701923	326.4301424	MMP8;MMP9
positive regulation of binding (GO:0051099)	Feb-90	0.00202405	0.016057462	0	0	34.78496503	215.7591348	MMP8;MMP9
regulation of vesicle-mediated transport (GO:0060627)	Feb-96	0.002298561	0.017647018	0	0	32.55482815	197.7859448	OLFM4;CD177
negative regulation of cysteine-type endopeptidase activity involved in apoptotic signaling pathway (GO:2001268)	5-Jan	0.003744697	0.026584343	0	0	356.8035714	1993.609467	MMP9
regulation of neutrophil degranulation (GO:0043313)	5-Jan	0.003744697	0.026584343	0	0	356.8035714	1993.609467	CD177
regulation of tumor necrosis factor production (GO:0032680)	2/124	0.003797763	0.026584343	0	0	25.04791929	139.6006454	MMP8;LTF
positive regulation of osteoblast proliferation (GO:0033690)	6-Jan	0.004492068	0.027413135	0	0	285.4285714	1542.867593	LTF
positive regulation of receptor binding (GO:1900122)	6-Jan	0.004492068	0.027413135	0	0	285.4285714	1542.867593	MMP9
neutrophil extravasation (GO:0072672)	6-Jan	0.004492068	0.027413135	0	0	285.4285714	1542.867593	CD177
regulation of neutrophil extravasation (GO:2000389)	6-Jan	0.004492068	0.027413135	0	0	285.4285714	1542.867593	OLFM4
positive regulation of microglial cell activation (GO:1903980)	6-Jan	0.004492068	0.027413135	0	0	285.4285714	1542.867593	MMP8
iron coordination entity transport (GO:1901678)	7-Jan	0.005238917	0.029687196	0	0	237.8452381	1249.077685	LTF
iron import into cell (GO:0033212)	7-Jan	0.005238917	0.029687196	0	0	237.8452381	1249.077685	LTF
regulation of necrotic cell death (GO:0010939)	7-Jan	0.005238917	0.029687196	0	0	237.8452381	1249.077685	OLFM4
folic acid transport (GO:0015884)	8-Jan	0.005985243	0.032374723	0	0	203.8571429	1043.434298	FOLR3
regulation of osteoclast development (GO:2001204)	8-Jan	0.005985243	0.032374723	0	0	203.8571429	1043.434298	LTF
regulation of tumor necrosis factor superfamily cytokine production (GO:1903555)	9-Jan	0.006731046	0.034218579	0	0	178.3660714	892.01312	LTF
regulation of cellular extravasation (GO:0002691)	9-Jan	0.006731046	0.034218579	0	0	178.3660714	892.01312	OLFM4
regulation of receptor binding (GO:1900120)	10-Jan	0.007476328	0.034218579	0	0	158.5396825	776.2124253	MMP9
positive regulation of toll-like receptor 4 signaling pathway (GO:0034145)	10-Jan	0.007476328	0.034218579	0	0	158.5396825	776.2124253	LTF
granulocyte migration (GO:0097530)	10-Jan	0.007476328	0.034218579	0	0	158.5396825	776.2124253	CD177
negative regulation of lipopolysaccharide-mediated signaling pathway (GO:0031665)	10-Jan	0.007476328	0.034218579	0	0	158.5396825	776.2124253	LTF
regulation of neutrophil migration (GO:1902622)	10-Jan	0.007476328	0.034218579	0	0	158.5396825	776.2124253	OLFM4
positive regulation of keratinocyte migration (GO:0051549)	10-Jan	0.007476328	0.034218579	0	0	158.5396825	776.2124253	MMP9
cellular response to UV-A (GO:0071492)	11-Jan	0.008221088	0.034653523	0	0	142.6785714	685.0073411	MMP9
T cell chemotaxis (GO:0010818)	11-Jan	0.008221088	0.034653523	0	0	142.6785714	685.0073411	DEFA1
regulation of cysteine-type endopeptidase activity involved in apoptotic signaling pathway (GO:2001267)	11-Jan	0.008221088	0.034653523	0	0	142.6785714	685.0073411	MMP9
cell-cell junction maintenance (GO:0045217)	11-Jan	0.008221088	0.034653523	0	0	142.6785714	685.0073411	CD177
positive regulation of myeloid leukocyte mediated immunity (GO:0002888)	12-Jan	0.008965327	0.034653523	0	0	129.7012987	611.4626003	CD177
positive regulation of neuroinflammatory response (GO:0150078)	12-Jan	0.008965327	0.034653523	0	0	129.7012987	611.4626003	MMP8
regulation of keratinocyte migration (GO:0051547)	12-Jan	0.008965327	0.034653523	0	0	129.7012987	611.4626003	MMP9
negative regulation by host of viral process (GO:0044793)	12-Jan	0.008965327	0.034653523	0	0	129.7012987	611.4626003	LTF
positive regulation of reactive oxygen species biosynthetic process (GO:1903428)	13-Jan	0.009709044	0.034653523	0	0	118.8869048	551.0048325	MMP8
regulation of nucleocytoplasmic transport (GO:0046822)	13-Jan	0.009709044	0.034653523	0	0	118.8869048	551.0048325	IFI27
regulation of inflammatory response (GO:0050727)	2/206	0.010149196	0.034653523	0	0	14.91779789	68.47807499	MMP8;MMP9
cytokine-mediated signaling pathway (GO:0019221)	3/621	0.010256665	0.034653523	0	0	7.834546926	35.88087409	CA1;IFI27;MMP9
regulation of integrin-mediated signaling pathway (GO:2001044)	14-Jan	0.010452241	0.034653523	0	0	109.7362637	500.5003914	CD177
positive regulation of superoxide anion generation (GO:0032930)	14-Jan	0.010452241	0.034653523	0	0	109.7362637	500.5003914	CD177
defense response to protozoan (GO:0042832)	14-Jan	0.010452241	0.034653523	0	0	109.7362637	500.5003914	DEFA1
bone morphogenesis (GO:0060349)	14-Jan	0.010452241	0.034653523	0	0	109.7362637	500.5003914	LTF
response to UV-A (GO:0070141)	14-Jan	0.010452241	0.034653523	0	0	109.7362637	500.5003914	MMP9
positive regulation of leukocyte degranulation (GO:0043302)	14-Jan	0.010452241	0.034653523	0	0	109.7362637	500.5003914	CD177
cell junction maintenance (GO:0034331)	14-Jan	0.010452241	0.034653523	0	0	109.7362637	500.5003914	CD177
extracellular structure organization (GO:0043062)	2/216	0.0111129	0.034653523	0	0	14.21351546	63.95582616	MMP8;MMP9
regulation of superoxide anion generation (GO:0032928)	15-Jan	0.011194917	0.034653523	0	0	101.8928571	457.7328152	CD177
macrophage differentiation (GO:0030225)	15-Jan	0.011194917	0.034653523	0	0	101.8928571	457.7328152	MMP9
regulation of microglial cell activation (GO:1903978)	15-Jan	0.011194917	0.034653523	0	0	101.8928571	457.7328152	MMP8
modulation by host of viral genome replication (GO:0044827)	15-Jan	0.011194917	0.034653523	0	0	101.8928571	457.7328152	IFI27
external encapsulating structure organization (GO:0045229)	2/217	0.011211434	0.034653523	0	0	14.14669052	63.53025673	MMP8;MMP9
killing by host of symbiont cells (GO:0051873)	16-Jan	0.011937074	0.035923011	0	0	95.0952381	421.091823	DEFA1
negative regulation of epithelial cell differentiation (GO:0030857)	16-Jan	0.011937074	0.035923011	0	0	95.0952381	421.091823	MMP9
negative regulation of ATPase activity (GO:0032780)	17-Jan	0.01267871	0.035923011	0	0	89.14732143	389.3804408	LTF
negative regulation of interleukin-10 production (GO:0032693)	17-Jan	0.01267871	0.035923011	0	0	89.14732143	389.3804408	MMP8
modified amino acid transport (GO:0072337)	17-Jan	0.01267871	0.035923011	0	0	89.14732143	389.3804408	FOLR3
regulation of osteoblast proliferation (GO:0033688)	17-Jan	0.01267871	0.035923011	0	0	89.14732143	389.3804408	LTF
positive regulation of macrophage activation (GO:0043032)	17-Jan	0.01267871	0.035923011	0	0	89.14732143	389.3804408	MMP8
negative regulation of cation transmembrane transport (GO:1904063)	18-Jan	0.013419827	0.037138591	0	0	83.89915966	361.6911269	MMP9
T cell migration (GO:0072678)	18-Jan	0.013419827	0.037138591	0	0	83.89915966	361.6911269	DEFA1
negative regulation of osteoclast differentiation (GO:0045671)	20-Jan	0.014900504	0.040762298	0	0	75.06015038	315.7300333	LTF
regulation of lipopolysaccharide-mediated signaling pathway (GO:0031664)	21-Jan	0.015640064	0.041359281	0	0	71.30357143	296.474505	LTF
negative regulation of ion transmembrane transporter activity (GO:0032413)	21-Jan	0.015640064	0.041359281	0	0	71.30357143	296.474505	MMP9
positive regulation of vascular associated smooth muscle cell proliferation (GO:1904707)	21-Jan	0.015640064	0.041359281	0	0	71.30357143	296.474505	MMP9
regulation of apoptotic process (GO:0042981)	3/742	0.016576914	0.043340386	0	0	6.51082544	26.69271917	OLFM4;MMP9;LTF
regulation of toll-like receptor 4 signaling pathway (GO:0034143)	23-Jan	0.017117631	0.043340386	0	0	64.81493506	263.6442288	LTF
regulation of cysteine-type endopeptidase activity (GO:2000116)	23-Jan	0.017117631	0.043340386	0	0	64.81493506	263.6442288	LTF
regulation of protein export from nucleus (GO:0046825)	23-Jan	0.017117631	0.043340386	0	0	64.81493506	263.6442288	IFI27
positive regulation of release of cytochrome c from mitochondria (GO:0090200)	25-Jan	0.018593129	0.04542197	0	0	59.4077381	236.73765	MMP9
positive regulation of ERBB signaling pathway (GO:1901186)	25-Jan	0.018593129	0.04542197	0	0	59.4077381	236.73765	MMP9
proteolysis (GO:0006508)	2/287	0.019049273	0.04542197	0	0	10.634278	42.11946518	MMP8;MMP9
negative regulation of cell development (GO:0010721)	26-Jan	0.019330102	0.04542197	0	0	57.02857143	225.0399736	LTF
negative regulation of interleukin-1 beta production (GO:0032691)	26-Jan	0.019330102	0.04542197	0	0	57.02857143	225.0399736	CARD17
positive regulation of nitric oxide biosynthetic process (GO:0045429)	27-Jan	0.020066558	0.04542197	0	0	54.83241758	214.3235039	MMP8
negative regulation of cation channel activity (GO:2001258)	27-Jan	0.020066558	0.04542197	0	0	54.83241758	214.3235039	MMP9
positive regulation of toll-like receptor signaling pathway (GO:0034123)	27-Jan	0.020066558	0.04542197	0	0	54.83241758	214.3235039	LTF
cellular response to cadmium ion (GO:0071276)	27-Jan	0.020066558	0.04542197	0	0	54.83241758	214.3235039	MMP9
extracellular matrix organization (GO:0030198)	2/300	0.020700881	0.04542197	0	0	10.16365514	39.4103758	MMP8;MMP9
regulation of reactive oxygen species biosynthetic process (GO:1903426)	28-Jan	0.020802499	0.04542197	0	0	52.7989418	204.4735197	MMP8
positive regulation of nitric oxide metabolic process (GO:1904407)	28-Jan	0.020802499	0.04542197	0	0	52.7989418	204.4735197	MMP8
leukocyte cell-cell adhesion (GO:0007159)	28-Jan	0.020802499	0.04542197	0	0	52.7989418	204.4735197	CD177
amide transport (GO:0042886)	28-Jan	0.020802499	0.04542197	0	0	52.7989418	204.4735197	FOLR3
protein localization to cell surface (GO:0034394)	28-Jan	0.020802499	0.04542197	0	0	52.7989418	204.4735197	CD177
response to cadmium ion (GO:0046686)	29-Jan	0.021537924	0.046180413	0	0	50.91071429	195.3922669	MMP9
dicarboxylic acid transport (GO:0006835)	29-Jan	0.021537924	0.046180413	0	0	50.91071429	195.3922669	FOLR3
regulation of macrophage activation (GO:0043030)	30-Jan	0.022272833	0.046910923	0	0	49.15270936	186.9959577	MMP8
negative regulation of interleukin-1 production (GO:0032692)	30-Jan	0.022272833	0.046910923	0	0	49.15270936	186.9959577	CARD17
vitamin transport (GO:0051180)	31-Jan	0.023007227	0.047614957	0	0	47.51190476	179.2123814	FOLR3
negative regulation of response to biotic stimulus (GO:0002832)	31-Jan	0.023007227	0.047614957	0	0	47.51190476	179.2123814	LTF
regulation of intracellular protein transport (GO:0033157)	Jan-32	0.023741106	0.048710201	0	0	45.97695853	171.9789874	IFI27
positive regulation of epidermal growth factor receptor signaling pathway (GO:0045742)	Jan-34	0.025207322	0.051276433	0	0	43.18614719	158.9518306	MMP9
bicarbonate transport (GO:0015701)	Jan-35	0.025939659	0.052031252	0	0	41.91386555	153.0686933	CA1
positive regulation of bone mineralization (GO:0030501)	Jan-36	0.026671482	0.052031252	0	0	40.71428571	147.5551009	LTF
positive regulation of substrate adhesion-dependent cell spreading (GO:1900026)	Jan-36	0.026671482	0.052031252	0	0	40.71428571	147.5551009	OLFM4
transition metal ion transport (GO:0000041)	Jan-36	0.026671482	0.052031252	0	0	40.71428571	147.5551009	LTF
retina homeostasis (GO:0001895)	Jan-36	0.026671482	0.052031252	0	0	40.71428571	147.5551009	LTF
regulation of vascular associated smooth muscle cell proliferation (GO:1904705)	Jan-37	0.027402792	0.053023289	0	0	39.58134921	142.3784815	MMP9
response to peptide (GO:1901652)	Jan-39	0.028863874	0.055400017	0	0	37.4943609	132.9236766	MMP9
bone development (GO:0060348)	Jan-40	0.029593647	0.055899111	0	0	36.53113553	128.5967412	LTF
regulation of nitric oxide biosynthetic process (GO:0045428)	Jan-40	0.029593647	0.055899111	0	0	36.53113553	128.5967412	MMP8
regulation of release of cytochrome c from mitochondria (GO:0090199)	Jan-41	0.030322908	0.056825607	0	0	35.61607143	124.5085078	MMP9
skeletal system morphogenesis (GO:0048705)	Jan-42	0.031051657	0.057736676	0	0	34.7456446	120.64046	LTF
negative regulation of programmed cell death (GO:0043069)	2/381	0.032266606	0.058171536	0	0	7.958595494	27.32760808	MMP9;LTF
positive regulation of biosynthetic process (GO:0009891)	Jan-44	0.032507623	0.058171536	0	0	33.12624585	113.4998155	MMP8
positive regulation of osteoblast differentiation (GO:0045669)	Jan-44	0.032507623	0.058171536	0	0	33.12624585	113.4998155	LTF
lymphocyte chemotaxis (GO:0048247)	Jan-44	0.032507623	0.058171536	0	0	33.12624585	113.4998155	DEFA1
response to amyloid-beta (GO:1904645)	Jan-44	0.032507623	0.058171536	0	0	33.12624585	113.4998155	MMP9
positive regulation of smooth muscle cell proliferation (GO:0048661)	Jan-46	0.033961547	0.059872949	0	0	31.65079365	107.0596443	MMP9
interleukin-12-mediated signaling pathway (GO:0035722)	Jan-46	0.033961547	0.059872949	0	0	31.65079365	107.0596443	CA1
cellular response to interleukin-12 (GO:0071349)	Jan-48	0.035413431	0.061075338	0	0	30.30091185	101.2251692	CA1
negative regulation of tumor necrosis factor superfamily cytokine production (GO:1903556)	Jan-48	0.035413431	0.061075338	0	0	30.30091185	101.2251692	LTF
regulation of interleukin-10 production (GO:0032653)	Jan-48	0.035413431	0.061075338	0	0	30.30091185	101.2251692	MMP8
iron ion transport (GO:0006826)	Jan-50	0.036863279	0.062667574	0	0	29.06122449	95.91771596	LTF
positive regulation of cell morphogenesis involved in differentiation (GO:0010770)	Jan-50	0.036863279	0.062667574	0	0	29.06122449	95.91771596	OLFM4
regulation of substrate adhesion-dependent cell spreading (GO:1900024)	Jan-51	0.037587439	0.063445465	0	0	28.47857143	93.44062327	OLFM4
regulation of intrinsic apoptotic signaling pathway (GO:2001242)	Jan-52	0.038311092	0.064211549	0	0	27.91876751	91.07146109	MMP9
positive regulation of NIK/NF-kappaB signaling (GO:1901224)	Jan-53	0.039034237	0.064514919	0	0	27.38049451	88.80359996	MMP8
negative regulation of cysteine-type endopeptidase activity (GO:2000117)	Jan-53	0.039034237	0.064514919	0	0	27.38049451	88.80359996	LTF
negative regulation of viral genome replication (GO:0045071)	Jan-54	0.039756874	0.065256111	0	0	26.86253369	86.63093287	LTF
negative regulation of cysteine-type endopeptidase activity involved in apoptotic process (GO:0043154)	Jan-55	0.040479004	0.065986322	0	0	26.36375661	84.54782533	MMP9
protein K48-linked ubiquitination (GO:0070936)	Jan-57	0.041921744	0.067659203	0	0	25.41964286	80.62985215	IFI27
positive regulation of protein binding (GO:0032092)	Jan-58	0.042642355	0.067659203	0	0	24.97243108	78.78570448	MMP9
regulation of phagocytosis (GO:0050764)	Jan-58	0.042642355	0.067659203	0	0	24.97243108	78.78570448	OLFM4
positive regulation of mitochondrion organization (GO:0010822)	Jan-58	0.042642355	0.067659203	0	0	24.97243108	78.78570448	MMP9
response to reactive oxygen species (GO:0000302)	Jan-59	0.043362459	0.068346128	0	0	24.54064039	77.01248554	MMP9
regulation of endocytosis (GO:0030100)	Jan-61	0.044801152	0.070149173	0	0	23.7202381	73.66370739	CD177
cellular response to reactive oxygen species (GO:0034614)	Jan-63	0.046237826	0.070997436	0	0	22.95276498	70.55581427	MMP9
amyloid fibril formation (GO:1990000)	Jan-63	0.046237826	0.070997436	0	0	22.95276498	70.55581427	LTF
negative regulation of endopeptidase activity (GO:0010951)	Jan-63	0.046237826	0.070997436	0	0	22.95276498	70.55581427	LTF
negative regulation of intrinsic apoptotic signaling pathway (GO:2001243)	Jan-64	0.046955406	0.071637094	0	0	22.58730159	69.0845479	MMP9
cellular response to type I interferon (GO:0071357)	Jan-65	0.047672482	0.071810448	0	0	22.23325893	67.66472105	IFI27
type I interferon signaling pathway (GO:0060337)	Jan-65	0.047672482	0.071810448	0	0	22.23325893	67.66472105	IFI27
regulation of viral genome replication (GO:0045069)	Jan-67	0.049105125	0.073043873	0	0	21.55735931	64.96939441	LTF
regulation of epidermal growth factor receptor signaling pathway (GO:0042058)	Jan-67	0.049105125	0.073043873	0	0	21.55735931	64.96939441	MMP9
negative regulation of apoptotic process (GO:0043066)	2/485	0.050028332	0.073954926	0	0	6.211817168	18.60542225	MMP9;LTF
negative regulation of viral process (GO:0048525)	Jan-70	0.051250317	0.074831751	0	0	20.61697723	61.25372955	LTF
positive regulation of cell-substrate adhesion (GO:0010811)	Jan-70	0.051250317	0.074831751	0	0	20.61697723	61.25372955	OLFM4
myeloid leukocyte differentiation (GO:0002573)	Jan-71	0.051964377	0.075411717	0	0	20.32142857	60.09446475	MMP9
extrinsic apoptotic signaling pathway (GO:0097191)	Jan-72	0.052677935	0.07598393	0	0	20.03420523	58.9718572	IFI27
positive regulation of JNK cascade (GO:0046330)	Jan-73	0.053390992	0.07654853	0	0	19.75496032	57.8842708	MMP8
positive regulation of immune response (GO:0050778)	Jan-75	0.054815603	0.07812044	0	0	19.21911197	55.80808063	CD177
positive regulation of interleukin-6 production (GO:0032755)	Jan-76	0.055527158	0.078273068	0	0	18.96190476	54.81664896	MMP8
cellular response to UV (GO:0034644)	Jan-77	0.056238213	0.078273068	0	0	18.71146617	53.85457111	MMP9
neutrophil migration (GO:1990266)	Jan-77	0.056238213	0.078273068	0	0	18.71146617	53.85457111	CD177
positive regulation of tumor necrosis factor production (GO:0032760)	Jan-77	0.056238213	0.078273068	0	0	18.71146617	53.85457111	MMP8
negative regulation of apoptotic signaling pathway (GO:2001234)	Jan-78	0.056948768	0.078801203	0	0	18.46753247	52.9206204	MMP9
regulation of NIK/NF-kappaB signaling (GO:1901222)	Jan-80	0.058368382	0.080298698	0	0	17.99819168	51.13251965	MMP8
positive regulation of tumor necrosis factor superfamily cytokine production (GO:1903557)	Jan-81	0.05907744	0.080807073	0	0	17.77232143	50.27622945	MMP8
cell-cell junction organization (GO:0045216)	Jan-82	0.059786	0.080846977	0	0	17.55202822	49.44377842	CD177
ephrin receptor signaling pathway (GO:0048013)	Jan-82	0.059786	0.080846977	0	0	17.55202822	49.44377842	MMP9
regulation of interleukin-1 beta production (GO:0032651)	Jan-83	0.060494062	0.080885319	0	0	17.33710801	48.63422992	CARD17
regulation of osteoblast differentiation (GO:0045667)	Jan-83	0.060494062	0.080885319	0	0	17.33710801	48.63422992	LTF
positive regulation of intracellular signal transduction (GO:1902533)	2/546	0.061780435	0.082143818	0	0	5.498020362	15.30741539	MMP8;LTF
regulation of cation channel activity (GO:2001257)	Jan-89	0.064731994	0.085117208	0	0	16.15016234	44.2110646	MMP9
positive regulation of inflammatory response (GO:0050729)	Jan-89	0.064731994	0.085117208	0	0	16.15016234	44.2110646	MMP8
positive regulation of epithelial cell migration (GO:0010634)	Jan-94	0.068249968	0.089249958	0	0	15.27803379	41.01507827	MMP9
positive regulation of stress-activated MAPK cascade (GO:0032874)	Jan-99	0.071755588	0.092814293	0	0	14.49489796	38.18665715	MMP8
organic anion transport (GO:0015711)	Jan-99	0.071755588	0.092814293	0	0	14.49489796	38.18665715	CA1
organic acid transport (GO:0015849)	1/100	0.072455233	0.093212678	0	0	14.34776335	37.65981384	FOLR3
regulation of cell death (GO:0010941)	1/102	0.073853047	0.094500136	0	0	14.06223479	36.64165595	OLFM4
regulation of JNK cascade (GO:0046328)	1/105	0.075946083	0.09665865	0	0	13.65453297	35.19772154	MMP8
positive regulation of protein serine/threonine kinase activity (GO:0071902)	1/106	0.076642779	0.097026497	0	0	13.52380952	34.73725554	LTF
regulation of interleukin-6 production (GO:0032675)	1/110	0.079424667	0.100016247	0	0	13.0249017	32.99137649	MMP8
regulation of protein serine/threonine kinase activity (GO:0071900)	1/111	0.080118915	0.100359484	0	0	12.90584416	32.57749071	LTF
negative regulation of response to external stimulus (GO:0032102)	1/118	0.08496499	0.105872606	0	0	12.12942613	29.90529401	LTF
defense response to symbiont (GO:0140546)	1/124	0.089099793	0.110446619	0	0	11.53426249	27.88982667	IFI27
cellular response to oxidative stress (GO:0034599)	1/125	0.089787229	0.110722076	0	0	11.4406682	27.57558587	MMP9
cellular response to metal ion (GO:0071248)	1/131	0.093901688	0.115198978	0	0	10.90934066	25.80612077	MMP9
defense response to virus (GO:0051607)	1/133	0.095269312	0.116277417	0	0	10.74296537	25.2572222	IFI27
regulation of cellular component organization (GO:0051128)	1/139	0.099360634	0.120652199	0	0	10.27277433	23.71982848	CD177
regulation of cytokine production (GO:0001817)	1/150	0.106816578	0.129047439	0	0	9.509108341	21.26847243	LTF
positive regulation of protein kinase activity (GO:0045860)	1/154	0.109513517	0.13163746	0	0	9.258636788	20.47739449	LTF
positive regulation of NF-kappaB transcription factor activity (GO:0051092)	1/155	0.110186564	0.131780915	0	0	9.198051948	20.28704233	LTF
regulation of MAPK cascade (GO:0043408)	1/166	0.117558803	0.139894976	0	0	8.58008658	18.36839192	MMP8
cell-cell adhesion via plasma-membrane adhesion molecules (GO:0098742)	1/170	0.120225454	0.142356508	0	0	8.375316991	17.74215856	CD177
positive regulation of I-kappaB kinase/NF-kappaB signaling (GO:0043123)	1/171	0.120890941	0.142435861	0	0	8.325630252	17.59094488	LTF
positive regulation of cellular biosynthetic process (GO:0031328)	1/180	0.126859213	0.148731491	0	0	7.903431764	16.31803668	MMP8
negative regulation of cytokine production (GO:0001818)	1/182	0.12818035	0.149543741	0	0	7.81531176	16.05512799	MMP8
negative regulation of macromolecule metabolic process (GO:0010605)	1/194	0.136068072	0.15720486	0	0	7.324944486	14.61033417	MMP8
regulation of programmed cell death (GO:0043067)	1/194	0.136068072	0.15720486	0	0	7.324944486	14.61033417	OLFM4
regulation of signal transduction (GO:0009966)	1/198	0.138682477	0.158684758	0	0	7.174764322	14.17423692	CD177
negative regulation of intracellular signal transduction (GO:1902532)	1/198	0.138682477	0.158684758	0	0	7.174764322	14.17423692	MMP9
proteasomal protein catabolic process (GO:0010498)	1/205	0.143239925	0.163115322	0	0	6.926120448	13.45907451	IFI27
positive regulation of protein modification process (GO:0031401)	1/214	0.149066433	0.168941957	0	0	6.630449363	12.6201534	MMP9
positive regulation of cell motility (GO:2000147)	1/221	0.15357257	0.173224037	0	0	6.417207792	12.02316534	MMP9
regulation of I-kappaB kinase/NF-kappaB signaling (GO:0043122)	1/224	0.155496946	0.174567326	0	0	6.32991672	11.78079276	LTF
apoptotic process (GO:0006915)	1/231	0.159971287	0.17874726	0	0	6.135093168	11.24415909	IFI27
positive regulation of DNA-binding transcription factor activity (GO:0051091)	1/246	0.169484761	0.188492398	0	0	5.755102041	10.2152616	LTF
positive regulation of phosphorylation (GO:0042327)	1/253	0.173889882	0.192492055	0	0	5.593253968	9.784463982	MMP9
positive regulation of cell differentiation (GO:0045597)	1/258	0.177023035	0.195053159	0	0	5.483046137	9.493759578	LTF
regulation of protein phosphorylation (GO:0001932)	1/266	0.18201302	0.199390263	0	0	5.315363881	9.055663478	MMP9
negative regulation of signal transduction (GO:0009968)	1/267	0.182634779	0.199390263	0	0	5.295112782	9.003104797	LTF
positive regulation of cell migration (GO:0030335)	1/269	0.183876974	0.19982977	0	0	5.255063966	8.899389692	MMP9
positive regulation of MAPK cascade (GO:0043410)	1/274	0.186974755	0.20227269	0	0	5.157509158	8.648016811	MMP8
regulation of gene expression (GO:0010468)	2/1079	0.192454402	0.207258587	0	0	2.700949932	4.450884661	MMP8;LTF
protein polyubiquitination (GO:0000209)	1/314	0.211364851	0.226598354	0	0	4.489274304	6.977093138	IFI27
proteasome-mediated ubiquitin-dependent protein catabolic process (GO:0043161)	1/321	0.215562255	0.229670191	0	0	4.389508929	6.735725699	IFI27
negative regulation of gene expression (GO:0010629)	1/322	0.216160179	0.229670191	0	0	4.375611927	6.702280451	MMP8
cellular protein localization (GO:0034613)	1/329	0.220333753	0.233064148	0	0	4.280705575	6.475045859	CD177
positive regulation of cytokine production (GO:0001819)	1/335	0.223894585	0.235782793	0	0	4.202523524	6.28941241	MMP8
supramolecular fiber organization (GO:0097435)	1/351	0.23331607	0.244622135	0	0	4.007142857	5.831840325	LTF
ubiquitin-dependent protein catabolic process (GO:0006511)	1/354	0.235070671	0.245380788	0	0	3.972480777	5.751632104	IFI27
positive regulation of protein phosphorylation (GO:0001934)	1/371	0.244942824	0.254569398	0	0	3.786679537	5.326837476	MMP9
positive regulation of macromolecule metabolic process (GO:0010604)	1/384	0.25241174	0.261191279	0	0	3.655725476	5.032813994	MMP8
transmembrane receptor protein tyrosine kinase signaling pathway (GO:0007169)	1/404	0.263767852	0.271760817	0	0	3.470755051	4.625426362	MMP9
regulation of cell migration (GO:0030334)	1/408	0.266019666	0.272899485	0	0	3.435942436	4.549823579	MMP9
positive regulation of cell population proliferation (GO:0008284)	1/474	0.302258945	0.308745188	0	0	2.94654183	3.525452429	LTF
positive regulation of gene expression (GO:0010628)	1/482	0.306536265	0.310449494	0	0	2.896346896	3.424696212	MMP8
cellular response to cytokine stimulus (GO:0071345)	1/482	0.306536265	0.310449494	0	0	2.896346896	3.424696212	MMP9
negative regulation of transcription by RNA polymerase II (GO:0000122)	1/684	0.406763771	0.410210921	0	0	2.018615352	1.815790289	IFI27
negative regulation of transcription, DNA-templated (GO:0045892)	1/948	0.517446178	0.519629496	0	0	1.435963192	0.946084008	IFI27
regulation of transcription by RNA polymerase II (GO:0006357)	Jan-06	0.826869425	0.826869425	0	0	0.575963719	0.109495591	IFI27
