# Supplementary material for: Malaria-specific Type 1 regulatory T cells are more abundant in first pregnancies and associated with placental malaria
Source: eBioMedicine. 2023 Aug 25;95:104772. doi: 10.1016/j.ebiom.2023.104772 (PMC10474374; doi:10.1016/j.ebiom.2023.104772)
Supplement: Supplemental Table S4 [file mmc5.csv]

	baseMean	log2FoldChange	lfcSE	stat	pvalue	padj
H4C5	1095.40045255993	-0.592242049162114	0.0909191927300302	-6.51393871171603	7.32053761085152e-11	1.77230215558715e-06
IL7R	6570.58473817792	-0.655940021907525	0.120176712449936	-5.45812918772245	4.81177517417778e-08	0.00058246538483422
SIGLEC1	150.714713237246	1.93373037674451	0.367686711033265	5.25917940115481	1.44699668091336e-07	0.00116772632149708
CCDC187	19.1748456552118	2.21493094209205	0.457991701639454	4.83618138530315	1.32357153066385e-06	0.00801091668934296
HERC5	502.034079250063	1.35328636870163	0.293440277607343	4.61179487606838	3.99206836772115e-06	0.0181850438744836
CMPK2	427.893888452381	1.29021872307236	0.281306323181779	4.58652585010906	4.5068262390294e-06	0.0181850438744836
USP17L17	11.8689757724963	2.6722101116382	0.587320985080059	4.54982910456357	5.36895017547209e-06	0.0181875832718698
MX1	1520.86910072233	1.26371400783218	0.279209685014711	4.52603930184442	6.00994077550429e-06	0.0181875832718698
UNC13A	24.6964595251464	2.03073584294087	0.452161235509834	4.49117634034044	7.08308752765501e-06	0.019053505449392
ACO1	479.207077507194	0.582261481361189	0.132378429243099	4.39846192986569	1.09020745357577e-05	0.0263939224510694
SMIM21	9.086481977217	3.23348846870306	0.744165047736056	4.34512273660283	1.39197811083488e-05	0.0266693242855456
DDX60L	3951.95683132692	0.592881828238957	0.137290859530311	4.31843627658301	1.57138577031755e-05	0.0266693242855456
CLIC5	75.3782996112808	-0.807607872778471	0.187274204928879	-4.31243519674894	1.61466215867977e-05	0.0266693242855456
LOC643201	19.1546842360211	2.49070430807846	0.578887059358219	4.30257382301786	1.6882539267374e-05	0.0266693242855456
KLK10	7.58207731602599	4.06394317796645	0.946905141249227	4.29181657267696	1.77217317592626e-05	0.0266693242855456
CTSG	12.8392083712138	1.89607710799671	0.441922246257725	4.29052197315935	1.78253646700935e-05	0.0266693242855456
LOC101927789	34.715504411892	1.17067851314553	0.27452622396213	4.26435950726156	2.00476437767511e-05	0.0266693242855456
IGFBPL1	3.29780149743977	4.99390896248325	1.17359677308405	4.25521701918109	2.08846348973014e-05	0.0266693242855456
RPS14P3	3665.0618979412	-0.596415290464947	0.140284997149288	-4.2514545573983	2.12386608045561e-05	0.0266693242855456
IQSEC3	11.9102958768699	2.44071703464472	0.575201407932442	4.24323897853078	2.20316598806655e-05	0.0266693242855456
IFI6	321.320231500346	1.2999658571571	0.307311686330517	4.23012177857426	2.33564836737745e-05	0.0269266890353371
TSLP	6.13958460113119	3.48836055816982	0.836056555481613	4.17239783038403	3.01410767516046e-05	0.0331688849161976
COL2A1	21.7182381901517	1.91855109629921	0.464643391384487	4.12908293085272	3.64213027410919e-05	0.0383373799722537
PKD1L2	15.7667862854	1.9924672448495	0.494321780135484	4.03070899344835	5.56088582793217e-05	0.0527467814134051
FAM131C	5.97394803062798	4.62977897392517	1.14967276719505	4.0270406554213	5.64832690687969e-05	0.0527467814134051
CACNA1E	245.905947238871	0.861070702433822	0.214118803110586	4.02146233737867	5.78379566750025e-05	0.0527467814134051
SSUH2	8.97574532191422	2.20913144281419	0.549880752571708	4.01747366584922	5.88254067807492e-05	0.0527467814134051
NRIR	35.1486953652203	1.71333790032539	0.431098312007342	3.9743553908794	7.05701231432665e-05	0.0540816981705262
LINC00649	209.573696173491	-0.619586208460351	0.15616630420843	-3.96747692532578	7.26375423504651e-05	0.0540816981705262
KSR2	26.9018106046102	1.39831954048422	0.352480641001197	3.96708181337956	7.275802194009e-05	0.0540816981705262
NR3C2	252.564420621504	-0.541195491659725	0.136460360828615	-3.96595383724238	7.31030111548575e-05	0.0540816981705262
HOXB5	3.36915346402746	5.01172710215416	1.26393709138962	3.9651713176991	7.33432515147371e-05	0.0540816981705262
GPR141	585.283605540913	0.586419381290098	0.147937848985695	3.96395773840676	7.37173085347941e-05	0.0540816981705262
ADGRB2	21.029188732485	1.86683988643103	0.473744280111726	3.94060670450894	8.12757873137707e-05	0.0576094973972584
CCL22	3.95442870406373	5.23617832035771	1.33075420227122	3.93474490737736	8.32851056961605e-05	0.0576094973972584
CCN3	67.8466919929337	-0.834190248382837	0.212933904889138	-3.91760179675074	8.94342824752162e-05	0.0601445549645829
PLAC1	2.39948758769609	4.52531699125252	1.16018752024113	3.90050479969997	9.59923228950332e-05	0.0613709997962622
PRTG	19.9858756029933	1.94171612199378	0.497919342642454	3.89965995634776	9.63278807211055e-05	0.0613709997962622
NKX6-1	4.30456847074384	4.73874825020677	1.22124101598325	3.88027276204073	0.000104339387483589	0.0647706813071202
HSH2D	1254.80653102231	0.418268133367972	0.108896048943317	3.84098539319539	0.000122541406996419	0.0675456368104882
PLEKHA8P1	144.578175497027	-0.451644269237474	0.117660454504657	-3.83853921981577	0.000123768447266841	0.0675456368104882
SEMA3A	18.2647629638662	1.6795638689042	0.437647142280935	3.83771240947817	0.000124185801259023	0.0675456368104882
CLTCL1	85.9846343804788	1.00168802568216	0.26105635776378	3.83705661973785	0.000124517771203318	0.0675456368104882
BAG5	665.70315877483	-0.312659710219413	0.0816000494056956	-3.83161177593098	0.000127306513074795	0.0675456368104882
ZDBF2	182.687719756477	-0.481149655502768	0.125580385936173	-3.83140768294273	0.000127412181514164	0.0675456368104882
SAMD12	141.249447929532	-0.914336610989982	0.238753660269141	-3.82962342842942	0.000128339499929056	0.0675456368104882
CYMP-AS1	2.24268850221088	4.41320493794213	1.15907057285996	3.80753773003893	0.000140357329975306	0.0707616947730892
MEG3	25.3955279334187	1.62631358364872	0.427602085779611	3.80333407561285	0.000142761625394171	0.0707616947730892
ABCA13	147.596089611143	1.29401766140264	0.340672981141874	3.79841587984267	0.00014562383504108	0.0707616947730892
PATJ	374.384310926047	-0.477056375895114	0.125641973314534	-3.79695067906045	0.000146486920357294	0.0707616947730892
STMN3	308.297725750165	-0.624235957357537	0.164592139491263	-3.79262314280005	0.000149064288865244	0.0707616947730892
CHRNB2	228.047766219378	0.5071504461651	0.134238679744238	3.77797552189401	0.00015810841484467	0.073611629295951
CELSR3	67.6798218218823	1.03212941981339	0.273861264533172	3.76880396566039	0.000164031646732962	0.0746107827337762
PCOLCE2	3.64507136563345	3.93398298464414	1.04482804633427	3.76519657798844	0.000166418102751917	0.0746107827337762
WDR86-AS1	34.2753445625353	-1.20292200891858	0.320431866767585	-3.75406485332834	0.000173989815466102	0.0757086609362003
RYR1	69.9782650413732	0.96040520991669	0.256107565164045	3.75000718663473	0.000176829502517146	0.0757086609362003
EFNB3	6.33783346282364	3.49086728059491	0.932084107665444	3.7452277663422	0.000180230188695375	0.0757086609362003
BTC	2.75021285815099	4.72460288930072	1.26203549125678	3.74363710215139	0.000181375561102834	0.0757086609362003
EBF2	6.21320071195031	3.40737131102556	0.911466585053968	3.7383392511573	0.000185239874886775	0.0760111418815054
PRELP	10.7569949064171	2.88053447139753	0.7714288035061	3.7340250432777	0.000188443744046024	0.0760370507225705
ATP6V0A4	5.35594113280486	3.41211883617579	0.915653193734371	3.72643142570159	0.000194209877339945	0.0770790349245914
MATN3	4.63515619064386	4.23493113002685	1.1398938475882	3.71519781336408	0.000203044789216285	0.0781070926332974
AQP3	307.288507925637	-0.715870566281317	0.19282227689976	-3.71259264121991	0.000205146932466544	0.0781070926332974
CRTAP	415.707320106477	-0.39816424127316	0.107326004423334	-3.70985804803329	0.000207375488391201	0.0781070926332974
GDNF	6.69826408027752	3.97933395317568	1.07345645084274	3.7070287761107	0.000209705122724673	0.0781070926332974
CLUL1	3.12182611287697	4.28908230938257	1.16085137460741	3.69477299437501	0.000220083323318528	0.0805757845338757
SULT1E1	3.06426711200263	4.86931780490503	1.31908419665486	3.69143820936784	0.000222989573059466	0.0805757845338757
KRT80	7.94911951523268	2.59439020744964	0.70403861840805	3.68501121900954	0.000228692566557881	0.0812132601586222
SYNDIG1L	7.38274314676268	2.39214867740896	0.649732241832325	3.68174537662284	0.000231642697048397	0.0812132601586222
FAM163A	9.28811444434071	2.10257661552169	0.571620397863166	3.67827429423714	0.000234817356922906	0.0812132601586222
ZNF641	1465.31222448033	0.395695542624687	0.107940025257851	3.66588336142627	0.000246486258411811	0.0828203373971153
IFIT1	1461.30320109219	1.58685880199037	0.433669804660779	3.65914062942803	0.000253062448528965	0.0828203373971153
ENO2	152.231514099897	-0.682804334255544	0.186692926508239	-3.65736585218407	0.000254820545720908	0.0828203373971153
NCL	1800.84476597711	-0.39098350800218	0.106917603611685	-3.65686748294691	0.000255316286980554	0.0828203373971153
RPL3	1984.82090226261	-0.506594345490283	0.138579877958877	-3.65561258208505	0.000256568579297135	0.0828203373971153
NLGN1	7.72635036708579	2.49497789937409	0.684220341475357	3.64645385139277	0.000265884201931982	0.0846981122207012
CRYBA2	2.77784549873782	4.72533232052101	1.29912236367558	3.63732659266348	0.000275482537446605	0.0866160030075624
RPS5	208.010657847062	-0.600198810236024	0.165372214471101	-3.62938122438282	0.000284101414985084	0.0881212305533463
RPL13	2064.07640768434	-0.541783586362641	0.149643801329259	-3.62048799582792	0.000294047893986307	0.0881212305533463
DNAH2	40.6575989013708	1.39458251419935	0.385491177199185	3.6176768670344	0.00029725919191816	0.0881212305533463
MAST1	28.5706757056565	1.24385051001667	0.344242891297863	3.61329323410896	0.000302332460659609	0.0881212305533463
HSPG2	63.1888476158326	1.19384868563705	0.330408288490084	3.61325283664268	0.000302379588314444	0.0881212305533463
SPOCK2	2358.78571874042	-0.586283954084796	0.162433433894782	-3.60937979347631	0.000306929961438003	0.0881212305533463
CCND2	2417.30946889149	-0.407916643932105	0.113046873672742	-3.60838500596645	0.000308109026981033	0.0881212305533463
C3orf52	18.4563273884264	-1.29100504126958	0.35800100311852	-3.60614922869973	0.000310774462159633	0.0881212305533463
COL9A3	44.5981412059423	1.95899734549609	0.543520905906936	3.60427229975128	0.000313028741329524	0.0881212305533463
SLC18A3	3.54329026340608	5.0728841530756	1.41026822906283	3.59710588988217	0.000321777513478713	0.0886303124127338
FBN3	26.7844332056161	1.65012392136001	0.458775858481843	3.59679763189919	0.000322158921615885	0.0886303124127338
GGT2	12.9184680166606	1.8771045472404	0.526038795540729	3.56837663524584	0.000359199910409004	0.0977104475393483
ADIG	1.95527245881765	4.22484959946379	1.18521779228322	3.56461877890389	0.000364385411855364	0.098019675789093
TTBK1	18.6404717781057	1.61202133758039	0.45274923046119	3.5605170127806	0.00037012532890568	0.0984696067341375
CECR2	18.2414069891094	1.5731859113856	0.443437938652139	3.54770256276991	0.000388606801686729	0.0991199711867803
NRXN3	42.1054886430933	1.2238013731475	0.345010726049921	3.5471400763651	0.000389437471213474	0.0991199711867803
ICAM5	21.8553702623912	1.36679472144961	0.385371730850783	3.54669170577754	0.000390100804759062	0.0991199711867803
IGHV3-7	40.5209669705322	-1.40328226366466	0.395861175168352	-3.54488480227412	0.000392784710066487	0.0991199711867803
EMX1	21.158644158693	1.42876470832555	0.403257710820667	3.54305614000011	0.000395518494499857	0.0991199711867803
MPO	55.9973852723948	1.21781840470842	0.343836676442016	3.54185137347845	0.000397329280681891	0.0991199711867803
LRGUK	20.5945576910155	1.45220376816794	0.410357294817359	3.53887645354102	0.000401833871175179	0.0991199711867803
NFATC4	15.9338659070208	2.34088024199352	0.662943450816839	3.53104060249668	0.000413928203380927	0.0991199711867803
SCGB1D1	1.80167157328953	4.10818390246751	1.16403220410406	3.52926997035234	0.000416707794610048	0.0991199711867803
GPRIN2	22.9507580220386	1.8926999306049	0.536941269364527	3.52496639501173	0.000423536516808371	0.0991199711867803
FLJ16779	9.06607646454377	2.75419386390595	0.781958447797516	3.52217419181732	0.000428022801013891	0.0991199711867803
RSAD2	2003.88168261562	1.92460354699247	0.546639590358693	3.52079062866557	0.000430262200668094	0.0991199711867803
RSAD1	236.479398820733	-0.402206413788642	0.114252304935655	-3.52033522662985	0.000431001692313768	0.0991199711867803
SLC4A9	19.6263936035554	1.43006694728073	0.406555831170518	3.5175167532671	0.000435604852249569	0.0991199711867803
OTOF	37.5166266561784	1.92074912923913	0.546281622292102	3.51604200262129	0.000438031680800178	0.0991199711867803
MIR4426	1057.70637989781	-0.403066055920882	0.114709016240806	-3.5138132043146	0.00044172332083073	0.0991199711867803
ZNF704	20.3162658813136	1.17690848207648	0.33503321959474	3.51281130718943	0.000443392243358859	0.0991199711867803
NBEA	137.057290042112	-0.679039747927771	0.193398289327176	-3.51109490311481	0.000446265049952873	0.0991199711867803
NT5C3A	462.712839807494	0.426602009061286	0.121807964589708	3.50225053425883	0.000461345586414375	0.101537969519018
MUC2	33.2813224373351	1.52341087937331	0.435316185299965	3.49955028279862	0.000466043696944114	0.101647909036189
IGHV3-72	5.31738106326764	-2.3043645631526	0.659718838738895	-3.49294946246734	0.000477716909017783	0.103263628279648
SLC45A1	8.4894018082564	1.99595621948889	0.572660132439671	3.48541151448003	0.000491380710876315	0.105277230179784
OAS1	592.136183696672	1.08890506418142	0.313010321572421	3.47881519916423	0.000503635766900678	0.106956332602328
FAM102A	1032.15494467192	-0.430594715074773	0.123965870602118	-3.47349405915772	0.000513728736143579	0.108151066974226
ATP8B2	1142.54928565665	-0.405098890206077	0.116740174639307	-3.47008980805207	0.000520284368778439	0.108586935932121
ANKRD26P1	6.83702526051194	2.80888386594593	0.810268044401018	3.46661069180183	0.000527064666897409	0.109061842611848
CDC14A	597.739105123927	-0.310285719468371	0.089625850926724	-3.46201142036635	0.00053615440397628	0.109874499824764
IFIT2	6635.97037636306	0.833473049283288	0.241026873998593	3.45800879153481	0.000544183625978628	0.109874499824764
EIF2AK2	1217.89241971902	0.709191963738422	0.205192970274388	3.45621959071052	0.000547808846700225	0.109874499824764
RPL41	551.416033520742	-0.351993987303862	0.101888363735657	-3.4547025234117	0.000550900291268538	0.109874499824764
ZNF609	1385.02432501905	-0.307932244033222	0.0891693125448172	-3.45334325504027	0.000553683972681587	0.109874499824764
GAL3ST3	5.56325613443646	2.60716135506686	0.756338463180129	3.44708286301439	0.000566674747333727	0.110340715867231
FAS	765.248202147494	0.367469549656672	0.106646668460463	3.4456730337798	0.000569639142238894	0.110340715867231
RUFY4	24.8662914709458	1.15355710553705	0.3348561720253	3.4449330844345	0.000571200778321153	0.110340715867231
EIF4A2	1941.60536754061	-0.275815508923902	0.0801272575005489	-3.44221826039675	0.000576964524808771	0.110340715867231
RPL13AP5	7037.00152350804	-0.41557431504112	0.120825268829908	-3.43946526306635	0.000582864579326365	0.110340715867231
SLC26A8	162.221164444683	0.821321118372478	0.238809847185361	3.43922634703995	0.000583379249525218	0.110340715867231
APBB1	182.505600400078	-0.65727765171551	0.191572622740157	-3.43095815213128	0.000601453377513935	0.111246326174268
IFIT5	912.772798471576	0.772317787011206	0.22522675311133	3.42906771217116	0.000605658404693641	0.111246326174268
TCF7	3304.2209846512	-0.441445627089747	0.128742935505195	-3.4288920425613	0.000606050544119445	0.111246326174268
ENPP6	4.24195720542828	2.78742556556228	0.813162733987799	3.42788159006325	0.000608310724334068	0.111246326174268
LINC01523	2.19830259341889	4.35623912583463	1.27222023651639	3.4241234346051	0.000616785989199633	0.111246326174268
HSD17B13	14.7035469540869	1.1474103842977	0.335128045183095	3.42379696593528	0.000617527393605903	0.111246326174268
ARHGEF28	20.0605226460946	1.1988340844982	0.350273578298814	3.42256498569094	0.00062033267383421	0.111246326174268
DENND2A	6.79329876673463	2.31023180114766	0.677408681772173	3.41039591506836	0.000648686386504544	0.113879193425994
GNG4	6.8194149592451	2.65336588139136	0.778203899029865	3.40960239944715	0.000650576496500297	0.113879193425994
GJB2	2.1320217462275	4.33622505856819	1.27185573636437	3.40936863717217	0.000651134281108362	0.113879193425994
TUBB4A	52.0127753295181	1.24653165561949	0.365740382623418	3.40824178800888	0.000653829322024502	0.113879193425994
PPFIA3	22.956521127138	1.22258987372419	0.359226504281434	3.40339551551118	0.000665538626815275	0.115090643965699
PRKRA	85.2718275184571	-0.460745725122733	0.135706556260376	-3.39516186851514	0.000685880367758086	0.117767118463995
IGKV1D-13	11.9550526613076	-2.74626507289996	0.809557816491959	-3.39230258414438	0.000693078558226072	0.118165013342628
LOC101927446	2.28585154787933	4.45222590315326	1.313919795829	3.38850660237157	0.00070274337015449	0.118974943996085
IGKV1-12	13.8825781013676	-1.58876626084562	0.469202816845441	-3.38609702202399	0.000708943140680345	0.119191065526883
PDZPH1P	2.67258045319987	4.05566960489123	1.2036055333398	3.36960033212663	0.000752772805505783	0.123928471698667
ARSF	3.73686120823235	3.42947623660487	1.01778056367869	3.36956349825477	0.000752873424458632	0.123928471698667
ALYREF	58.9730880087126	-0.649932000444489	0.193070363355084	-3.36629604435545	0.000761848973550642	0.123928471698667
MGST1	52.0724129094941	0.7892924736654	0.234521849262056	3.36553918600326	0.000763942153290464	0.123928471698667
IGBP1P1	144.500897028783	-0.460030486187604	0.136707019701579	-3.36508313319839	0.000765205997124843	0.123928471698667
CNGA4	11.8082746113829	1.66477122686088	0.495268354986687	3.36135190164861	0.000775619384503991	0.123928471698667
CTCFL	8.22093102714204	1.94092599752379	0.577570962619229	3.36049788362261	0.000778021267939928	0.123928471698667
LOC650226	2.6759512846704	4.67449392990264	1.39263349217227	3.35658589009749	0.00078911206616098	0.123928471698667
SOX9	2.80475175849339	4.11978198939526	1.22740601857134	3.35649485749675	0.000789371888992552	0.123928471698667
SLC6A11	7.50648771897358	1.96948319940397	0.586881851263768	3.35584273932302	0.000791235470394094	0.123928471698667
ALDH3B2	8.08530947176445	1.78094929290236	0.530822176936463	3.35507703009088	0.000793428877046403	0.123928471698667
UBA3	351.891347939273	0.347263121246424	0.103706005549325	3.34853434385976	0.000812402112372868	0.125928339309263
GSTM5	4.46523312838447	3.27740780001155	0.979180140445405	3.34709382332931	0.000816635657643711	0.125928339309263
MYEOV	9.93379666648141	1.67642750583917	0.501909321734481	3.34010035925579	0.000837481195746777	0.127532368029848
GK	1308.31487199232	0.4985723597136	0.149430834788189	3.33647577101675	0.000848478240401738	0.127532368029848
CDH22	9.35265075269061	2.84759502795002	0.853474292423134	3.33647428309211	0.000848482782156327	0.127532368029848
RNF13	1058.07563263244	0.315673575358639	0.0946277859384333	3.33595013587259	0.000850084097542926	0.127532368029848
RPL22	1210.1270241075	-0.408770316674133	0.122581156357758	-3.33469130835348	0.000853941381055452	0.127532368029848
MUC5AC	44.9415164107964	1.514854551833	0.454685980265351	3.33165001249642	0.000863327559136917	0.127532368029848
LINC00701	4.84652467153465	2.94335830442592	0.883758351341911	3.33050126197584	0.000866897706520418	0.127532368029848
SNHG29	631.591318716726	-0.377238849080872	0.11329278890094	-3.32976928841182	0.000869179707762282	0.127532368029848
CYP4F22	36.2772712916856	1.57923081989543	0.474636666140574	3.32724151451819	0.00087710319595615	0.127720503568468
TH	8.89380795567088	2.14890251289074	0.646091768668885	3.32600199708168	0.000881012973809753	0.127720503568468
OSMR	92.266046445898	0.636885370502254	0.191758647079423	3.32128631590974	0.000896035658485984	0.127984157861605
IFI44L	999.901501944365	2.00265475602946	0.603353725146215	3.31920509075194	0.000902741015147626	0.127984157861605
C4orf54	58.5326715123555	0.715734440244506	0.215653553282248	3.3189086354063	0.000903699919501852	0.127984157861605
OBSCN	1119.98246100559	-0.463180661721627	0.139633262412689	-3.31712268064529	0.000909496710309976	0.127984157861605
NRG1	39.8339668402102	1.37581611862002	0.414867553235358	3.31627794916878	0.000912250497854008	0.127984157861605
THOC3	171.784011347999	-0.617110138188819	0.186381942233146	-3.31099746464104	0.000929640508755151	0.127984157861605
DIRAS2	5.55025426993527	2.39951381652315	0.724904440184509	3.31011052424014	0.000932591387150158	0.127984157861605
SLAMF1	337.84075083029	-0.454940200310197	0.137471775124678	-3.30933531554093	0.000935177635406258	0.127984157861605
ACTBL2	2.20692704761745	4.40109084183813	1.33025980730651	3.30844457425906	0.000938157526218192	0.127984157861605
C1orf195	6.28097278383499	2.57182063529684	0.777539845925859	3.30763837862796	0.000940862158987807	0.127984157861605
LRRK2	10022.7832053316	0.372850564359718	0.112725319704266	3.30760263388819	0.000940982242848648	0.127984157861605
LOC100996701	2.56801138382346	3.98426646579279	1.20641552940201	3.30256563239673	0.000958046649574737	0.12831610407939
NR5A1	6.97704533934552	3.39200270610107	1.02726553360981	3.30197265957282	0.000960074277512016	0.12831610407939
APOBEC3A	1057.69815972286	0.528657403884863	0.160110542508975	3.30182757238007	0.000960570997587036	0.12831610407939
SLC47A2	19.5709128349919	1.25086478606383	0.378991760769867	3.3005065427356	0.000965104633019187	0.12831610407939
NOVA2	11.0051154386453	1.92776927277356	0.584330329584168	3.29910869789257	0.000969923463301457	0.12831610407939
GPRASP1	444.155371690744	-0.435463372811646	0.132265870463677	-3.29233362533409	0.000993596669688776	0.130064925656057
KRT76	3.45820634170981	3.27867628994739	0.995876652857723	3.29225138528858	0.000993887288160701	0.130064925656057
RGS6	66.8267741109276	0.859541262674687	0.261541321885728	3.28644535585178	0.00101460457165231	0.132062240213455
NOXRED1	52.133606338612	0.68177351827327	0.207755511071446	3.28161459957042	0.00103214573006256	0.133626995319864
PLEKHB1	84.33868248608	-0.669992323977895	0.204301431270802	-3.27943039757671	0.00104016865031254	0.133949377787588
SLC12A8	11.4501408908798	1.67596753396459	0.511924791943897	3.27385498873878	0.00106091039905262	0.13589757016436
RPS4X	469.295189649094	-0.498393231772197	0.152457431143786	-3.26906486638984	0.00107903561522115	0.137491853918443
BICD1	203.890738949215	-0.445699519380343	0.13640455045642	-3.26748277743665	0.00108508468282211	0.137538744351431
OTOP2	7.40625366505741	2.31877008913714	0.710183433429707	3.26502982185749	0.00109452552225452	0.138012827571781
IFI27	195.456565203127	3.09235352745183	0.947916224627384	3.26226458320977	0.00110525931978877	0.138644187212882
USP18	28.4534772155461	1.21002396645476	0.371400235996396	3.25800537850626	0.00112198279796647	0.139264766197418
ENPP1	11.6251469873245	1.61294795405377	0.495150452657804	3.25749061804547	0.00112401973945224	0.139264766197418
LINC00906	8.74709290774241	2.62841536850716	0.807824529012359	3.25369591304765	0.00113914146675199	0.139264766197418
CD28	1073.74333211224	-0.436368243931808	0.134178588218643	-3.25214514271643	0.00114537517076926	0.139264766197418
AADACP1	1.97532567514021	4.20911624982862	1.29488981773854	3.25055938518354	0.00115178210827736	0.139264766197418
FRK	5.438454760546	2.7657997250003	0.851056494966321	3.24984268536691	0.0011546886459057	0.139264766197418
SLC1A7	24.0833133788039	1.29063830872775	0.397182571258313	3.24948374405977	0.00115614685943934	0.139264766197418
USP36	580.331453449433	-0.411849794103535	0.126743900490173	-3.2494644121787	0.00115622544426605	0.139264766197418
PRR23C	2.61748033967466	4.62198906669829	1.42392944606895	3.24593966327351	0.00117063647313283	0.139279677028761
DOCK1	21.0792131685961	1.53706652289383	0.473597335111773	3.24551345402118	0.00117239024478941	0.139279677028761
IFITM3	393.930181735143	0.942590706111651	0.291019005627524	3.23893178068952	0.00119978266562452	0.139279677028761
DUXAP10	6.48823304173898	1.88401565478038	0.582041432296474	3.23690986627344	0.00120831569724845	0.139279677028761
PLA2G2F	6.92422096857932	2.23113145818572	0.689466255060407	3.23602705978735	0.00121205893490483	0.139279677028761
B4GALNT1	7.50235690594557	2.66119622936671	0.822394267328194	3.23591291317295	0.00121254371567482	0.139279677028761
FAAHP1	30.7357081133166	-1.15040737925708	0.355526680039097	-3.23578353987545	0.00121309338070952	0.139279677028761
IFI44	874.965521594754	1.6137623626672	0.498730432717053	3.23574070640832	0.00121327541688028	0.139279677028761
SPTBN4	24.5148165399761	1.3779492707519	0.425940576839398	3.235073964957	0.001216112228778	0.139279677028761
RORA-AS1	209.028914119134	-0.453095157473603	0.140091359556324	-3.23428339127107	0.00121948385330971	0.139279677028761
CBARP	5.80456989223408	2.31143029839698	0.714833479350636	3.23352272265804	0.00122273608744034	0.139279677028761
CHST8	10.5155550530634	1.88686315849131	0.583643325725194	3.23290454173674	0.00122538501475118	0.139279677028761
VSTM2B	4.64004577790027	2.60597630175743	0.807068650761559	3.22894006513374	0.00124249931668415	0.140564992789361
KIF7	13.5884522773447	1.92799949320397	0.597490485196582	3.2268287796577	0.00125170336798521	0.140947621111265
ADAMTS14	15.4267572312402	1.6599994767739	0.514674969157572	3.22533555399248	0.00125825097985265	0.141028963991818
DOCK4	425.970934518257	0.707199983432319	0.219447650552322	3.22263638572747	0.00127016680888086	0.141171282311357
IFI16	3134.02563528413	0.447266116870158	0.138798754045788	3.22240728992864	0.00127118296339842	0.141171282311357
INSYN2A	9.30107025810719	1.88706323221106	0.586232270771351	3.2189685322647	0.00128652602710376	0.14222280874969
PRKCG	7.76971252218715	2.03813919456382	0.633659430296238	3.2164583956574	0.00129783349734721	0.14282067713989
GABRE	9.13442808427884	2.05964313617609	0.641657871656391	3.20987745519162	0.0013279157190777	0.14491301529911
CPAMD8	31.9644274869658	1.26110427734426	0.392906281157456	3.2096821502298	0.00132881823198689	0.14491301529911
PTPRN	17.9851309468393	1.26139954204396	0.393350877741512	3.2068049505482	0.00134217964972676	0.144938470126007
IRX4	4.57136942942522	3.30484520382793	1.0306223763045	3.20664996201433	0.00134290290670004	0.144938470126007
LINC01410	418.726309689209	0.782513801357552	0.244095358690634	3.20577091492063	0.00134701180414505	0.144938470126007
SLC17A7	5.67299463589862	2.50976987351231	0.784191081465684	3.20045704781729	0.00137209818417307	0.145629292263476
LINC02181	7.560104287111	2.11813424486961	0.661826678834253	3.20043647772028	0.00137219612589282	0.145629292263476
LOC105378947	3.99707648736239	4.04905816801435	1.26559090243186	3.19934203085215	0.00137741649369708	0.145629292263476
NR1D2	618.383868869755	-0.415693549584674	0.130022935978009	-3.19707862661231	0.00138827079270683	0.145629292263476
SLC22A11	6.58521826987815	2.64504526220484	0.827335532433838	3.1970647440026	0.0013883376103525	0.145629292263476
BRME1	12.4486758190425	1.73926752661071	0.54406203000918	3.19681843370206	0.00138952360647927	0.145629292263476
RACK1	764.859864431565	-0.489111699300638	0.153411603953225	-3.18823144206071	0.00143145911331415	0.148366713007639
DDX58	1828.04052576516	0.605667411501634	0.189986919337229	3.18794269423658	0.00143288931121726	0.148366713007639
CFAP52	5.1794923545986	3.18209816290908	0.998254269147728	3.18766296449284	0.00143427609768087	0.148366713007639
SMCHD1	9939.56766024246	0.287202368128649	0.0901315548410375	3.18647968111922	0.00144015603291182	0.148366713007639
ABCC11	11.3989586551507	1.99498765725472	0.626798950987252	3.18281907478064	0.0014584871866109	0.149073525568225
PTPN5	11.9233625609151	1.85819428507307	0.5838510235245	3.18265141312216	0.00145933191076701	0.149073525568225
DOCK9	421.728247644155	-0.330284965974247	0.103870238929965	-3.17978440578098	0.00147384661330216	0.149485399186153
LINC02370	3.62263365991056	3.43753162085522	1.0814276944705	3.17869760357703	0.00147938341663306	0.149485399186153
PLPP7	13.3941826225371	1.57434061004252	0.495354912909204	3.17820731966999	0.00148188747644265	0.149485399186153
ARHGAP5	689.348072104608	-0.362366805022235	0.11426942965248	-3.17116140444803	0.00151830755947336	0.150649638182926
GDPD2	5.53329783952863	2.17347631704882	0.685525447785573	3.17052608924982	0.00152163167960504	0.150649638182926
TRAJ5	43.6222481217503	-0.907749249765142	0.286534328420079	-3.16802965554032	0.00153475864256194	0.150649638182926
HPD	17.4978752979426	1.10528387212008	0.348918788660769	3.16773962320118	0.00153629045949057	0.150649638182926
CYP1B1-AS1	10.9649809208802	1.46984065674204	0.464093236816291	3.16712362978018	0.00153954852468061	0.150649638182926
TENM2	15.654805494697	1.45836039684289	0.46057960122093	3.16635906795913	0.00154360123701322	0.150649638182926
LOC101928398	2.2699717227705	4.43379112767805	1.40054317674376	3.16576539824109	0.00154675487556625	0.150649638182926
C3	25.62780251738	1.05088159433086	0.331996997884944	3.16533462960726	0.00154904687924816	0.150649638182926
LINC01101	3.24237999059689	4.94978691054514	1.56429994550054	3.1642185533423	0.00155499977722968	0.150649638182926
GABRR1	4.96169552504721	2.21853072222598	0.701358808489496	3.16318936238071	0.00156050791160446	0.150649638182926
NOS1AP	15.0284065601944	1.78319668509703	0.563779301257254	3.16293393730564	0.00156187770276392	0.150649638182926
FZD10	2.79151808587952	4.7414509475806	1.501376860572	3.15806848506656	0.00158818242586102	0.152578954484505
PSKH2	2.28986839900087	4.45592017533969	1.41181702143641	3.15615983352159	0.0015986123331012	0.152973931163557
HYOU1	380.540501631455	-0.372759532951246	0.118299405858586	-3.15098398209067	0.00162721413946622	0.154518055784693
HYAL4	3.3811208650194	3.76359705504232	1.1944399823936	3.15093023552363	0.00162751359872353	0.154518055784693
OAS3	868.11219490142	1.28804064479814	0.409101558947385	3.14846183454362	0.00164132154438419	0.154685662003207
OTP	3.7598994214132	3.95323396626757	1.25631756927468	3.14668365941098	0.00165133515904493	0.154685662003207
C1QB	10.79657443581	1.61453075179074	0.513118761532128	3.14650500591693	0.00165234432969436	0.154685662003207
EGFL7	20.1809313596846	1.13762774529737	0.361613699685106	3.14597523901339	0.00165534019289058	0.154685662003207
SPPL2C	1.91185455207268	4.20046885747046	1.33563037117128	3.14493361946154	0.00166124519205696	0.154685662003207
CILP2	9.19633744638227	2.42701126503982	0.771995860737857	3.14381383174793	0.001667614943529	0.154685662003207
LINC00836	2.76841817984064	4.13808568673522	1.31682252812489	3.14247789535292	0.00167524361790891	0.154800183166316
SP100	3156.9336265617	0.325990258625454	0.103847422659539	3.13912709893827	0.0016945193319502	0.155505522002648
EYA4	4.2029326806641	3.08936493931872	0.984213018416188	3.13891899569686	0.00169572316434114	0.155505522002648
FBXO17	5.36973394893967	2.61651495810957	0.833873666763178	3.13778341060465	0.00170230614929263	0.155520120280659
TTC23L	7.72032485148821	1.73335554468343	0.553106564491754	3.13385458781565	0.00172526329036265	0.156589768779463
PKNOX2	10.4696288246367	1.81593988245168	0.580054749384435	3.13063531395749	0.00174428620601044	0.156589768779463
LINC01529	9.63213048549868	2.28863884316489	0.731081259295307	3.1304849003665	0.00174517970876318	0.156589768779463
CT45A8	1.75068509440732	4.05751345007369	1.29617706499317	3.13036973084774	0.0017458641354	0.156589768779463
GRM5	6.02987500880033	1.90858761037591	0.60987704919838	3.1294629186072	0.00175126174541616	0.156589768779463
TNNI1	10.2557309759654	1.80206211714876	0.575885661576225	3.12920122410485	0.00175282227753964	0.156589768779463
TRPV4	11.4299105845221	1.54382352405529	0.493615418174491	3.1275836759004	0.00176249642166423	0.156875141060629
ZNF503-AS2	8.0879428473304	1.83925859785413	0.588448063774663	3.12560905724799	0.00177437264336431	0.157353705845604
TGM3	31.1144604529001	1.00120325883957	0.320545557221809	3.12343514449887	0.00178753255388428	0.157942201202695
CROCC	279.179888096385	-0.416083981345885	0.133313650271198	-3.1210906047464	0.00180182587418033	0.158626197868748
LINC00208	1.68177256875626	4.01511491178876	1.28771418127188	3.11801715798689	0.00182072203572169	0.159287055850622
CAPN11	11.9240759588929	1.73336546044583	0.555972144157871	3.11771997690884	0.00182255878648471	0.159287055850622
RPS6	1420.09571361403	-0.430288120896341	0.138060274828365	-3.11666858139512	0.0018290706950216	0.159287055850622
HES6	10.8440719201745	1.35640254539664	0.436022760057934	3.11085261974953	0.00186548019716223	0.161352980826677
EML1	8.52963898653033	1.86989271326799	0.601106540774639	3.11075090092728	0.00186612286788391	0.161352980826677
RRS1	141.492735805811	-0.469499084475744	0.151005069855988	-3.10916106938331	0.00187619406710611	0.161646471048537
RPH3A	51.8221700469595	1.22153442039769	0.393642289597698	3.10315850882305	0.00191467060807939	0.164276834475375
SCUBE1	10.7625960616484	1.78867872658674	0.576676801274739	3.10170050647586	0.00192412517133153	0.164276834475375
SSX8P	3.32276533951926	3.79154272259639	1.22258685829865	3.10124609704435	0.00192708058616301	0.164276834475375
DSCAML1	25.7586977282825	1.79904764307496	0.580418571343894	3.09956940025104	0.00193802168785151	0.164573691164102
CEACAM20	5.92944970363059	2.41468643372344	0.779274803053164	3.09863275992347	0.00194415843341318	0.164573691164102
PLIN1	8.75403292228165	1.85931532479607	0.600436357971013	3.09660682620728	0.00195749316319739	0.165125120142888
RPLP0	287.931975318534	-0.411355941878437	0.133010713747193	-3.09265269157402	0.00198376150855024	0.166759951812505
CLEC4D	264.193057336658	0.8690903342804	0.281226510183826	3.09035707093301	0.00199915997354388	0.167472882212794
FAT2	82.5896460102846	0.758605783672651	0.245679763311819	3.08778294738839	0.0020165569883595	0.167478385434417
SERPINB9P1	93.8970513392006	0.630078531566861	0.20414096028591	3.08648754607798	0.00202536430705974	0.167478385434417
BCR	430.424689657298	-0.535181029521233	0.173398617669254	-3.0864203920129	0.00202582184249457	0.167478385434417
LINC02067	1193.55955220234	-0.431838828711393	0.139957239568241	-3.08550547326875	0.00203206484096413	0.167478385434417
DLX2-DT	2.87722648423527	3.5484488435877	1.15013349587496	3.08524954391335	0.00203381434604373	0.167478385434417
COX4I1	620.351054516482	-0.336065348233016	0.109108449420456	-3.08010378681094	0.00206928473048917	0.169062456350877
CCDC185	2.28998064762115	4.43091954165972	1.4391431564091	3.07885947407456	0.0020779467186502	0.169062456350877
BRINP2	8.53584692567911	2.4673217124694	0.801472491148617	3.07848583665473	0.00208055419255142	0.169062456350877
FEZF2	2.23610543399701	3.78189966319499	1.22851797904558	3.07842435169984	0.00208098356020493	0.169062456350877
TNFRSF25	317.345551308686	-0.582255438252874	0.189223920593579	-3.07707099835152	0.00209045503540864	0.169263934472385
GDPD5	218.777008957563	-0.638541772602524	0.207933108686798	-3.07089994775356	0.00213414651410759	0.171513314635012
SPG11	2146.06291494662	0.245043018271382	0.0798274516420358	3.06965853513914	0.0021430363367012	0.171513314635012
AKR1B15	8.37497961528623	1.93819372152328	0.63152005559161	3.06909290427455	0.00214709809836965	0.171513314635012
PPP4R1L	200.251307396944	0.564446900521141	0.183944894181422	3.06856519738154	0.00215089389337362	0.171513314635012
PSD2	11.381009922494	1.82491485100403	0.594787118644052	3.06818152882047	0.00215365748240577	0.171513314635012
CYSRT1	5.89282645421798	2.03966755893873	0.665532048656612	3.06471726351245	0.00217875860968117	0.172943429312725
HSP90B2P	2193.77334047349	-0.387717905184633	0.126769393382182	-3.05845042593009	0.00222484887040971	0.176024807688297
NPC1L1	12.0335778579141	2.12678832462304	0.697949875730931	3.04719349995693	0.00230988961296165	0.182157744396748
DDX60	862.252171666171	0.840533957778901	0.2764352937753	3.04061737667307	0.00236093647457321	0.184419156472578
CCDC3	9.70081482875238	1.664051759664	0.547453945316791	3.03961963175016	0.00236877104764766	0.184419156472578
FBXL16	105.744673046876	-0.520604303228507	0.171308604112406	-3.03898514570178	0.00237376558396794	0.184419156472578
PADI2	1047.49695342815	0.924982771130073	0.304402297429336	3.03868524955795	0.00237612965518921	0.184419156472578
AMOTL2	14.6242526258703	1.96630681658804	0.647388464637145	3.03729047395081	0.00238715297505448	0.184419156472578
SAMD9	4220.20029162308	0.543182820943758	0.178845760803075	3.03715793153101	0.00238820292864965	0.184419156472578
TCEA3	39.2164049637678	-0.704576753071228	0.232021058201518	-3.03669312834217	0.00239188827477858	0.184419156472578
NFASC	27.1233773655755	1.30752116166283	0.431228849300123	3.03208183725396	0.00242873347581976	0.185958926751263
RAB3B	13.1977288022827	1.72262088689161	0.568268636370502	3.03134957067821	0.00243463200717876	0.185958926751263
RFLNB	1201.62967514955	-0.482746880091389	0.159367248564003	-3.02914735895383	0.00245245028697416	0.185958926751263
KIRREL1	12.373167487507	1.55580139565014	0.513634419320883	3.02900533361294	0.0024536035120107	0.185958926751263
KRT17	8.00075118724008	2.26578511602365	0.748103419555463	3.0287057334533	0.00245603784925586	0.185958926751263
SCARNA5	4141.76572806986	-0.462666060062647	0.152772153008713	-3.02847116408878	0.00245794533500224	0.185958926751263
HDX	30.2306047452614	0.86884458215027	0.28698232009012	3.02751954154329	0.00246569771193689	0.185964304068512
MIR3936	2.83961688248914	3.5482116941034	1.17334275233829	3.0240197819711	0.00249440127713047	0.186263279566092
CHST1	6.91961222875752	1.94323990262229	0.642641122040519	3.02383373235143	0.00249593570187774	0.186263279566092
CSMD2	33.9546445342906	1.40886246012684	0.466049739501147	3.02298733528929	0.00250292717899421	0.186263279566092
FAM230C	3.5864596040171	3.37682136120215	1.11726914842403	3.02238844235998	0.00250788502099415	0.186263279566092
TNFSF13B	953.505110535499	0.344794698406108	0.114081323034155	3.02235886853169	0.00250813007594159	0.186263279566092
NRAD1	2.84034397141955	4.76747828147994	1.57791363920877	3.02138099514151	0.00251624528719142	0.186294490528759
SCARNA2	7866.15256373147	-0.652502005683324	0.216088836447161	-3.01960071798006	0.0025310812114248	0.186821573562788
DAZAP1	733.814321425906	-0.360344132635709	0.119386594369508	-3.01829643888178	0.00254200114311576	0.187057287765448
AKR7A2P1	45.624739220139	-0.650836306464055	0.215851527599047	-3.01520361566775	0.0025680679079986	0.187280208531484
GRM7	6.44952706031237	2.40611782763318	0.798264486029886	3.01418623744599	0.00257669580225395	0.187280208531484
HCCAT5	1.91926766308344	4.18915969954089	1.39070567644928	3.01225469233473	0.00259314927650708	0.187280208531484
KIF12	8.15739142710807	2.72290900924735	0.904247656196215	3.01124254023668	0.00260180939375128	0.187280208531484
MC2R	3.5018940540219	3.89894152634411	1.29490202971877	3.01099344727331	0.00260394471916938	0.187280208531484
ANHX	5.88784105218068	2.91144307653361	0.966979539995039	3.01086316319427	0.00260506220493877	0.187280208531484
ZNRF3-AS1	3.63423470090162	2.90407357928554	0.965223540324294	3.00870571216056	0.00262363117212524	0.187280208531484
OPLAH	68.1680322972615	0.790372070166292	0.2627347881353	3.00825054716118	0.00262756415593815	0.187280208531484
CLRN1	10.6292477025101	2.01286644111481	0.66912405670577	3.00821113953748	0.00262790492220778	0.187280208531484
IL1RL1	130.62298552339	-1.1909920149662	0.396125660546727	-3.00660152468388	0.00264185818399155	0.187280208531484
USP17L22	8.54368366674741	1.85865671494267	0.618265961120977	3.00624137801917	0.00264498944270846	0.187280208531484
MGAM	1983.27807916801	0.638494035628678	0.212479029699822	3.00497435690809	0.00265603240911146	0.187280208531484
EN1	1.96924043313905	4.22620821786326	1.40644873025916	3.00487897421225	0.00265686543854293	0.187280208531484
PRSS58	2.05320424629469	3.66644333842306	1.22110469768144	3.00256263478855	0.00267716875995628	0.187280208531484
GPR20	28.5088123928817	1.27175199623357	0.423698402802484	3.00155013052155	0.00268608808022446	0.187280208531484
DENND6B	18.4353183030556	0.982129289086816	0.327210013798854	3.00152577142874	0.00268630299769408	0.187280208531484
GPR84	18.0717187377092	1.16472785217241	0.388075109494132	3.00129491347865	0.00268834061111228	0.187280208531484
COG4	272.712321243722	-0.371176554499026	0.123689143967501	-3.00088223261172	0.0026919865611305	0.187280208531484
LOC100509620	9.13560989931734	2.384128340227	0.794476449926003	3.00087981267293	0.00269200795410807	0.187280208531484
GRM4	18.0922756309866	1.56973985981658	0.523671753451044	2.99756450385542	0.00272146259807548	0.188786846703173
FCGBP	326.192464488829	-0.760262773694861	0.254218413989555	-2.9905889261275	0.00278440043594804	0.191897322855718
HOXB6	5.19539215201781	2.74411489510202	0.917774218422609	2.9899672926293	0.00279007320789266	0.191897322855718
HYDIN	38.4593817830279	1.16713450893372	0.390406040254549	2.98954009054967	0.00279397779598342	0.191897322855718
MAG	6.17759148614201	2.10972986148488	0.706341735544454	2.9868401586927	0.00281877058285283	0.191897322855718
DLK1	2.28812684790853	4.44584980211951	1.4891721829726	2.98545047574347	0.00283160985053678	0.191897322855718
LINC01775	2.00501022355249	4.24543542391185	1.42219655299109	2.98512566001027	0.00283461850905621	0.191897322855718
CELF5	8.83580051592283	1.47620247469387	0.494844801194431	2.98316254132749	0.00285286443031353	0.191897322855718
KLHL20	221.113869304847	-0.321023088135106	0.107618387314481	-2.98297620087	0.00285460190484384	0.191897322855718
OSBPL6	24.2310983393868	1.72323030766763	0.577706326131839	2.98288287615941	0.00285547244556485	0.191897322855718
MEF2A	1347.91588431194	0.308735079639028	0.103558370070784	2.98126630834379	0.00287059043848126	0.191897322855718
CARD8	3243.47880701646	0.245576213719541	0.0823768373875801	2.98113185098517	0.00287185115697237	0.191897322855718
GUCY2C	59.1400239854499	0.736269831123571	0.246981089164915	2.98107775624856	0.00287235851041864	0.191897322855718
NOP53	519.31489048726	-0.437308603237074	0.146694959660021	-2.9810744980644	0.00287238907147472	0.191897322855718
C15orf56	2.92530388146524	4.79856966809846	1.61044667820324	2.97965138060465	0.00288576601812162	0.191897322855718
VWC2	1.96764988390019	4.21399874099221	1.41444971229463	2.97924960100273	0.00288955292580393	0.191897322855718
P4HA3-AS1	3.1836546737674	3.68630754047811	1.23748470199656	2.97887120101817	0.00289312362008827	0.191897322855718
LOC101927964	5.88666993812954	2.06168911535588	0.69232476634646	2.97792194584607	0.00290209880481262	0.191966699629818
CELA3A	3.68556924825452	3.2716565169087	1.09908855968834	2.97669963723071	0.00291369313288737	0.192208476150418
CDC25B	704.730750952779	-0.29909634984438	0.10052939032566	-2.97521300860845	0.00292785166641492	0.192281131745172
DSEL	29.8632781302912	-1.07493257452821	0.361331962861111	-2.97491693238716	0.00293067895968478	0.192281131745172
SCARNA7	3271.95880259859	-0.416369777142627	0.140095755967398	-2.97203704899899	0.00295830983261987	0.192924917045937
ABCG1	508.690297685841	-0.615019453902988	0.206939665178271	-2.97197472206776	0.00295891044396863	0.192924917045937
FAM81A	9.90517825636912	1.35503732366236	0.456025666938328	2.97140582625497	0.00296439773403918	0.192924917045937
PLCG1	764.895432885601	-0.36337601456413	0.122464168745814	-2.96720271966531	0.00300522743019115	0.194007807346168
CPXM1	8.95881859388045	2.21990037084984	0.748215595072691	2.9669260911812	0.00300793255613977	0.194007807346168
TBATA	11.0197559719277	1.28029299543795	0.43166774926604	2.96592228076991	0.0030177673962875	0.194007807346168
ERG	25.512146098776	1.22201526523723	0.412142958519461	2.96502764387161	0.00302655731942129	0.194007807346168
RICTOR	2924.1516336371	0.292166028899204	0.0985438812048696	2.96483176151547	0.0030284850025766	0.194007807346168
KCNK5	25.0533671010045	1.02820783808368	0.347001474029104	2.963122392954	0.00304535452955581	0.194007807346168
DPYS	5.16374551593866	2.46172088145407	0.830878732505238	2.96279202385115	0.00304862476340615	0.194007807346168
LINC00607	9.50783934568464	1.89273499620663	0.638902119091717	2.96248038572387	0.00305171251968584	0.194007807346168
CHD3	1823.18746547235	-0.295032552599133	0.0995946106174535	-2.96233451559306	0.00305315880210202	0.194007807346168
GSG1L2	1.81124640832093	3.48246918708068	1.17694175140578	2.95891379749347	0.00308725447609475	0.195660813786005
EID2	109.790739500801	-0.440701926448034	0.149065388049839	-2.95643363099614	0.00311219202625505	0.19599590170411
GRIN2B	27.3751113264169	1.46864908606573	0.496900489278386	2.95562012466229	0.00312041157345238	0.19599590170411
CALM3	1295.73272731522	-0.265209758096106	0.089744961335633	-2.95514928246791	0.00312517793073074	0.19599590170411
TRIM35	255.19465230617	-0.384524198200609	0.130121634536014	-2.9551134949368	0.00312554048084262	0.19599590170411
TRIM38	2328.89525076354	0.327882774647285	0.110982072411874	2.95437603138689	0.0031330199900657	0.19599590170411
HHIP	6.39001122410817	2.3693179232715	0.802828035844514	2.95121472779555	0.00316526783880227	0.197502923653101
CADM2	7.68530129407231	1.64306999806811	0.557671658322354	2.94630357047543	0.00321596606991904	0.199194103095489
ZNF815P	206.782275548064	-0.460108780228447	0.156174003392069	-2.94612912671106	0.00321778039890239	0.199194103095489
LOC101929601	36.5303914182376	1.53646782386875	0.521575136911868	2.94582259608047	0.00322097077713026	0.199194103095489
HPSE2	6.48935998038627	1.96790421806913	0.668301577116568	2.94463500529175	0.00323335848575163	0.199194103095489
DSC3	5.88620713003971	2.41614632629129	0.820528940595101	2.94462048412205	0.00323351022373098	0.199194103095489
LINC00842	3.86997881277405	3.57526322212692	1.21455166085538	2.94368970654485	0.00324324986856966	0.199287003345359
ADAMTS15	13.153196163123	1.57271060113689	0.534648125248984	2.94158068992477	0.00326541756631803	0.200141162735594
MMP3	3.11865607904352	3.04424991641705	1.03567157893256	2.93939698485757	0.00328851568450583	0.201047890711833
COLEC11	8.03570926531906	2.33610940228612	0.795918392092532	2.93511172187427	0.00333427613159922	0.202946872907424
ZCCHC2	1510.78205115202	0.573998215264839	0.19557980745695	2.93485417911142	0.00333704470448624	0.202946872907424
SACS	932.027330797462	-0.27110282956207	0.0923959879461694	-2.93414070879373	0.00334472541470724	0.202946872907424
CPEB2	705.062879875249	0.287918435212798	0.0982686950250036	2.92991003024453	0.00339060157514889	0.204685224030937
ELN	12.5821993854243	1.72980935723715	0.590471127711253	2.92954096492766	0.0033946306491923	0.204685224030937
ZBTB1	1225.49871649734	-0.233182605503427	0.0796466605668986	-2.92771352676572	0.00341464503454475	0.204685224030937
ITM2C	225.629876527113	-0.617777089383131	0.211094493668013	-2.92654288915136	0.00342752242576908	0.204685224030937
LOC100506990	184.730584463866	-0.770242435616921	0.2632669103842	-2.92570925260932	0.00343671962937016	0.204685224030937
CD6	903.718530145452	-0.444610051144645	0.15197978702865	-2.92545515319634	0.00343952747815971	0.204685224030937
MIR548AU	7.35352246695603	1.43289880556931	0.489978481530954	2.92441170292249	0.00345107971729801	0.204685224030937
NPEPPSP1	112.22218303335	0.607800457031723	0.207850456009038	2.92421998345433	0.00345320611703186	0.204685224030937
SNU13	354.663987077617	-0.35275061832973	0.120640470302307	-2.92398245336569	0.00345584226566735	0.204685224030937
ALPP	6.19989648253523	2.24016773599755	0.766273288365413	2.92345794902521	0.00346166979152854	0.204685224030937
CD86	303.466433067629	0.589511319150165	0.201677815180046	2.92303503299995	0.00346637512815713	0.204685224030937
FBXO32	267.654773765722	-0.391917846287493	0.134199610239651	-2.92040972091956	0.00349571463732225	0.205194687862853
TAPT1-AS1	2018.20672520174	-0.409129846730303	0.140108031949058	-2.92010273100588	0.00349916015911533	0.205194687862853
FAM205BP	8.0972230228568	2.19778278338669	0.752667998106723	2.91998967528185	0.0035004298259958	0.205194687862853
PTMAP12	225.811223997554	-0.493974534570797	0.16928126831289	-2.91806966886474	0.00352205647915554	0.2059637375854
PHF21B	11.8435913856001	2.09321974190818	0.7179756415647	2.91544673764472	0.00355179726453717	0.207202438010711
SLCO2A1	8.00157253324809	2.06775554119628	0.70959649528712	2.91398781551143	0.00356843834039292	0.207672817838732
APLN	4.10935274358729	3.04852357382521	1.04677098216134	2.91231188653198	0.00358764220232998	0.207876996021293
LINC02015	3.60239489809351	2.98212548372593	1.02438581876189	2.91113507148141	0.00360118302776571	0.207876996021293
LY9	354.909491398056	-0.363257095729709	0.124798270840606	-2.91075423788256	0.00360557497123353	0.207876996021293
SURF6	313.489027310107	-0.429574184305163	0.147651920287134	-2.90937079226457	0.00362157050930827	0.207876996021293
ZNF830	314.405124885241	-0.377357406225704	0.129755503355082	-2.90821889221184	0.00363493810331694	0.207876996021293
C10orf82	3.60045534270801	3.38965685811848	1.16559057792678	2.908102486679	0.00363629146200647	0.207876996021293
ANO1	12.0679408842591	2.03336378694062	0.699299688905475	2.90771441658038	0.00364080656908365	0.207876996021293
HFM1	6.6361850731637	1.79398201008374	0.617008205204587	2.90754968078406	0.00364272477349618	0.207876996021293
BCL11B	2284.76638114993	-0.359656092841722	0.123740798423253	-2.90652797965248	0.00365464213020427	0.207876996021293
E2F8	12.6404336804098	1.3022453673406	0.448083374496131	2.9062568295576	0.00365781083457542	0.207876996021293
ARMH4	4.17332296604451	2.61417914802507	0.899741813159122	2.90547700439343	0.00366693792820904	0.207907651620471
NACA4P	916.961383898048	-0.377874989064063	0.130107108877173	-2.90433775929025	0.00368030890882494	0.208178221221149
A2ML1	24.9663351124127	0.894709270549802	0.308931036357224	2.89614562881027	0.00377777043575757	0.211567042697397
RASL10B	7.15636429665987	1.98798210853078	0.686443676613393	2.89606005016842	0.00377880082698452	0.211567042697397
MLPH	12.2050998964155	1.42161233760299	0.491497877778964	2.89240788592442	0.00382301267600312	0.211567042697397
REG1CP	1.882102241501	4.16360146125191	1.43978992730225	2.89181177218908	0.00383027348028048	0.211567042697397
RPL4	1141.97281677473	-0.442894501159445	0.153185814898669	-2.8912239782281	0.00383744521396208	0.211567042697397
MXD1	10432.5361342413	0.361511204095674	0.125085350527892	2.8901162491851	0.00385099389851547	0.211567042697397
SNORD3B-2	49.0207856961197	-1.00766129857005	0.348713294013358	-2.889655530401	0.00385664175634721	0.211567042697397
TRBV7-4	2.83678961291821	3.56055671158541	1.23221609055732	2.88955544313254	0.00385786970032231	0.211567042697397
C1orf116	48.8004248324516	1.06128154542233	0.367329701685617	2.88917977651215	0.00386248182299396	0.211567042697397
IRF2BP2	1246.35357047679	-0.279297957048809	0.0966741314533438	-2.88906611158541	0.00386387829329517	0.211567042697397
VWA3B	10.2860253688579	1.43153085356402	0.495600189674091	2.88847922860038	0.00387109595068429	0.211567042697397
COL20A1	28.1907244827546	1.55697215161871	0.539389700755126	2.88654408758455	0.00389498173500487	0.211567042697397
GPR153	32.1663563642574	0.867168793514886	0.300480920994324	2.88593628722027	0.00390251150149202	0.211567042697397
LOC100303749	88.4832423080721	0.610405420338747	0.211535376771709	2.88559497543289	0.00390674565503136	0.211567042697397
NPHS1	12.0972843516427	2.15851873714694	0.748123043301392	2.88524562433155	0.00391108386133527	0.211567042697397
DIO3OS	5.14678568261645	2.50125109059724	0.86694698271984	2.88512578099084	0.00391257307133538	0.211567042697397
LINCR-0002	2.10328701830196	3.72955441591389	1.29270110286597	2.88508643463312	0.0039130621134989	0.211567042697397
TRAC	942.351282065813	-0.405246546351381	0.140463776392408	-2.88506088017498	0.00391337976367766	0.211567042697397
TPSB2	4.41298759303764	2.88279385725426	0.9992569733716	2.88493744259537	0.00391491446252546	0.211567042697397
LINC01056	4.11030811619836	2.832976878554	0.982205324194103	2.88430209933799	0.00392282233338341	0.211567042697397
DAW1	4.42322951921041	3.05687678257902	1.05985927818437	2.8842289212354	0.00392373408389638	0.211567042697397
UNC5B	19.2204319738136	1.88488032667617	0.653705407090915	2.8833788220663	0.00393433986770666	0.211667484882618
EPSTI1	873.733991214718	0.864094811488103	0.299797898937459	2.88225772945914	0.00394836635449327	0.211951107410825
BLMH	194.917436744026	-0.420918343481567	0.146181967971181	-2.87941357831869	0.00398415476128479	0.212315014705471
BST1	705.534193275163	0.511781781733843	0.177755130667208	2.87913929579899	0.00398762162701731	0.212315014705471
EIF4B	2871.85264806155	-0.296253607748852	0.10291510159691	-2.87862134081348	0.00399417592570897	0.212315014705471
SSBP1	75.1887512903363	-0.540333349123703	0.187749397850215	-2.87794983797911	0.00400268780757573	0.212315014705471
SLC22A9	2.98932757821536	3.10524306376755	1.07907131984015	2.87769956134831	0.00400586449192273	0.212315014705471
POM121L9P	9.47979345593085	1.87439596641013	0.651386061227966	2.87755000909384	0.00400776380505576	0.212315014705471
DPY19L3	334.648607456804	0.378971388580136	0.131776683419114	2.87586072700602	0.00402927452779145	0.212988507244173
COL16A1	29.4973847712017	1.61025392172701	0.560375066942547	2.87352885008372	0.00405914002868017	0.213136101597293
PDE1A	5.92338306214991	2.59772422769609	0.904062146143011	2.87339121406501	0.00406090906514858	0.213136101597293
PSG7	3.91518981805094	2.43429969391788	0.847331309521995	2.87290185853175	0.00406720442290304	0.213136101597293
MMP19	10.0123373328722	1.99593918118912	0.694748176328071	2.87289589119642	0.0040672812448554	0.213136101597293
SYN2	15.6525996925008	1.20142801697933	0.418372712688614	2.87166916135262	0.00408310184489578	0.213289069968624
TAFA3	3.77429358989798	2.62931390572183	0.915909006301723	2.87071519947002	0.00409544325606081	0.213289069968624
FRG1JP	22.3976699936506	1.24278371471046	0.432974388740771	2.8703400178585	0.00410030625114164	0.213289069968624
CES3	10.1591003791914	1.94587118158192	0.67801703773059	2.86994437203968	0.00410544017370421	0.213289069968624
KLK15	5.87258417515581	2.0537497296186	0.715977894182177	2.86845410494759	0.00412483037442237	0.213664507388273
NRAP	10.2897990703654	1.74192685133845	0.607385255033054	2.86791099537584	0.0041319175312948	0.213664507388273
KCNG4	3.46530347768048	3.32337821321437	1.15903840379193	2.86735814994702	0.00413914307992978	0.213664507388273
SLC6A10P	8.66379310873953	1.90626140652295	0.664978042965923	2.86665315747973	0.00414837378288755	0.213685381454697
MTA2	670.080103121622	-0.285668094948548	0.0997164361192783	-2.86480450030163	0.00417266764228821	0.214159899667494
TRPC6	29.4189059090676	-1.03469735214	0.361200522069805	-2.86460646903503	0.00417527768042367	0.214159899667494
TRAJ56	5.84789337923793	-1.51000314243941	0.527376477327159	-2.86323567196698	0.00419338533789192	0.2146339514384
A4GNT	3.82783469655136	3.06395715943347	1.07067836611729	2.86169708513361	0.00421379425883102	0.215007222814508
IGHV5-51	27.1521469774258	-1.19405636612428	0.417307113187955	-2.8613371984064	0.00421858103832159	0.215007222814508
SVOP	10.9391108319295	1.80995689798161	0.632701394663066	2.86068106258161	0.00422732086161528	0.215007222814508
DOCK6	35.0886894058409	1.09256560866972	0.382062646786684	2.85965042083721	0.00424108232077073	0.215186374149488
CFTR	6.04972790538851	2.15074868029624	0.752250118393995	2.85908719414754	0.0042486198613571	0.215186374149488
ZNF503-AS1	1.72317987444961	4.03221596453793	1.41117101919508	2.85735457268522	0.00427188339539089	0.215772607929138
CES5AP1	1.58184126375951	3.91741309311374	1.37201801638137	2.85521986325349	0.00430070448766248	0.215772607929138
ZIC4	8.80219478406017	2.15780817244956	0.755785667261597	2.85505304733794	0.0043029641094956	0.215772607929138
GPR6	3.2883432172511	3.72475920075426	1.30465514407321	2.85497605836691	0.00430400733439348	0.215772607929138
ZNF423	14.6337653467077	1.5895471923151	0.556774544456425	2.85492073612482	0.00430475710986261	0.215772607929138
GRIA1	8.41103339596016	1.83111683905751	0.642270354925734	2.85100631691034	0.0043581103661538	0.217800277188133
GRIN1	14.0535903887361	1.51030829051322	0.529814689641514	2.85063498623477	0.00436320257894443	0.217800277188133
PRDM16	29.893690001278	1.39079874287377	0.488324012632762	2.84810639430852	0.00439802187628931	0.219086645318856
RNVU1-14	36.1938193570709	-0.652010227748805	0.229031632617914	-2.84681299389125	0.00441592948696107	0.219177352687463
MSLN	9.56116514140673	2.34319642224506	0.823136698081764	2.84666742195511	0.004417949116542	0.219177352687463
SOST	3.56184245785747	3.86038033908988	1.35774453196693	2.84323026033289	0.0044658793500425	0.220515681657462
RPL23AP7	66.5850098295687	-0.772382244765656	0.271685253461094	-2.84293032075171	0.00447008419307092	0.220515681657462
RCAN3	681.146763346582	-0.437865330438854	0.15402738508407	-2.84277584924176	0.00447225112324717	0.220515681657462
CLEC4E	560.893247947063	0.563117406088394	0.19817894761414	2.84145926127734	0.00449075891562787	0.220552271798722
CTNND2	8.35457518826615	1.80907075843711	0.636676835692124	2.84142701135104	0.00449121313493474	0.220552271798722
LOC100128885	5.12872128917504	2.3084895769378	0.812733260068108	2.84040249164203	0.00450566451403025	0.220814044300956
MRGPRG	1.94504365095964	4.21064980596608	1.48455979432478	2.83629519138447	0.00456402404893557	0.223222267120667
FAM71E2	5.30795286609269	2.25697937568776	0.796103008224008	2.83503435155051	0.00458207584308074	0.223343322637758
IRGQ	356.231580558497	-0.271192141377663	0.0956642037156861	-2.83483404287402	0.00458494966340215	0.223343322637758
LINC01267	4.01623775395433	2.69373166284043	0.950527491763578	2.83393345924437	0.00459789047867872	0.223523952788779
SLC17A1	3.53198067617183	3.01036003395078	1.06269614920242	2.83275707379776	0.00461484421410057	0.223898553954659
LOC101929066	5.22383795606954	2.53469829218339	0.895603330356244	2.83015728757414	0.00465251256485888	0.225097510551253
HAUS4	415.682535062472	0.401621013491462	0.141927100825159	2.82976972795508	0.00465815170533573	0.225097510551253
TRAV3	13.4051069701287	-1.13020232864647	0.399660715976859	-2.8279044786376	0.00468537845651963	0.22596217616004
LINC00397	1.6436651561715	3.33638304081917	1.18069524948376	2.82577832194884	0.00471658928403439	0.226627854546862
WASHC4	1821.181811518	0.330935903578963	0.117116884852332	2.82568908826619	0.00471790329168188	0.226627854546862
DHRS9	306.99165515084	0.658482999681737	0.233126495857545	2.8245738317283	0.00473435393957909	0.2269149413851
DYNLL2	1203.71511070292	-0.262164864453888	0.0928354107746807	-2.82397484177868	0.00474321078635054	0.2269149413851
LOC284395	5.10759966906694	2.08485838244263	0.738544028463324	2.82293039019023	0.00475869024439967	0.2269149413851
SCO2	62.4409494508268	0.906848544216284	0.321264227999576	2.82274982765115	0.00476137093034411	0.2269149413851
SLC52A3	6.71190326785046	2.64535814298665	0.938085497009071	2.81995420611547	0.00480305033223285	0.228001040374217
KRT83	6.5606621949005	2.28218536247255	0.809538272675942	2.81911978655283	0.00481555435933637	0.228001040374217
PALLD	120.34395850973	0.537453075162948	0.190647381858438	2.81909496959169	0.00481592669957578	0.228001040374217
BMX	42.2370442176648	0.68053195853544	0.241434546983126	2.81870166071554	0.00482183117189587	0.228001040374217
CCDC59	100.814304564968	-0.485620525811822	0.172331693371264	-2.81794089242554	0.00483327064853243	0.228096456921969
TBC1D16	60.1231531085561	0.784603682091225	0.278555975296761	2.81668228892001	0.00485224987167674	0.228468257952207
JADE2	1164.3282417192	-0.392264365394128	0.13930342364523	-2.815898957323	0.00486409620611362	0.228468257952207
CA5A	5.26909380322048	2.37668501071668	0.844256610796571	2.81512158782415	0.00487587823691212	0.228468257952207
LOC400940	3.11334558979598	2.74627501550641	0.97577898069835	2.81444371095281	0.00488617339569865	0.228468257952207
PDILT	3.29073565576094	3.09421923472782	1.09946254390796	2.81430163480571	0.00488833364804805	0.228468257952207
KAT6B	631.649790554704	-0.311905218840391	0.110857397018267	-2.81357155435461	0.00489944807463421	0.22854650845259
TARDBPP3	202.29057277752	-0.322975090629289	0.114823554471848	-2.81279474507536	0.00491129897644261	0.228658746576299
NTN3	35.9907547218891	0.908483548098833	0.323237213539955	2.81057845459535	0.00494525306974022	0.229049982173708
SCARNA17	2582.5960612733	-0.496512683224071	0.176715459606981	-2.80967315665718	0.00495918341348559	0.229049982173708
HTT-AS	5.55988929000742	1.89848934215216	0.675962457089198	2.80857216586755	0.00497617281490365	0.229049982173708
GATA4	6.84506380134946	2.48708440026996	0.885644170708759	2.80822082109975	0.00498160548767699	0.229049982173708
OLFM2	44.9929593191978	-0.56180397935236	0.200088423152986	-2.80777853360766	0.00498845198864851	0.229049982173708
LOC101927476	1.9815367470975	4.25167738869973	1.51433464432041	2.80762076245554	0.00499089630525287	0.229049982173708
P2RY8	1217.60865270436	-0.338751178627807	0.120656635610384	-2.80756360322925	0.00499178212883356	0.229049982173708
CFAP74	24.9753616704011	1.35663724817551	0.483275206897497	2.80717328100643	0.0049978349381645	0.229049982173708
IRX2	3.18021596944888	3.69461263793903	1.31647158730169	2.80645072295993	0.00500905731534629	0.229049982173708
PSG8-AS1	2.01024058258784	4.26990904199167	1.52164548655608	2.80611290850388	0.00501431187740872	0.229049982173708
TRIM25	5575.26904053638	0.308875768847777	0.110105385281052	2.80527394785776	0.00502738312322794	0.229214586465816
CABIN1	637.438701066997	-0.219043739483544	0.0781564976649533	-2.80262992876876	0.0050687794781129	0.230667577378033
LINC01914	2.05649426561739	3.68881207638361	1.31661082023263	2.80174826129093	0.00508265174949011	0.230864913424307
CYP2C9	3.04927260824036	3.14073939637191	1.12126408172701	2.80107019172007	0.00509334392107305	0.230917333949772
ETS1	10355.5086052294	-0.392785731732912	0.140270059865922	-2.80021076563565	0.00510692503485818	0.231100289895171
PLSCR1	654.336809421528	0.696580858997934	0.24887680649789	2.79889825331651	0.00512772923284877	0.231556743378967
KIF6	9.46965591861932	1.84180031601093	0.658224885154903	2.79813230637351	0.00513990536714821	0.231556743378967
SNORA36B	2.494382554842	3.36618256963104	1.20316714473693	2.79776802778891	0.0051457054084215	0.231556743378967
ERICH3	11.0820120405655	1.53703581902894	0.549732022112799	2.79597286896553	0.00517437440238148	0.232121982086085
LOC100128076	6.58373155088202	1.68610789633782	0.603342018981323	2.79461374028718	0.00519617584053719	0.232121982086085
PCK1	4.63923884350702	2.13929032348499	0.765683847826853	2.79396036570012	0.00520668596793314	0.232121982086085
DLEU1	700.455974157932	0.48384631834594	0.173206554414789	2.79346425417159	0.00521467920037699	0.232121982086085
NDUFV1	245.775332493723	-0.326730565613235	0.116990902370597	-2.79278609697563	0.00522562344560326	0.232121982086085
LRRC15	8.25853020675988	1.96894382633546	0.705177138835355	2.79212657061926	0.00523628692238829	0.232121982086085
TMEM235	7.01011167426127	1.90731461030981	0.683321963691272	2.79123855467281	0.00525067576094522	0.232121982086085
ACVR1C	46.508522617334	-0.708491568414241	0.253839822870748	-2.79109700125735	0.0052529726991273	0.232121982086085
LIPC-AS1	43.7589774538627	0.69329964468042	0.248430648516573	2.79071704244321	0.00525914264798419	0.232121982086085
DRP2	11.8936945427299	1.47264677888325	0.527739433956675	2.79048083983838	0.00526298151536347	0.232121982086085
MAGEA1	2.9967906935824	3.59187010055098	1.28720811077542	2.79043463949836	0.00526373267927553	0.232121982086085
FSD1L	78.6800446202752	0.511343313613367	0.183396586919497	2.78818336918028	0.00530045326952764	0.232640736879563
LRP3	18.0372135053688	1.46435515724341	0.525204805556386	2.78816024101706	0.00530083171196516	0.232640736879563
PAQR4	23.8024066722382	0.722619126134487	0.259194008400404	2.78794687652726	0.00530432411224778	0.232640736879563
MOV10L1	14.7421383984881	1.29355842084825	0.464370271355606	2.78561850454391	0.00534257075848536	0.232928298998858
LOC93622	241.997490597167	-0.505601703609703	0.181654437905628	-2.78331600063836	0.00538063722166896	0.232928298998858
FABP5P3	1.6190963102721	-3.15712797966829	1.13433119560342	-2.78325059903588	0.00538172205075042	0.232928298998858
SCARNA6	199.905347641119	-0.397012555262349	0.142674191878368	-2.78265150855599	0.00539166847487961	0.232928298998858
RNF213	18699.0456613284	0.464371547154987	0.166881683912439	2.78263939018399	0.00539186984180159	0.232928298998858
TEAD1	9.05465839198338	1.56499990994618	0.562485923748181	2.78229168743931	0.00539765039493997	0.232928298998858
BARX1	2.48919904459203	3.32752211590297	1.19619249139525	2.78176141368496	0.0054064769628433	0.232928298998858
GIGYF1	833.117409635797	-0.248466214034927	0.0893229472859995	-2.78166161758381	0.00540813955560409	0.232928298998858
AXIN2	177.017660595473	-0.676853517874399	0.243403526878769	-2.78078763505969	0.00542271974958167	0.232928298998858
LINC01224	4.77480137481071	2.12610201048676	0.764792798805626	2.77997127301289	0.00543637073650938	0.232928298998858
PTH2R	12.9372202309946	1.15902769947734	0.416942793737452	2.77982427538291	0.00543883208483575	0.232928298998858
HMCN2	45.7577378794602	1.92742020262508	0.693417379877074	2.77959603920911	0.00544265569607063	0.232928298998858
SPATA31A1	6.58882131693317	2.04989230182992	0.737553590698032	2.77931302576924	0.00544740035385404	0.232928298998858
LINC00951	7.51662704739073	1.70197318236286	0.612645321696232	2.77807260104526	0.0054682398767281	0.232928298998858
MYHAS	3.35702902458175	2.78678330640984	1.00323460297082	2.77779823199628	0.0054728590704623	0.232928298998858
STOX2	15.425363322248	1.63420320664795	0.588392451971562	2.77740341700871	0.00547951223618624	0.232928298998858
GCN1	641.065002792781	-0.243908606396077	0.0878434003254058	-2.77662983778571	0.00549256926018623	0.232928298998858
TNFSF10	1951.52309347905	0.51498040319607	0.185487878232972	2.77635610532596	0.0054971962349827	0.232928298998858
ACACB	186.18618269264	-0.538021965371222	0.193837105575436	-2.77563969898342	0.00550932250454949	0.232928298998858
GPRC5C	10.6576489003043	1.76700514166994	0.636718065628672	2.77517670230585	0.00551717226680422	0.232928298998858
CD3E	783.119758648601	-0.409159225232331	0.147439068235582	-2.77510723669635	0.00551835087468027	0.232928298998858
OC90	5.31889633293573	1.76307758208041	0.635482548214695	2.77439181773527	0.00553050246013623	0.232928298998858
USP17L29	5.4385083454067	1.84854807783635	0.6665441979329	2.77333158636607	0.00554855519205136	0.232928298998858
GALNT18	12.5011499319822	1.16775914766939	0.421088112326083	2.77319428757727	0.00555089688578414	0.232928298998858
ZBED4	620.585357548561	-0.253785016351083	0.0915146004702556	-2.77316422786076	0.00555140968700294	0.232928298998858
COL25A1	15.5315473854743	1.18678786382441	0.42819910998349	2.77157947355417	0.00557850528205293	0.233077193337786
EBF4	14.6167517224846	1.27017142170166	0.458435654936667	2.77066455897096	0.00559420246043054	0.233077193337786
RASGEF1C	7.04085322060614	1.87143239914716	0.675462153812646	2.77059549315067	0.00559538903808759	0.233077193337786
STAC2	7.37099419923538	2.199432628906	0.793996645478391	2.7700779863885	0.00560428723345106	0.233077193337786
LOC388282	8.5817133508275	1.71657710048316	0.619724816531355	2.76990214800654	0.00560731356585488	0.233077193337786
LRCOL1	7.03862155465205	1.87554283530789	0.677191973470036	2.76958810615743	0.00561272216918336	0.233077193337786
PARP14	7021.27105878041	0.622791154650619	0.225098856917302	2.76674507893846	0.00566190095927445	0.234374523137275
SHROOM2	11.3691066652443	1.45284344645277	0.525124815623641	2.76666309271134	0.00566332490852152	0.234374523137275
NPPC	4.97188898360317	2.40255263786183	0.86884634045708	2.7652215656429	0.00568841439853472	0.234658658029771
FBXO39	23.3360587964091	1.2709363751365	0.459722949316038	2.76457022001482	0.00569978378716331	0.234658658029771
DUSP16	689.02254989504	-0.305916876675728	0.110671119441667	-2.76419790654574	0.00570629180688236	0.234658658029771
HECW2-AS1	14.3504339847625	-1.08406740989804	0.392269093006681	-2.76358099382451	0.00571709016248393	0.234658658029771
LOC101927751	4.98680372662351	2.0857955146198	0.754893477119693	2.76303290177865	0.00572669934666128	0.234658658029771
LINC00634	2.06065339155574	3.67822715644249	1.33132006720386	2.76284211967735	0.00573004756631943	0.234658658029771
EEF1G	470.78379471349	-0.474260913883479	0.171685171128331	-2.76238716929711	0.00573803905632483	0.234658658029771
ZP3	24.8104678345556	-0.682928185554228	0.247295722175811	-2.76158511576966	0.00575215211403181	0.234693324484959
TPX2	45.1033235311344	0.742876318444532	0.269115561674838	2.76043612573442	0.00577242446209303	0.234693324484959
MGAT4EP	3.42790720402026	2.89598959862772	1.04955242849359	2.75926149090455	0.00579321585088395	0.234693324484959
MESD	515.148663628332	-0.318810257923579	0.115570670952349	-2.7585740854185	0.0058054144295463	0.234693324484959
AP3B2	65.8902597026925	2.65727758902643	0.963331932041666	2.75842365506835	0.00580808702701008	0.234693324484959
ERFE	21.8518103204758	1.41393446779919	0.512644367578416	2.75811958000867	0.00581349271695605	0.234693324484959
RIMS4	8.25385637071646	1.9814428783951	0.718723227551949	2.75689278214107	0.00583534819466551	0.234693324484959
LINC01120	1.87940015458004	3.55733312170899	1.29036480115767	2.7568429629493	0.00583623728956669	0.234693324484959
SPRR2B	1.53545140571192	3.8644759022599	1.40194599872726	2.756508386035	0.00584221145900619	0.234693324484959
ST8SIA5	6.28864851442347	1.73826549365146	0.63080585090756	2.75562677668662	0.005857979791349	0.234693324484959
KLRD1	591.120298983483	0.557852397094221	0.202442074174243	2.75561490549675	0.00585819237918788	0.234693324484959
SHISA6	18.0305187645977	1.49914161318453	0.544146278748668	2.75503420997749	0.00586859989882569	0.234693324484959
SAMD9L	4310.24590477109	0.614001850129942	0.222881088104726	2.75484050868165	0.00587207521684468	0.234693324484959
OAS2	1078.26778317676	0.783529578369577	0.284433759982727	2.75469964752834	0.00587460366120964	0.234693324484959
LOC101928012	1.74390864562397	4.06878145457234	1.47761314305876	2.75361753087124	0.00589406030259526	0.235082701690002
PTPRN2	94.3340728609878	0.937248195681069	0.340506004172437	2.7525159151274	0.00591392718269269	0.235270286877332
PBXIP1	2073.95713530848	-0.382641676318828	0.13908115989555	-2.75121142652385	0.0059375307687073	0.235270286877332
CHST15	6496.4957385315	0.309791825510019	0.112608593897057	2.75104958501854	0.00594046506194292	0.235270286877332
CAPN13	24.9332679706851	1.18934704203221	0.432458806661193	2.75019729905512	0.00595593914083483	0.235270286877332
NORAD	6272.34002945843	-0.242773298551128	0.0883371707441555	-2.74825757386157	0.00599129222079149	0.235270286877332
CACNA1B	24.0523751690673	1.34208780123131	0.488398688430743	2.74793490036496	0.00599719151770803	0.235270286877332
TUBB3	52.7954914572647	1.97863073200831	0.720043253174062	2.7479331599681	0.00599722335079993	0.235270286877332
GATA3	147.725047939688	-0.444926839610704	0.161919274771178	-2.74783122787246	0.00599908802666097	0.235270286877332
TRABD2B	14.8284895977832	1.58119011475315	0.575474661762953	2.74762768860962	0.006002812997394	0.235270286877332
LY96	163.714636242914	0.510035678572614	0.185653318929987	2.74724783543975	0.00600977026172777	0.235270286877332
PPP1R2B	264.783465254064	-0.381819998889843	0.138988850936024	-2.74712681138426	0.00601198842364546	0.235270286877332
MAGEA11	6.70400154293082	1.62245543352561	0.59064059965447	2.74694193808343	0.00601537825597142	0.235270286877332
PRPF38B	1490.39655667381	-0.180078509801171	0.0655773311543414	-2.74604816376778	0.00603179077883553	0.235531701218723
ADAMTS7	19.1989135801535	1.4364316295627	0.523206099872359	2.74544128960487	0.00604295789223569	0.235587778697304
CCM2L	11.352612061521	1.19929948342255	0.436923302059915	2.74487416388264	0.00605341042453203	0.235615862343924
C12orf43	62.7207448066857	-0.437588234895984	0.159505772293085	-2.74340062184041	0.00608064503360026	0.235992281035673
TRAV13-1	33.5378880086956	-0.767240319909136	0.27970876433335	-2.74299706602957	0.00608812294507136	0.235992281035673
PTPRM	59.7813518752798	-0.657836124008935	0.239869700098991	-2.74247278308788	0.0060978503075901	0.235992281035673
TSPEAR	13.8463762135027	1.58574385355287	0.578264736911146	2.74224546705592	0.00610207219860932	0.235992281035673
IL19	5.94416245929414	2.04780550260528	0.747150520118459	2.74082055417777	0.00612859682308807	0.236640078288616
LOC100128593	4.13423328146649	2.71590833400631	0.991846565588972	2.7382343481661	0.00617700420653885	0.237434683218435
MYOZ2	4.52777910739987	2.00391697254879	0.731984253789755	2.7376503827422	0.00618798213020556	0.237434683218435
ZNF890P	51.5592387130711	-0.904623449611483	0.330439152096791	-2.73764002803913	0.00618817694593049	0.237434683218435
BACH1	6480.67005681495	0.256588065003234	0.0937647343653678	2.73650927227502	0.00620948450038088	0.237434683218435
APOBEC3AP1	1.51718211042774	3.86694315912713	1.41314486082062	2.73640959701864	0.0062113659094421	0.237434683218435
HNRNPA0	1369.09445764043	-0.360768029162597	0.131845571440364	-2.73629235492204	0.00621357955630087	0.237434683218435
LRRC3	12.839720598026	1.20080537481034	0.438930478477516	2.73575300347217	0.00622377219816835	0.237434683218435
MIR3945HG	157.312737307223	0.689916458034036	0.252234664240283	2.73521666862097	0.00623392275708185	0.237434683218435
MEGF6	503.207351773488	-0.385494628390539	0.140947081898301	-2.73503092932912	0.00623744149223151	0.237434683218435
BPI	33.6222163410187	1.22316833433843	0.447423097847549	2.73380686026899	0.00626067560528086	0.23779075063939
NTRK3-AS1	2.69950045081331	3.50801676392674	1.28356961027842	2.73301637545456	0.00627572120733098	0.23779075063939
RPL11	285.327166312795	-0.386834612710061	0.141577799071319	-2.73231124687279	0.00628916964849289	0.23779075063939
MUC3A	61.5132936943996	0.953191799337864	0.348889101796888	2.73207673850696	0.00629364801301498	0.23779075063939
UNC93A	4.75802031405441	2.21208353971902	0.809855674369067	2.73145402289412	0.00630555383637682	0.23779075063939
TMEM132B	16.4464709049963	1.26794007027441	0.464201217219749	2.73144494938749	0.00630572746429113	0.23779075063939
TXLNG	304.913420068313	-0.306757398626922	0.112329058266399	-2.73088195842805	0.00631650911193939	0.237826882737251
FLYWCH1	270.649313547508	-0.663069699269755	0.242866837837736	-2.73017800689925	0.0063300135893457	0.237965262419347
LINC00665	12.9220872997793	1.48502853236432	0.544159667187839	2.72903087441007	0.00635207564997332	0.23805268832432
HACD1	9.30573211397108	1.43526879213349	0.526019784060133	2.7285452669769	0.00636143585402014	0.23805268832432
NCKAP5	12.1688280296821	1.43692422870361	0.5266650615636	2.7283454581885	0.00636529082107543	0.23805268832432
COL18A1-AS1	6.01792396214017	2.5488323320831	0.934564111009637	2.72729532629872	0.00638558588990454	0.23805268832432
FUT1	9.03438543983632	1.60441018943275	0.588283934980857	2.72727180538247	0.00638604112600241	0.23805268832432
NMRAL2P	7.09578308251521	1.63441397503546	0.599345424158328	2.72699833711202	0.00639133611775332	0.23805268832432
CD40LG	145.611961147948	-0.429204528060172	0.157507978411013	-2.72497007700888	0.00643073149235812	0.239152088218111
MRO	7.79919659975938	1.83422985702139	0.67345931792536	2.72359414770868	0.00645758072595214	0.2397822536431
TMEM51	12.777990758876	1.37163990006446	0.503723998552683	2.72299891211359	0.00646922709000082	0.239846842035099
UPK2	3.52480060969335	3.15106650493783	1.15913922489719	2.71845386408808	0.00655878018519675	0.241337335645412
PLOD2	19.8886155931554	1.18899005502555	0.437542938912138	2.71742484973415	0.00657920945037419	0.241337335645412
CST9	4.07438487414721	3.28127356185015	1.20768087186303	2.71700383627695	0.00658758441287015	0.241337335645412
TCAM1P	5.33751631029051	1.87779388050209	0.691163942233759	2.71685741364529	0.00659049935457146	0.241337335645412
ADGRG4	11.7619710144593	1.6028434470284	0.59000251887168	2.71667221030458	0.00659418799334931	0.241337335645412
UBL5	100.297026830368	-0.424753037895318	0.156359799792963	-2.71651049987104	0.00659741024906659	0.241337335645412
LINC01940	6.17705489645047	1.93642291076359	0.71286375198882	2.71639974028861	0.00659961807075735	0.241337335645412
CSPG4	21.8053361433073	1.62133086125357	0.59695063311646	2.71602167969769	0.00660715913147615	0.241337335645412
PHTF1	323.282838287316	0.34515903001255	0.127100653989248	2.7156353581135	0.00661487297486381	0.241337335645412
SYNPR	3.48310180951961	2.58161758296467	0.950792741955981	2.71522643058228	0.00662304702219706	0.241337335645412
CACNA1H	43.3858141293732	0.996517597493926	0.367081977566896	2.71470041678176	0.00663357486006055	0.241337335645412
REXO1L2P	15.4737730774563	1.77745458972486	0.654769381967202	2.71462691854136	0.00663504707893376	0.241337335645412
ABCD2	348.250704361571	-0.388504942505107	0.143134514526718	-2.71426457685429	0.00664230932006653	0.241337335645412
MYLK3	9.89372581673084	1.50199228010531	0.553437768171087	2.71393165860157	0.00664898814025154	0.241337335645412
KRT17P5	5.84994654434393	2.15018189850374	0.792605239788247	2.71280303304352	0.0066716749493689	0.241798279227876
CSAD	562.684809049421	0.298649218620839	0.110115784642889	2.71213813341451	0.00668507282993133	0.241821118673296
TEAD4	5.80331902890794	1.97267353846533	0.727445780195681	2.71178085318563	0.00669228209463478	0.241821118673296
PHF1	152.950021803761	-0.395165423878236	0.145791313094753	-2.71048676008158	0.00671845307702883	0.242242284622948
TLCD3B	4.48817309743083	2.26887505605996	0.837264891705258	2.7098652750612	0.00673105429576856	0.242242284622948
MS4A4A	41.1949146971044	1.41361236011413	0.521764162527635	2.70929370324329	0.00674266222443825	0.242242284622948
IGFBP3	22.9259356789352	-0.960994472624383	0.354773042228243	-2.70875844057545	0.00675354906953184	0.242242284622948
VAX1	5.93121969167272	2.45565406395229	0.906567615335889	2.70873790593375	0.00675396704339073	0.242242284622948
ASAP1-IT1	164.853989331013	0.567236505767388	0.209617633708477	2.70605337791507	0.00680881007719497	0.243267530492312
RFTN2	34.3731773583916	0.737150420552723	0.272480347092301	2.70533426876111	0.00682356877234069	0.243267530492312
PTPRVP	19.4155655657393	1.04909829108801	0.387875930206131	2.70472645861393	0.00683606562325399	0.243267530492312
ELOA2	3.60933724159726	3.26572564464842	1.2075072292074	2.70451850362173	0.00684034599108901	0.243267530492312
MILR1	210.242223048684	0.710398178978653	0.262719149423231	2.70402131149651	0.00685058953215614	0.243267530492312
MIR640	20.8254799580555	0.959575048969324	0.354883090652507	2.70391876717766	0.00685270394413041	0.243267530492312
KIF1C-AS1	16.2172695169931	0.901163194578882	0.333331439118618	2.70350494679321	0.00686124267012134	0.243267530492312
CLEC4C	36.4058534901536	0.903107933690355	0.334060923332768	2.70342285077966	0.00686293776647043	0.243267530492312
KCNA3	1400.64532803933	-0.311873389358864	0.11540303216226	-2.70247136072093	0.00688261134601362	0.243381114544895
BTBD17	6.2960673538967	1.97541218495892	0.731012579637133	2.70229574700274	0.00688624797452513	0.243381114544895
HNRNPA1	1370.35155229899	-0.260772662290614	0.0965457213408497	-2.70102764440456	0.00691255926533731	0.243596405072935
TLX1	2.54183582353698	4.60394428966173	1.70466053757269	2.70079830452191	0.00691732736732835	0.243596405072935
SLC66A2	613.767510474041	0.344970110024037	0.127765735417408	2.70002054069525	0.00693351951146004	0.243596405072935
RASSF8	6.92281641130235	1.78531879670849	0.661431730357052	2.69917319470709	0.00695119902088318	0.243596405072935
DRD5	4.24375002109948	3.04005612870232	1.12630427215001	2.6991428549757	0.006951832796532	0.243596405072935
LINC00524	1.33718879940014	3.65230766848912	1.35315716894913	2.69910085265669	0.00695271028109864	0.243596405072935
ADGB	9.61352746700657	1.61458697649509	0.598382588401513	2.69825193411495	0.00697046666190706	0.243865603879725
SRRT	403.960049903184	-0.211731443696226	0.0784928412963552	-2.69746183472731	0.00698702933692713	0.244092323588753
LOC101927136	2.3138161030177	3.21268862760706	1.19137718764705	2.69661754557519	0.00700476703699507	0.244359380353963
ADGRD2	8.75836986539172	1.96814036842677	0.730140876906632	2.69556250126023	0.00702698933680497	0.244781887545393
AOX1	9.04440655321323	1.82668272778778	0.677848453384091	2.69482465980153	0.00704256802045416	0.244972085883901
NLGN4X	5.96158617264388	1.69530873911169	0.629404817428537	2.69351090453669	0.00707038325867236	0.245157878404763
UMODL1-AS1	3.43345253583289	2.74719870407673	1.02008306339387	2.6931127499918	0.00707883256733435	0.245157878404763
PELP1	207.059122310229	-0.337316331383124	0.125293362000974	-2.69221230874546	0.00709797443627143	0.245157878404763
LOC101926892	3.33384256562992	3.32403277198097	1.23499990983757	2.69152470822297	0.00711262294841746	0.245157878404763
SPOCK3	4.047533302018	2.37910307528787	0.884181980850543	2.69073915417195	0.00712939145532951	0.245157878404763
LINGO1	12.320642812149	1.84222227132565	0.684730107076331	2.69043562169567	0.00713588018669204	0.245157878404763
NEFL	47.7890896547527	-1.06691569193931	0.39658269833701	-2.69027291511508	0.0071393606104958	0.245157878404763
DECR1	317.678694275275	0.351662550867001	0.13074222132802	2.68973975885505	0.00715077592951184	0.245157878404763
DNAJC22	5.28976092357331	2.11674949473966	0.787159567749419	2.6890983498958	0.00716453073955997	0.245157878404763
CPT1C	10.2971447882792	2.21396034511597	0.823542413121487	2.68833797730509	0.00718086744885911	0.245157878404763
RPL9	112.35937233914	-0.533659112590549	0.198569264000811	-2.68752122981314	0.00719845262044221	0.245157878404763
CHST3	13.0194392748378	1.58006148090857	0.587938833848727	2.68745894970958	0.0071997951414116	0.245157878404763
AQP5	3.56642530539046	3.25441580481797	1.21156341892587	2.68612914023372	0.00722851442919512	0.245157878404763
LOC100287477	6.40792015096891	1.96749673526373	0.732623990542126	2.68554778530775	0.00724110195199325	0.245157878404763
RNF213-AS1	489.431038887013	0.602160131308389	0.224234352706706	2.68540535399588	0.00724418887965198	0.245157878404763
CTNND1	39.8225705032573	-0.627712823685386	0.233757106645829	-2.68532081309702	0.00724602170124108	0.245157878404763
IGLL3P	4.47112180913218	2.58855150107743	0.964007329005429	2.68519898468828	0.007248663636914	0.245157878404763
OLFM3	4.95655639664423	2.25766743256894	0.841014143111585	2.68445834241981	0.00726474360136615	0.245157878404763
SCGB2B2	19.3374500851857	1.01213947807081	0.377039496630204	2.6844388641424	0.0072651669227402	0.245157878404763
TRAJ4	28.1017701523386	-0.757172336632139	0.282075522846187	-2.68428940232796	0.00726841591278174	0.245157878404763
LOC105374378	6.53828048752891	1.87174231548111	0.69740972828081	2.68384887617664	0.00727799962425965	0.245157878404763
SMPD4BP	196.415108062216	-0.389504074407188	0.145155110556626	-2.68336452580662	0.00728854982402662	0.245157878404763
ZNF548	236.142087595301	-0.359536695812305	0.133991501419745	-2.6832798498616	0.00729039565806095	0.245157878404763
MYO7A	34.1279044063455	1.08162947016136	0.403103517586729	2.68325485383204	0.00729094062170299	0.245157878404763
EPHB3	15.7402711089247	1.64354010779179	0.612649969645812	2.68267393980606	0.00730361601435141	0.245243472548471
RPL39	197.942949074776	-0.549144809351841	0.204752676010118	-2.68199087822767	0.00731854553054078	0.245404414535169
PTGER4P2-CDK2AP2P2	15.9945748703495	1.41011326358132	0.526240497798602	2.67959852858186	0.0073710506815468	0.246823149377936
RASGRF2	203.973197028754	-0.450978767276278	0.168463502314819	-2.67701170330357	0.00742820402336896	0.247896790017913
USP17L28	5.16374235198786	2.37214975054934	0.886127758976266	2.67698390725267	0.00742882030204553	0.247896790017913
PRKCA	507.908672281402	-0.410833988258194	0.153481934634548	-2.67675794702759	0.00743383186918649	0.247896790017913
C10orf71	8.73693816719262	1.90054105598833	0.710171442547106	2.67617217776575	0.00744683775592832	0.247951242209177
COL5A1	29.1051512836491	1.26543843237584	0.472990997829639	2.67539644133274	0.0074640929081862	0.247951242209177
LILRA6	203.855769937893	0.672600416009699	0.251410997897949	2.67530228046236	0.00746618982116851	0.247951242209177
PKD1L1	30.6020315601022	0.881492827423643	0.32978564581451	2.67292660736194	0.0075192699242381	0.248337463268943
CMA1	3.8880806423268	2.55282190789876	0.955283265465194	2.67231930065855	0.00753289328409019	0.248337463268943
RPS6KA2	158.184845994909	-0.516036520536533	0.193119853942955	-2.67210496487307	0.0075377066359518	0.248337463268943
SORCS2	26.6832849349171	1.45438239348203	0.544405303408427	2.67150665942524	0.00755115741459241	0.248337463268943
AGBL1	6.03514293249442	2.10975519524164	0.789785081919343	2.67130291966834	0.00755574269087183	0.248337463268943
LINC01096	2.69125531553326	3.46813697707636	1.29846929499481	2.67094261716078	0.00756385761000601	0.248337463268943
LINC01104	3.59181470377212	2.34796955074713	0.879121194429945	2.67081440604972	0.00756674713131152	0.248337463268943
ITPKA	5.13236302081079	2.09555522835242	0.78466406556807	2.6706399850684	0.00757067968334917	0.248337463268943
SGCB	38.0466123785659	-0.729882992188813	0.273396449159096	-2.66968716833655	0.00759219456132426	0.248337463268943
IGHA2	277.74527226034	-1.80616807842891	0.676578250457606	-2.66956272568222	0.00759500855574059	0.248337463268943
LOC101928416	1.9621614315145	4.20748684467169	1.57642410233461	2.66900692424114	0.00760758818899677	0.248337463268943
NPY4R	10.1978075667873	1.71307103825587	0.641854570974205	2.66893953198117	0.00760911476874819	0.248337463268943
LOC100506076	59.1307294307614	-0.554711657686822	0.207846784995409	-2.66884887201442	0.00761116884533481	0.248337463268943
COL7A1	59.9992406262708	1.08945227878189	0.408291114515695	2.66832228292349	0.00762310956950342	0.248392305084358
ZNF648	6.9968804564779	1.69234215077285	0.634371847798029	2.66774472519099	0.0076362253451052	0.248485236028222
ABCC6P2	2.03084688242617	3.65853192066552	1.37196304990985	2.66664027205828	0.00766136274152804	0.248840247752666
SLC4A11	16.5581400665662	1.30841316183371	0.490710871550359	2.66636269479804	0.00766769206210197	0.248840247752666
LINC02111	1.63102245387602	3.32776875142727	1.24957743167978	2.66311527966204	0.00774208857039216	0.250918292221144
ASPG	11.230294462603	1.85382773332564	0.696286853955584	2.66244827515284	0.00775744911478805	0.251080004102966
TPTE	7.84882854465928	1.68650752177745	0.634165392002609	2.65941273845248	0.00782770042268301	0.252810208899646
CYP4A11	6.60871073915641	1.92180100212304	0.722688946645598	2.65923674499685	0.00783179085810551	0.252810208899646
H4C3	768.159344758322	-0.344338410387871	0.129519232361972	-2.65858903043477	0.00784686152085769	0.252959410679047
EPB41L1	24.9408954884953	1.27926267262148	0.481382773061129	2.65747497461657	0.00787284353209607	0.252980739695632
BVES	4.48450676470969	2.25561137028041	0.848861772492265	2.65721869375495	0.00787883140669426	0.252980739695632
MIR6724-4	2.65784187872563	4.03454553550523	1.51833499670123	2.65721698062072	0.00787887144694367	0.252980739695632
TRIM22	3769.5271099566	0.574677606141169	0.216501507173489	2.65438154978137	0.00794539293224789	0.254778758794333
IFNG-AS1	91.2257406369043	-0.581848330109156	0.219285289830983	-2.65338514296888	0.00796888860132857	0.254876618916948
USP53	241.094508528619	-0.480137506839575	0.180954579977936	-2.65335924019232	0.00796950022801032	0.254876618916948
CFAP94	73.6533273000637	0.611449988098072	0.230580834066303	2.65178149161457	0.008006834012213	0.254878038024288
PGC	9.36776457239001	1.733874149562	0.653958695085741	2.65135116727009	0.00801704379041178	0.254878038024288
DUSP15	3.351962563488	2.7850896698521	1.0505810712989	2.65099928595585	0.00802540110856563	0.254878038024288
CFAP221	6.37963173158394	1.96284594801114	0.740425844869599	2.65096898171731	0.00802612121071508	0.254878038024288
TDRD5	3.97429585011052	1.95362652366597	0.736990738509788	2.65081556874955	0.00802976756246358	0.254878038024288
DRD2	6.35005838882348	2.23632945152303	0.843677671936676	2.65069175813257	0.00803271140076545	0.254878038024288
OR5B21	4.06936017849052	2.07974457598727	0.785091780422962	2.64904642724297	0.00807192419252933	0.25495158634717
CPLX1	7.58938918465255	2.2169037667757	0.83698160675188	2.64868875121278	0.00808047124565494	0.25495158634717
VWA1	3.69593165637375	3.21449469047317	1.21385064199591	2.64817975067149	0.00809264832937159	0.25495158634717
FAM166C	2.51136225092218	3.31910802580074	1.25397634112037	2.64686654521349	0.00812414072196169	0.25495158634717
SEMA6C	25.5562524046883	0.825830175553614	0.31200748041594	2.64682812877657	0.00812506364784077	0.25495158634717
HSPA6	2500.90702925022	0.435401474239717	0.164553509939862	2.6459567735677	0.00814602251993037	0.25495158634717
LOC100133920	2.80041833958474	3.52918343276267	1.33458570613559	2.6444037400803	0.00818349794326721	0.25495158634717
KRT15	5.45365497999369	2.09400672469682	0.79190757427634	2.64425646718983	0.00818705970420452	0.25495158634717
SNAR-C3	2.21246738723956	3.16765866458153	1.19798255375953	2.64416093092568	0.00818937096860014	0.25495158634717
FRMD1	13.0649138033049	1.97731697286795	0.747814308126763	2.6441282967974	0.00819016060467743	0.25495158634717
CCDC40	14.3723181291514	1.45008389593813	0.548454565861279	2.64394534424371	0.00819458870269906	0.25495158634717
ESPNL	11.1450898649438	1.61902918516615	0.612592364481556	2.64291440611794	0.00821958112393723	0.25495158634717
SLC6A20	15.4000889426658	0.981363815436442	0.371397052767512	2.6423575742556	0.00823310841990644	0.25495158634717
TNFRSF21	24.2689721794529	0.915788907255214	0.346623883413	2.6420248317513	0.00824120134657053	0.25495158634717
LRPPRC	450.271129590174	-0.253264337301436	0.0958732230879919	-2.64165873581815	0.00825011371556866	0.25495158634717
MSI2	605.695435835926	-0.258003018539514	0.097670536440914	-2.64156446704471	0.00825241002380179	0.25495158634717
HS3ST3A1	9.69120188922637	1.52576937588729	0.577672773710389	2.6412347012432	0.00826044734226427	0.25495158634717
SPATA18	6.24695903872077	1.48172745671144	0.561010307201522	2.64117688693228	0.00826185716075158	0.25495158634717
ST6GAL2	14.7723322477667	1.40336124428903	0.531362459215067	2.6410620847436	0.00826465728315077	0.25495158634717
ASZ1	1.94410287241186	3.60802186202449	1.36629515314407	2.64073385148285	0.00827266785500952	0.25495158634717
TRH	4.06245797111968	2.79332893471784	1.05782817636393	2.64062632961749	0.00827529344913918	0.25495158634717
ONECUT2	9.54826032058509	1.43680283822069	0.544183018922713	2.64029340912739	0.0082834278184275	0.25495158634717
PKD1P1	154.045732029876	-0.484518248464644	0.183537173492217	-2.63989163200876	0.00829325411320002	0.25495158634717
LOC102724908	7.92030424225529	1.86747457746977	0.70741455489848	2.63985885579887	0.0082940561834672	0.25495158634717
MALL	6.50212187661436	1.92787604774088	0.730343091983873	2.63968546961138	0.00829830029085376	0.25495158634717
CPN2	3.03419114252466	3.59186376419889	1.36132405314868	2.63850752940938	0.00832718511744976	0.2551392160003
NBPF26	1262.75650399601	0.501550547062307	0.190136792417809	2.63784058142831	0.00834357951457817	0.2551392160003
HNRNPA1L2	1067.53192521609	-0.321196917355956	0.121771335409711	-2.63770546882202	0.00834690426276273	0.2551392160003
LOC102724777	1.85261342040852	3.49909449648849	1.32661260120801	2.63761590482574	0.00834910883856824	0.2551392160003
MIR7-3HG	1.99648115497085	3.62489078331557	1.37447487185377	2.63729141765003	0.00835710030104247	0.2551392160003
CDH8	7.69528059846432	2.67509669765748	1.01460326734828	2.63659381331284	0.00837430405613421	0.255342444835024
DYTN	5.11200615735918	1.81819307598691	0.689736711253353	2.63606829435392	0.00838728489414197	0.25541656262538
URAHP	3.59704589187793	2.80300501092387	1.0636353821118	2.6353062882871	0.008406139166901	0.255669132199338
CLEC4GP1	4.14782506536637	2.4502544351397	0.930091726974612	2.6344223522016	0.00842805783298357	0.255925345546017
POM121L10P	15.4331234013141	1.36889181879997	0.519678190197252	2.63411442816252	0.00843570531787366	0.255925345546017
CPLX4	1.29615637686016	3.61730133854556	1.37369070717244	2.63327204563485	0.00845665813296643	0.256040690489841
LINC00029	4.57022281583936	2.74715731550418	1.04340760242822	2.63287071045963	0.00846665701382739	0.256040690489841
RORA	1888.11236401382	-0.305015769691484	0.115857204760099	-2.63268711102662	0.00847123474111369	0.256040690489841
KIF5C	68.2460813891446	-0.561392998997953	0.213336431234427	-2.63149146983274	0.00850110011867687	0.256622984879261
BRSK1	11.1154342376486	1.29967542265377	0.494007862600662	2.63088003460459	0.00851640923570167	0.256687887280593
KCNN2	6.66297983769599	1.96010290838437	0.745127880106606	2.63055907679086	0.00852445524054509	0.256687887280593
METTL16	401.128516429035	-0.281996763303151	0.10725473673692	-2.62922432968949	0.0085579886090167	0.257241553353379
PLK5	5.3502284551841	2.077251007151	0.790292585879422	2.62845817392994	0.00857729026933058	0.257241553353379
CDKN2B	59.9412703453656	0.670764324913838	0.25519941789581	2.62839284840254	0.0085789378059252	0.257241553353379
GSTM1	21.2605114507347	1.24730058095717	0.474635239920763	2.62791397698452	0.00859102378040618	0.257241553353379
DBET	9.10489600957156	3.80050666348213	1.44631439738803	2.62771819899301	0.00859596929627771	0.257241553353379
ZC3H4	706.277355796007	-0.233828011833856	0.0890020690481917	-2.62721995493437	0.0086085668401953	0.257300497779171
NOL6	211.281283029748	-0.366870100150664	0.139684037150303	-2.6264282421613	0.00862861836186993	0.257581813243984
MIR4477B	44.1114347584868	0.818470806926217	0.31168826008556	2.62592760696711	0.00864131936711827	0.257643278174795
ADAR	9188.93747581349	0.283991199365627	0.108180875811449	2.62515160129229	0.00866103948884438	0.25784072478565
IRF9	1042.44881681626	0.385789028423707	0.146976807302882	2.62482928771676	0.008669242047729	0.25784072478565
DAO	3.82399570196897	2.65813020290874	1.01319513951077	2.62351258829788	0.00870282289761561	0.258017585130397
OASL	469.108118330163	0.766241452805072	0.292109790969806	2.62312827742318	0.00871264618107938	0.258017585130397
DENND11	522.473865579688	-0.23901689484297	0.0911250770894367	-2.62295410305531	0.0087171014749525	0.258017585130397
OBP2A	2.37462210261521	3.27427740142907	1.24833003293983	2.62292608126884	0.00871781844843719	0.258017585130397
CPNE6	24.9369916499045	0.772509195424782	0.294621574619838	2.62203878457164	0.00874054834770576	0.258054733831395
KRT25	1.62768069940276	3.96415063634604	1.51193786358435	2.62190049725208	0.00874409562304829	0.258054733831395
SH2D3A	104.364262954077	-0.433729735268102	0.165442803466693	-2.62162950687317	0.00875105065987506	0.258054733831395
TERT	11.3469322637075	1.36161318886851	0.519506249581431	2.6209755704875	0.00876785446454853	0.258235713609148
APOBEC3B	62.4433565780355	0.699616070513827	0.26706688155096	2.61962871042223	0.00880255477806268	0.258942711029037
ACY3	7.64441769984011	2.07294674702579	0.791482653291331	2.61906781962381	0.00881704164178755	0.259054099693782
NR2F1-AS1	5.55263182952229	1.8542941979614	0.708124710545908	2.61859834905617	0.00882918364701541	0.259096407386961
GHSR	4.64508468345592	2.15949197277664	0.825525185099246	2.61590077656689	0.0088992414286598	0.260836119840017
IFIH1	940.607085073795	0.600161382111122	0.229506195029876	2.61501168642963	0.00892244025787193	0.261199853256444
CAMK4	288.215973542735	-0.402633438231638	0.15401856177557	-2.61418775496904	0.00894398712243927	0.261286383413365
C16orf92	1.7143920285256	4.00601244835652	1.53247894034033	2.61407340936565	0.00894698107598842	0.261286383413365
KCNK10	16.7092160643084	1.26016342390038	0.482222529018746	2.61324046071559	0.00896881750268222	0.261459004913013
DANCR	60.6247113443902	-0.542624391974253	0.207679035359648	-2.61280292945585	0.00898030679683351	0.261459004913013
MAGEC3	6.31738883072081	2.07758702327053	0.795362448515145	2.61212611577169	0.00899810538868293	0.261459004913013
ABHD12B	278.737767260391	0.488650507981899	0.187075947232364	2.61204347865711	0.00900028070494918	0.261459004913013
PTDSS1	473.04255717742	-0.288005293538249	0.110283162849692	-2.61150737878982	0.00901440425662163	0.261459004913013
SDK1	22.3033791917377	1.25026490926035	0.478838724411267	2.61103550218825	0.00902685221902879	0.261459004913013
FMN2	8.85011582000588	2.116776392746	0.810918080841948	2.61034553644213	0.00904508093628814	0.261459004913013
CDH2	15.4455645949522	-1.21587214897496	0.465891383033243	-2.60977599769903	0.00906015275866221	0.261459004913013
DYRK2	1247.10652944749	-0.288966997956703	0.110725465565302	-2.60976096583925	0.00906055085343385	0.261459004913013
RPL23P8	1486.27773494184	-0.363217090994108	0.139177062159202	-2.60974822545565	0.0090608882743502	0.261459004913013
PPP1R3C	2.78817017614501	3.49110384990914	1.33797768994523	2.60923920940121	0.00907437842093869	0.261536549489197
PNCK	7.05336819513687	2.19489591264273	0.841387532586693	2.60866227230029	0.00908969031619147	0.26158982481215
AZI2	309.423821147764	0.245635718692774	0.0941726320644296	2.60835566881808	0.00909783694720487	0.26158982481215
RIMKLB	213.891277062111	-0.367127148244932	0.140793999650918	-2.6075482559994	0.00911932156377366	0.261607456723014
PAGE1	1.32457413420094	3.68347834984309	1.41298169381023	2.60688327809135	0.00913705009978381	0.261607456723014
EFS	5.77759331942197	2.0246124804814	0.776766425529195	2.60646239839998	0.0091482867870233	0.261607456723014
NOTCH2NLR	604.218985426294	0.825269736551833	0.316720768444809	2.60566978478913	0.0091694815562172	0.261607456723014
ALX3	51.5085554890646	0.555874117613303	0.213341937189271	2.60555484278812	0.00917255878223552	0.261607456723014
DUX4	10.8524327551485	2.24022778652842	0.859797662719999	2.60552904905717	0.00917324945834469	0.261607456723014
ULBP2	4.91011402261037	2.2789308834392	0.874690556682864	2.60541384153239	0.00917633492524091	0.261607456723014
ATCAY	8.31976154206409	1.92011540621106	0.737234788624526	2.60448290807527	0.00920130101860005	0.261607456723014
ROCK1P1	157.538907408602	0.867112450491368	0.333005458736227	2.60389860809521	0.00921700192577908	0.261607456723014
KRT9	5.06414998106923	1.9335681063451	0.742595393318527	2.60379760464757	0.00921971844352751	0.261607456723014
MYH9	12442.1677871834	-0.234578085311095	0.0900962127873299	-2.60363979854305	0.0092239641159374	0.261607456723014
ALDH3A1	8.55813911082255	1.58356547021808	0.608269359669399	2.60339509962949	0.0092305510344491	0.261607456723014
ITPRID1	12.4692060783389	1.41474284850646	0.543526429318119	2.60289614670869	0.00924399508787428	0.261607456723014
LOC105373154	3.28518156486318	2.93572458319678	1.12796066618093	2.6026834722319	0.00924973081185047	0.261607456723014
DDX42	996.501224526752	-0.19578213158707	0.0752587389417795	-2.60145378915435	0.0092829570605212	0.261971341277811
LOC105378994	3.21993124752174	3.03339430198106	1.16605934640868	2.6014064475565	0.00928423836498811	0.261971341277811
RPA2	641.378234223284	0.308673086390854	0.118714594514888	2.6001275382543	0.00931891192546064	0.262643606187895
SELENOM	14.8495396516746	-0.993582467275921	0.382265662031434	-2.59919361314283	0.00934430528125153	0.262953400926887
RPL31P11	245.027013639245	-0.403671937817968	0.155355008739073	-2.59838379910851	0.00936637401996094	0.262953400926887
LOC101929322	5.0420651401762	1.77581815339786	0.683526621683979	2.59802339376752	0.00937621058982696	0.262953400926887
LOC100505736	86.0246886376363	0.538512582365491	0.207300339298427	2.59774095974949	0.00938392552222308	0.262953400926887
KRT16P3	3.43880868071537	2.99396764726046	1.15253203337073	2.59773052771836	0.00938421059069931	0.262953400926887
DAB1	10.5418306655198	1.32614657475705	0.510942148856706	2.59549261638417	0.00944554323823307	0.26436601363887
LOC105374382	9.71851961925796	1.68400152504587	0.649420275345689	2.59308430761493	0.00951194501035977	0.265681259162305
RORC	51.6519829863545	-0.596663935977299	0.230106307451018	-2.59299252848299	0.00951448375438737	0.265681259162305
RP1L1	14.1188171165272	1.46776928930049	0.566215658211287	2.59224425890529	0.00953520453361549	0.265923155595861
MCM10	18.5818306267942	1.00925491039673	0.389390026860604	2.59188690201876	0.00954511450693116	0.265923155595861
RAMP2	1.47379860458355	3.80482071836981	1.46838866173828	2.59115370304321	0.00956547582962534	0.266184103258884
PCNX2	315.786389695402	-0.391464100091138	0.151149038410347	-2.58992120762535	0.0095997901593522	0.266832284452258
FGD4	918.403503800669	0.314913010033233	0.121658094334171	2.58850848976994	0.00963925708676014	0.267622034484476
ZNF135	26.4085966670764	0.822296847906777	0.317799454466	2.58747092341139	0.00966833551938045	0.267977576541188
ZXDB	140.124034163802	-0.356260703524362	0.137697962825513	-2.58726197696769	0.00967420082185041	0.267977576541188
AGRN	58.3463138772027	0.825331246681265	0.319247762944663	2.5852373688342	0.00973119775033485	0.269248340040693
NPBWR1	1.34156697032714	3.68117119042839	1.4251418172931	2.58302096378055	0.00979393716370394	0.270674907229763
GOLT1A	3.38977783999705	2.45061796935704	0.949126429210029	2.58197211028748	0.00982375234372654	0.271189332088506
THBS4-AS1	61.8891351151154	-0.52602184322597	0.203787267404593	-2.58123017166535	0.00984489183830781	0.271278130358442
GRAMD2A	8.12546508515753	1.91290208978367	0.741359293969129	2.5802631805454	0.00987250441861461	0.271278130358442
OR1I1	1.78876339644924	4.10402265753986	1.59082265798837	2.57981154400295	0.00988542459366166	0.271278130358442
DYNLT2B	9.81400769376477	1.58505045061895	0.614420235037818	2.5797497546958	0.00988719339989554	0.271278130358442
LINC00642	1.6597114214942	3.97850021166788	1.54242607212298	2.57937821693581	0.00989783513987422	0.271278130358442
AGFG2	202.579709418514	-0.424998090962523	0.16478213189589	-2.57915155043047	0.00990433242740669	0.271278130358442
MIR381HG	1.35832226056407	3.69476681280793	1.43306282161898	2.57823087520604	0.00993076222318777	0.271278130358442
NOX5	7.6446227144979	1.40001143647666	0.543020192088252	2.57819406510971	0.00993182023451687	0.271278130358442
DPYSL5	13.2563256645955	1.14333433170745	0.443465128624059	2.57818317136879	0.00993213336627271	0.271278130358442
GNAT1	6.01068389240351	2.0113754622202	0.780286095483867	2.57774100277016	0.00994485056981424	0.271278130358442
C3AR1	298.177940561405	0.694661965250062	0.26950430523365	2.57755424221449	0.00995022634276318	0.271278130358442
LOC728485	4.96074235201936	2.01568647534206	0.782432656182815	2.57617886908736	0.00998989529441962	0.271725750413713
L1CAM	16.7006807733439	0.983412594991143	0.381758914003669	2.57600427630536	0.00999494101796257	0.271725750413713
PCP4L1	26.0553821001373	0.839581839648429	0.325947607202226	2.57581838644249	0.0100003157215456	0.271725750413713
RPS3	644.586378195032	-0.412366401947924	0.160197408687684	-2.57411405918469	0.0100497137022114	0.272309194185669
LOC154761	57.5298831998637	-0.736019587848212	0.285951232106092	-2.57393396219093	0.0100549462819334	0.272309194185669
DIPK1C	2.99056982738111	2.71768786832014	1.05585814287358	2.57391382229036	0.010055531582073	0.272309194185669
FCN3	3.26800682309245	2.42528538727638	0.942784157639726	2.57247151177012	0.0100975265801761	0.272746305884452
NABP1	3316.31590857124	0.449758061677849	0.174871233296158	2.57193852413764	0.0101130847766928	0.272746305884452
ASIC2	7.87788062812953	1.94128205221164	0.754910728919206	2.57153856455444	0.0101247738279599	0.272746305884452
KCNMB1	20.8190436228267	0.771958075753466	0.300208719801229	2.57140457567184	0.0101286924201902	0.272746305884452
PDRG1	79.5262989062611	-0.467741682449667	0.181910249046896	-2.57127723644138	0.0101324177904853	0.272746305884452
IGFN1	19.8676928481535	1.33403034875495	0.518914356475485	2.5708102543468	0.0101460900187785	0.272746305884452
WSCD1	14.780269672197	1.26522119858875	0.49223764186178	2.570346294126	0.0101596900376883	0.272746305884452
CYP4F11	6.29655846096391	2.1848505684544	0.850045655757216	2.57027437721348	0.0101617995831382	0.272746305884452
SYT4	2.86849118272266	3.57396892300545	1.39192342997779	2.56764764931248	0.0102391173768789	0.274133935144438
SNRPA1	122.203383848306	-0.569082537521842	0.221655756941617	-2.56741600296777	0.0102459609545974	0.274133935144438
ERCC2	43.0569788198403	0.744145252425132	0.2898691359755	2.56717656373056	0.0102530390384957	0.274133935144438
NPR1	9.54620833609876	1.75581002962235	0.684008164869184	2.56694308606411	0.0102599450827939	0.274133935144438
PADI6	8.34027170725054	1.41179757302388	0.550065391525012	2.5665995257578	0.0102701147945479	0.274133935144438
DPYD-AS2	74.1145108060681	0.615701432683718	0.239973854644417	2.56570214116049	0.0102967205699989	0.274541415197877
FSTL4	18.5158550769918	1.18602893868555	0.462518601605327	2.56428375976455	0.010338898046043	0.275362730137185
SNORD3C	303.39702389825	0.89260643488791	0.348162625215502	2.56376293789552	0.010354423935606	0.275473190638484
MST1R	14.9565054341372	1.14921734647755	0.448408969159231	2.56287769763468	0.0103808608787333	0.275847390197244
FNDC11	28.7544293445698	0.81127323480519	0.31659079339865	2.56252945986221	0.0103912771524117	0.275847390197244
ZNF331	286.717502191957	-0.574934222760607	0.224635378088917	-2.55941084459561	0.0104849746232801	0.278029830919619
HLA-F-AS1	18.9452355977479	1.52551272895106	0.596222865812171	2.55862835262619	0.0105086018989999	0.27835147918467
MATR3	1840.71117830488	-0.228920662015466	0.0894952565457761	-2.55790832778243	0.010530384815886	0.278623624472788
LINC00271	3.05387294790397	2.65175981658906	1.0376428375447	2.55556123999635	0.0106016704013352	0.280203537572407
CTBP1-DT	115.472829788395	-0.400428033278526	0.156714378523868	-2.55514546304083	0.0106143430023623	0.280232545351352
FBLN1	7.82832087438889	1.62480341666428	0.63624011362365	2.55375821466262	0.0106567229141774	0.280920347274829
PRPF8	804.140637675665	-0.251401155353015	0.0984522641415131	-2.55353350728082	0.0106636017821383	0.280920347274829
DBX1	3.13992423892789	3.22331872839085	1.26355147075227	2.55099915041198	0.0107414587656952	0.282123193054
PARP9	3168.86919463081	0.496606605048603	0.194671701314304	2.55099535112612	0.0107415758604593	0.282123193054
FLJ42969	3.09717109090036	3.06604664964942	1.20222805106745	2.55030370230264	0.0107629115364201	0.282123193054
KIF9	23.3582777148005	0.79870501214784	0.313247230113835	2.54975921688944	0.0107797340762801	0.282123193054
DGKE	337.883829360328	-0.313309030130648	0.122880843201598	-2.54969791846753	0.0107816294288287	0.282123193054
MROH9	7.10902730497631	1.5557599927694	0.610318634933764	2.54909469205088	0.0108002970508416	0.282123193054
RPL13A	1792.11891582054	-0.376135453307114	0.147559254558166	-2.54904685194682	0.0108017787537383	0.282123193054
GRIP2	94.5797925314881	0.445608854641553	0.174839273527515	2.54867711156113	0.0108132364432392	0.282123193054
SLC9A1	296.814364859891	0.345867662290752	0.135706329563956	2.54864797686353	0.010814139742012	0.282123193054
TARDBP	1731.64261037493	-0.210764795142742	0.0827297890799452	-2.54762882254023	0.010845780076061	0.28264406419961
CEP63	1016.37222485112	0.348810558888998	0.136963296657074	2.54674476595247	0.0108732928283718	0.283056364919226
TMEM196	2.37071623884048	3.28552300884408	1.29094358233188	2.5450554569622	0.0109260384334693	0.283069838814365
FREM2	13.3271315682483	1.45496189222715	0.571735601012915	2.54481597726199	0.0109335341251473	0.283069838814365
LAMC3	20.0773539037682	1.10649423495854	0.434832844226558	2.54464272800432	0.0109389596588258	0.283069838814365
WSB1	2396.69148010305	0.352953714851509	0.138711274074337	2.54452074791237	0.0109427810647229	0.283069838814365
FAM135B	12.1793599344441	1.43832255516845	0.565280902895744	2.54443861061007	0.0109453549395934	0.283069838814365
ADCY5	31.2487625753668	0.868062842991483	0.341210819548152	2.54406599456903	0.0109570380856849	0.283069838814365
RPL30	427.407550891384	-0.344839718635276	0.135555897951473	-2.54389313815562	0.0109624616537135	0.283069838814365
MMD2	6.11672963765188	2.35330294667578	0.925135943572353	2.5437374507239	0.0109673485670332	0.283069838814365
CR2	71.1850694511911	0.663298053393065	0.260908272664969	2.54226532036722	0.0110136534292221	0.283959371463721
VSTM2A	2.55499960972454	3.36157148690298	1.32246574140997	2.54189683834001	0.0110252709283725	0.283959371463721
FAM110D	2.92663487654646	3.10348786756563	1.22116862748395	2.54140812146471	0.011040695987023	0.284054463173036
IGKV2-30	75.5387385175726	-1.67627981300897	0.659772697383188	-2.54069290781125	0.0110633043802434	0.28413877064796
NAP1L6P	2.24344971906998	4.42235379764207	1.74077284108422	2.54045427023532	0.0110708570231964	0.28413877064796
RPL29	991.935430450941	-0.462490664830562	0.182069219720919	-2.54019139280917	0.0110791821351373	0.28413877064796
TOMM40	48.6631102036065	-0.613765307574498	0.241717546400286	-2.53918392237069	0.0111111394189669	0.28465680987639
RASSF6	15.4727712450248	1.3783394475308	0.543157767491818	2.53764105021579	0.0111602385435819	0.285466931490062
PRRC2B	2291.41894000595	-0.18631259940184	0.0734251422409803	-2.53744962168905	0.0111663438298674	0.285466931490062
LOC101929122	2.25938289222253	3.2015387681833	1.26229905814642	2.53627597004191	0.0112038403364229	0.285932878375554
COX10	93.8163332018063	-0.386332424705063	0.152330873422274	-2.53614002221413	0.0112081908954317	0.285932878375554
SPATA1	473.408774752031	0.465734520582382	0.183682160816886	2.53554574113855	0.011227226507908	0.28608573203154
RSL1D1	451.47344614808	-0.291756634495898	0.115082929180992	-2.53518603125793	0.0112387624366966	0.28608573203154
CHRDL1	3.98479343781803	2.73822735062828	1.08023362169355	2.53484736601271	0.0112496330811246	0.28608573203154
ELK2AP	2.37903702051077	3.26271989057302	1.28772050681639	2.53371742804609	0.0112859699651874	0.286418537459594
OTOAP1	5.84486224662936	1.69023175862483	0.66715503133653	2.53349173615425	0.0112932403071527	0.286418537459594
DCAF12L2	2.62606806916961	3.42005120497116	1.35001799903634	2.53333748691679	0.0112982116180881	0.286418537459594
BPIFC	4.45176616038805	1.78465817144859	0.704791798555177	2.53217783621651	0.0113356483508925	0.287066994325426
LOC284412	7.57972804221689	1.73655782441529	0.68635509417289	2.53011573623996	0.0114024907587459	0.288448501495596
CHAF1B	89.2156229793924	0.405444300874004	0.160288918139952	2.52945933866745	0.0114238409972974	0.288448501495596
LYST	11643.8949680133	0.292054681171434	0.115464256155969	2.52939473127448	0.0114259443591192	0.288448501495596
LINC01659	1.51787473868496	3.21325844672951	1.27082726920907	2.52847772831422	0.0114558354451435	0.288901850132212
JCHAIN	635.208300530681	-1.09617749725929	0.433647182809357	-2.52780956665687	0.0114776588659662	0.289151010556755
PATL1	506.180689726513	0.262685234575996	0.103942302713042	2.52722161929779	0.011496892847902	0.289334486328177
UNC5B-AS1	1.54934166295374	3.21810344470926	1.27372237694689	2.52653443399734	0.0115194095298066	0.289473980933786
CFAP20	60.1405128628531	-0.480553854660497	0.190239625715415	-2.52604499642661	0.0115354705584341	0.289473980933786
TYMP	2179.3362750309	0.39680896685909	0.157092423913535	2.52595864888748	0.0115383061380051	0.289473980933786
MRPS15	55.6403561123786	-0.613089233486936	0.242883377177692	-2.52421240436888	0.0115957842171951	0.290579092587731
OR2T11	1.54517260017937	3.88700310964811	1.54008302205397	2.52389192919231	0.0116063602863419	0.290579092587731
USH1C	11.3059677966333	1.48758219354426	0.589616095181224	2.52296741168004	0.011636918459412	0.291043177585086
TRAPPC6A	36.7007752086735	-0.62070429170304	0.246288885176703	-2.52022859763935	0.0117278641341531	0.293015057469397
RXFP3	2.22083440030926	3.177321750706	1.26118170627181	2.51932115325278	0.0117581356863971	0.293175870869167
AP5B1	2861.49376208906	0.329819367240995	0.130916565965716	2.51930964433764	0.011758520058404	0.293175870869167
CCNE2	95.3888649371295	0.448031625481699	0.177924695665005	2.51809690502576	0.0117990853516898	0.293884625889312
FTCD	9.10122170889004	1.40111083737814	0.556652064741494	2.51703160039262	0.011834821405659	0.294088089566539
LINC00276	1.76813838999186	3.45688463849998	1.37360470074785	2.51665172419539	0.0118475876956922	0.294088089566539
LINC01232	22.4023993906856	0.822856101787539	0.326966735640262	2.51663552310981	0.0118481324280641	0.294088089566539
GULP1	5.48484246203436	1.77921208907786	0.707044853537443	2.51640625085695	0.0118558436768667	0.294088089566539
UBQLN4	131.059204514738	-0.457711497467024	0.181949291214483	-2.5155992332362	0.011883021991411	0.294131842559703
G6PC	4.86286659756094	2.1097801520568	0.83869949601449	2.5155376414109	0.0118850985157855	0.294131842559703
CNGA2	3.38689818821225	2.59341178881787	1.03106610203893	2.51527208943191	0.0118940550956609	0.294131842559703
SLC30A1	225.103675153662	0.401431616414444	0.159733909007637	2.51312710562446	0.0119666211427664	0.295417768469134
LENG8-AS1	24.4254525995951	0.837375857369639	0.333246572423008	2.51278160576761	0.0119783462341214	0.295417768469134
ZNF880	71.3130161139139	-0.493862795493186	0.196550219676601	-2.51265450786967	0.0119826620667778	0.295417768469134
STRADA	664.526123039531	-0.227369684280254	0.0905034669905772	-2.51227595848816	0.0119955245453574	0.295434027714244
ELFN1	6.79939610872199	2.22775773195947	0.887186568481778	2.51103636044872	0.0120377297311612	0.295832716032893
LINC01634	2.13917907454	3.7371450069157	1.4885212424509	2.51064271058863	0.0120511600255328	0.295832716032893
ISG15	392.484707486767	1.30900206483076	0.521399075441394	2.5105569351511	0.0120540882188083	0.295832716032893
ANP32E	1176.63142621561	-0.305643186594157	0.121752414297963	-2.51036653652027	0.0120605902818862	0.295832716032893
ZNF792	215.307517058755	-0.394006523102816	0.156976332976602	-2.50997405552559	0.0120740032141882	0.295861961351718
ADAM17	639.864333473021	0.214659517091593	0.0855608456677677	2.50885221407365	0.0121124147778867	0.296014974252903
NUDT16L1	233.618295986498	-0.410386328664142	0.163584046560958	-2.5087185290481	0.0121169993331761	0.296014974252903
POTEC	5.18730140673863	2.14644288351366	0.855694368552035	2.50842235545591	0.0121271617021057	0.296014974252903
FOXL2	1.598215244582	3.93087594519072	1.56712199830484	2.50834073508174	0.0121299636043929	0.296014974252903
SIPA1L2	938.067959533067	0.375666421755155	0.149786755439245	2.50800827251732	0.0121413824631612	0.296014974252903
KCNQ2	18.2392661129954	1.66135293260514	0.66278752039942	2.50661468641406	0.0121893507106728	0.296507924223612
OMG	87.8765661938907	0.493700436377784	0.196980315968316	2.50634401691788	0.0121986868031336	0.296507924223612
DEFA3	218.704160293696	1.28698387671455	0.513490933764624	2.50634196650585	0.0121987575513336	0.296507924223612
TESPA1	857.458569037929	-0.358995233134256	0.143269505860091	-2.50573372874497	0.0122197604769162	0.296507924223612
LINC01550	34.1955734691359	-0.569447733133899	0.227265955629729	-2.50564468204673	0.0122228380163224	0.296507924223612
ZNF268	294.173446255279	-0.245172963809356	0.097894313578374	-2.5044658351179	0.0122636448716197	0.296690253213911
NOLC1	412.120132058132	-0.279403143864626	0.111572762467296	-2.50422359082956	0.012272045311847	0.296690253213911
EMG1	95.48323245647	-0.411936844242951	0.164527578217685	-2.50375559347213	0.0122882887562502	0.296690253213911
CALB1	57.4935906677636	0.638710579575175	0.255179397753351	2.5029864683376	0.0123150252435478	0.296690253213911
CHRNA5	6.72568433581749	2.28412831222386	0.912625837599541	2.50280916682323	0.0123211959397361	0.296690253213911
MAGEB4	1.23064734687455	3.58813791025225	1.43397007977644	2.5022404308545	0.0123410083759764	0.296690253213911
PSG9	4.61099319920152	1.90048521042982	0.759586172164234	2.50200080000786	0.0123493645817818	0.296690253213911
LINC00693	2.3323165806269	3.2341047471635	1.2926539286191	2.50191074003727	0.0123525063730343	0.296690253213911
DYNLT1	216.543842084007	0.364978005690594	0.145882596522529	2.50186118420389	0.012354235457305	0.296690253213911
LOC101927851	46.862269575261	0.808121612459267	0.323181961292501	2.50051583704532	0.0124012588140404	0.296690253213911
RTL1	4.49227645827434	2.25314292033824	0.901222426073435	2.50009637482617	0.0124159524847102	0.296690253213911
UNC93B1	454.948438320437	0.382936233676332	0.153171703166222	2.50004554209839	0.012417734191266	0.296690253213911
PDE8B	37.8569514317571	0.769326806879744	0.307807765224164	2.49937426471186	0.0124412839691702	0.296690253213911
CCDC18-AS1	502.472966262341	-0.399844314938241	0.159996829841752	-2.49907648378855	0.0124517433889902	0.296690253213911
CD180	297.192734561455	0.453460251653775	0.181479980385045	2.49867919696526	0.0124657100334448	0.296690253213911
SERPINA5	3.09692092945278	2.36677346953678	0.94726176974782	2.4985421613361	0.0124705307469505	0.296690253213911
ALLC	4.16289520395842	2.9765461931261	1.19134756992555	2.49847002526066	0.012473069052042	0.296690253213911
TSSK1B	2.52700310990838	3.97632043644041	1.59154886412633	2.49839670403282	0.0124756495288182	0.296690253213911
LSP1P5	3.45296701968922	2.08494729935731	0.834520024583992	2.49837899383739	0.0124762728946094	0.296690253213911
KIF26A	19.2213043853745	1.42007521705968	0.56867100690601	2.49718237753308	0.0125184554978017	0.296690253213911
HS3ST2	6.10853371742988	1.69700728321885	0.679630683952672	2.49695507175927	0.0125264826408758	0.296690253213911
NGF	3.29873747410763	2.70940320687226	1.08509466853734	2.49692795055791	0.0125274407112468	0.296690253213911
TM6SF2	4.32671793059832	2.34205540580328	0.938079036961188	2.49665040313675	0.0125372489465809	0.296690253213911
COL4A6	17.0901897716105	1.18474217268623	0.474653141579344	2.49601670968439	0.0125596684988287	0.296690253213911
LINC00930	3.96305000717799	3.23724232453782	1.29696375226443	2.4960160365976	0.012559692330944	0.296690253213911
KLK8	4.36143220355978	2.17738917845126	0.872372701871183	2.49593914823435	0.0125624149957798	0.296690253213911
CDH3	11.6253116628673	1.87654159203034	0.751976573741563	2.49547879223597	0.0125787274219833	0.296690253213911
LRATD2	178.082955887222	-0.46044541752846	0.184558174565973	-2.49485246920811	0.012600950898422	0.296690253213911
TSGA10IP	10.4408271922319	1.05545667945455	0.423133806635247	2.49438041324924	0.0126177235660885	0.296690253213911
KRT14	4.22900007143811	1.93292147053964	0.774913511474748	2.49437058706213	0.0126180729112149	0.296690253213911
EZR-AS1	22.216057115724	-0.794552232175465	0.318703109498811	-2.49307963585598	0.0126640439284916	0.296690253213911
KIAA1549L	19.5236861539924	1.07488480430619	0.431147501963425	2.49307904930729	0.0126640648492528	0.296690253213911
NSG1	79.022880956576	-0.694226629690911	0.278485107860262	-2.49286805684152	0.0126715924210135	0.296690253213911
FIGN	8.76973557182879	1.53275137918857	0.614955868480643	2.49245752052989	0.0126862504637486	0.296690253213911
RETREG1	142.834906232151	-0.422528214242417	0.169524101138843	-2.4924374257343	0.0126869683259129	0.296690253213911
DHH	5.42968931644563	2.22759086397206	0.893781648813851	2.49232110205924	0.0126911245544459	0.296690253213911
UTP15	106.172345382011	-0.334336149585398	0.134161134246666	-2.49204921725464	0.0127008436609662	0.296690253213911
OTUB2	33.172734389196	-0.621973997468883	0.249621516677379	-2.49166820932647	0.0127144746927065	0.296690253213911
PNN	1089.89726107255	-0.325493103932513	0.130649584349207	-2.4913443510277	0.0127260713045003	0.296690253213911
GAGE12D	1.89668939235283	3.50676205804257	1.40762561164471	2.49126048079302	0.0127290760280417	0.296690253213911
INPP5F	253.264257892616	0.27913895256888	0.112051955381852	2.49115646056891	0.0127328035146325	0.296690253213911
ENO4	33.3094350159995	0.988434609614004	0.396906669588445	2.49034517519929	0.0127619084813636	0.296862818588284
RPS27A	292.422780330597	-0.42413971458189	0.170333529194713	-2.49005416952903	0.0127723626855711	0.296862818588284
NTRK2	16.9813925198525	1.30233130142516	0.523134621207447	2.48947641511327	0.0127931406288833	0.296862818588284
POLR1C	83.1650920365657	-0.378672013466167	0.152121762408109	-2.48926917143041	0.0128006010772675	0.296862818588284
DSG3	5.53636033987881	2.41677226701285	0.970886175208267	2.4892436711177	0.0128015193145877	0.296862818588284
ARGLU1	1050.58641719343	-0.188006293961586	0.0755543715986604	-2.48835758915795	0.0128334623438539	0.297073311872373
OR13C5	2.0798349498836	4.30169713869244	1.72878365331284	2.48827962391313	0.0128362763441193	0.297073311872373
OR5M8	1.54248024280195	3.88981269899604	1.56360633392201	2.48771868891014	0.0128565382761044	0.297073311872373
KIF2A	874.909749433957	-0.293497555104725	0.118008283216812	-2.48709283030152	0.012879178757277	0.297073311872373
EXOSC7	111.426462027024	-0.373378435537724	0.150127112718445	-2.48708197191519	0.012879571871326	0.297073311872373
HOXD10	2.18026476402631	4.37799207045739	1.7603834999137	2.48695359316422	0.0128842204653446	0.297073311872373
LOC100652999	5.32845454205013	1.81484709328681	0.73008075857393	2.4858169072032	0.0129254446617823	0.2974915001315
CIDEA	3.08972528990958	3.04826588908753	1.22628345858566	2.48577591726081	0.0129269334216579	0.2974915001315
GFRA4	2.82486415031811	3.53202353269746	1.42147690906178	2.48475617871887	0.0129640193181541	0.297836586497684
CH25H	3.03243879610131	2.63555181999182	1.06075614241021	2.48459727417031	0.0129698068338633	0.297836586497684
LINC01559	2.7376639440446	3.47085123707972	1.39708652794915	2.48434951425288	0.0129788351406467	0.297836586497684
LINC01847	4.43284675285248	2.03922027688809	0.821089246408784	2.4835549677542	0.0130078257199483	0.298203733590239
MIR7150	1.08781516566246	3.38370579307373	1.36270069732462	2.48308803225604	0.0130248894811476	0.298203733590239
LINC01473	5.62595935223764	-1.39910955196456	0.563545393680458	-2.48269184284716	0.0130393834100055	0.298203733590239
LOC101927066	86.6352922165987	0.61858700179567	0.2492039228857	2.48225226406004	0.0130554813595637	0.298203733590239
TDGF1	2.28359435046797	3.19227409558914	1.28612878345536	2.48207966158153	0.0130618070921931	0.298203733590239
MGST3	61.1522829683305	0.477293251906464	0.192311460082437	2.48187628392954	0.0130692641872287	0.298203733590239
MAGEL2	7.50829228548212	1.96094916706763	0.790651260647449	2.48016953196514	0.0131319929039976	0.298203733590239
SH2D1A	344.000488123405	-0.366258453213191	0.147687634169028	-2.47995341840204	0.0131399547447357	0.298203733590239
IL11RA	199.11119812088	-0.386773892273246	0.15601078597363	-2.47914841181955	0.0131696495721778	0.298203733590239
SLC10A3	103.758744634417	-0.350334153412996	0.14131984751715	-2.47901593136435	0.013174542151196	0.298203733590239
SLC25A29	175.260006051309	0.413498825624306	0.166801976869135	2.47898036573462	0.0131758558838659	0.298203733590239
COL18A1-AS2	2.50184407444722	3.31959357470717	1.33915016608599	2.47888075495636	0.0131795359497753	0.298203733590239
BTG3	27.3526766863542	-0.66268143084875	0.267362359290741	-2.47858910508836	0.0131903160217219	0.298203733590239
BAHD1	356.281014081984	-0.319482066495292	0.12890129616768	-2.47850158216947	0.0131935525972268	0.298203733590239
TMEM254	58.6570597437708	-0.435159738250005	0.175576175419301	-2.4784668945589	0.0131948355306167	0.298203733590239
FBXW10	9.85704825026199	1.19357870035638	0.481599287083188	2.47836475752549	0.0131986137450378	0.298203733590239
ZAN	16.9586032336476	1.55766110979442	0.628584755210347	2.47804468193501	0.0132104600563921	0.298203733590239
IRAK3	1732.17722676422	0.504593034688742	0.203638986064364	2.47788031378852	0.0132165471351642	0.298203733590239
HPR	26.1902464751384	1.1472248002986	0.463209338699452	2.47668754589371	0.0132607934888114	0.298856287558007
DUSP13	7.44317165724655	1.72422613442501	0.696253176966037	2.47643557181085	0.0132701573368384	0.298856287558007
TSHZ1	287.385115605023	-0.327735971308667	0.132386442337337	-2.47560071501547	0.0133012240236262	0.299215923356361
VAV3-AS1	25.3758198105707	0.777394496197686	0.314055322557853	2.47534252839953	0.0133108446697563	0.299215923356361
EGR4	2.96176905821386	2.7107997514673	1.09574136171661	2.47394124761385	0.0133631670800257	0.299714827650513
LOC105377623	34.5977389998343	-0.808815785730604	0.326961144737104	-2.47373670770862	0.013370819577828	0.299714827650513
KRT18P55	2.37827479419906	3.23191842366489	1.30657377926613	2.47358279719971	0.0133765804200868	0.299714827650513
TICRR	15.5560383955894	0.980982634736868	0.396613714059616	2.47339564912124	0.0133835882939412	0.299714827650513
SH3RF3	93.3531673989258	0.536113023740611	0.21677837429902	2.47309274033537	0.0133949377743847	0.299714827650513
NRN1	29.2569867653287	1.02475963742196	0.414448619440385	2.47258547707471	0.013413963122361	0.299715767881702
KCNJ5	9.06285588396231	1.41449589326333	0.572107191261097	2.47243159126414	0.0134197394623612	0.299715767881702
BNC2	31.61720757617	0.710641651301313	0.287530105758066	2.47153823919664	0.0134533162459138	0.30018874314615
NADK	3494.31735725962	0.254738611419507	0.103130048950321	2.47007166206444	0.0135085987809194	0.301144729729336
GATA5	8.97198587437025	2.22341515656056	0.900457897705308	2.46920501472265	0.0135413612682801	0.301519307597679
DIMT1	214.43983347492	-0.362514186791806	0.146828187257766	-2.46896861946126	0.0135503100646954	0.301519307597679
HSP90B1	509.925600333736	-0.242428979897356	0.09821563933233	-2.46833377601967	0.0135743680695812	0.301777273613004
FBXO47	3.51117015717377	2.39448950358133	0.970306583996926	2.46776590314151	0.013595920127306	0.30190077020463
PELATON	687.392545727977	0.482367085342741	0.195502973957944	2.46731328724701	0.0136131195654057	0.30190077020463
FAM8A1	1812.6342406679	0.316417970909857	0.128249697441048	2.46720247472945	0.0136173333772597	0.30190077020463
CFLAR-AS1	574.309195103458	0.404928909147352	0.164173127266172	2.46647496999217	0.0136450264591068	0.302235953097777
UROC1	10.9568251200555	1.38782878537781	0.562813400135656	2.46587729617542	0.0136678146284194	0.302235953097777
KIF25	4.38436901109942	1.83142356264266	0.742723178990702	2.46582254929947	0.0136699037026875	0.302235953097777
SPATA31D4	5.61874759732938	1.93921917519429	0.786592368983603	2.46534196320777	0.0136882543921834	0.302365546382079
UNQ6494	4.89404310075913	1.80540979027994	0.732958100152695	2.46318280663496	0.0137709683224074	0.303915353769811
TRIM67	17.4552790935688	0.991604712719452	0.402714084087627	2.46230452795311	0.0138047399008178	0.304252822373683
GPR83	7.18758236605045	1.27365952387145	0.517299510983427	2.46213169900379	0.0138113941259264	0.304252822373683
FOXA3	4.133944524983	2.77341634479158	1.12759507710405	2.45958536100957	0.0139097615001376	0.304975684443527
GAD2	6.09682749785501	1.86073345032534	0.756607109873969	2.45931266841425	0.0139203324437785	0.304975684443527
FAM160B1	773.17304162193	0.29611705758115	0.120406596057679	2.45930926773563	0.0139204643160365	0.304975684443527
USP17L15	17.9584921400739	1.55427659672256	0.631998095989473	2.45930582162458	0.0139205979512088	0.304975684443527
DSTN	212.288116854668	-0.355140876489564	0.144412077112509	-2.45921867194584	0.0139239778654452	0.304975684443527
CEP128	182.622062087598	-0.366916802481922	0.149214449426658	-2.45898975529357	0.0139328593601466	0.304975684443527
ZDHHC20	1057.82893271418	0.404662207545816	0.164598392342703	2.45848213816867	0.0139525717023217	0.304975684443527
PAPPA2	17.5279748120667	1.07149934901728	0.435846793082937	2.45843118734014	0.0139545516394439	0.304975684443527
LINC01502	5.44909127836903	1.78695700677025	0.726891885366414	2.45835321970815	0.0139575819233139	0.304975684443527
SOX21-AS1	1.81816299155058	2.84486857001389	1.15780589583957	2.45712047264276	0.0140055710332364	0.305597536311764
CDR2	299.660921260209	-0.312136357294492	0.127056524415953	-2.45667319115885	0.0140230190463831	0.305597536311764
H1-4	1263.7314945765	-0.382988036175334	0.15592273965586	-2.45626800183626	0.0140388416449491	0.305597536311764
RBSN	483.292535977655	-0.216521940597135	0.0881531823556115	-2.45620106740652	0.0140414569430388	0.305597536311764
CFAP46	33.6425474600974	1.3725843166715	0.558868903862732	2.45600409538733	0.0140491556346548	0.305597536311764
AGXT	5.93657656122317	2.02696377336881	0.82566195776893	2.454955995364	0.0140901835235893	0.305702559336544
LINC02212	39.0771366118136	0.528272409035539	0.21521724029364	2.45460079459605	0.01410411183224	0.305702559336544
SLC22A8	6.50594975032707	1.7906345993096	0.7295236063989	2.45452591746632	0.0141070495015464	0.305702559336544
ANKS1B	16.3755510300465	0.915992869903515	0.373214370317177	2.45433440605477	0.0141145655636377	0.305702559336544
JPH4	9.29501949351082	1.58055525397678	0.644082176397929	2.45396521111039	0.0141290649719636	0.305702559336544
MAJIN	6.92555306750053	1.56812576057768	0.639021628463358	2.4539478645637	0.014129746546782	0.305702559336544
PIGW	28.4881690766545	0.677920418804462	0.276341786381723	2.45319547101726	0.0141593372822494	0.306069246074338
PSMD3	182.452902744943	-0.329977263246936	0.13452960178285	-2.45282271614515	0.0141740175299163	0.306113259945828
USP17L6P	16.0633931449208	1.92222073162372	0.783974060488173	2.45189328129909	0.0142106800748497	0.306383790370586
IYD	6.72652450386536	1.32374131435393	0.539891919132273	2.45186354424692	0.0142118544645257	0.306383790370586
C2orf83	3.3943791174292	2.14771423369133	0.876084590552854	2.45149185004614	0.0142265408129867	0.306427538329545
CALML3-AS1	3.65494326993502	2.16981141828227	0.885298899676703	2.45093653575606	0.014248507288347	0.306428825373581
SNRPD3	887.930201405377	-0.227687285343037	0.0929041820377537	-2.45077541558367	0.0142548862902587	0.306428825373581
TNFAIP6	272.631428815857	0.830164683089182	0.338819435186491	2.45016842859751	0.0142789404935648	0.306428825373581
LINC01804	3.50636676204374	2.4003853482872	0.979757453540407	2.44997916536718	0.0142864480996298	0.306428825373581
ANKRD2	7.03534867134459	1.54396083574546	0.630215742666952	2.44989252285529	0.0142898861564136	0.306428825373581
PHKG1	79.974499472936	-0.442152759862246	0.18052618810852	-2.44924442539304	0.0143156264335769	0.306709129165395
CRB1	10.161657447174	1.17581971754725	0.480142147193176	2.4488991945841	0.014329354542975	0.306731806795248
GNAI1	14.7949572979912	0.879210033923295	0.359122137204632	2.44822009795044	0.0143563927247734	0.306876566132799
TRIM28	468.603330912773	-0.328818755207462	0.134325873619953	-2.44791823307092	0.0143684258928725	0.306876566132799
SLC8A1-AS1	109.539635190647	0.578130385428062	0.236186094279338	2.44777486664522	0.0143741439898634	0.306876566132799
MAB21L4	5.05909480895384	2.18671527955245	0.893929968365345	2.44618186763681	0.0144378151234233	0.307894229641454
MIR1-1HG-AS1	5.17135859375978	2.36454327790644	0.966777017045248	2.44580005132225	0.0144531129755048	0.307894229641454
METTL1	13.7279405168236	-0.923373700394494	0.377580999909577	-2.44549831854787	0.0144652123102456	0.307894229641454
DHRS4L1	23.8461659566674	-0.861161264042544	0.352169202440839	-2.44530543293947	0.0144729516067975	0.307894229641454
FER1L5	51.2214094605957	0.673363469055536	0.275404802174543	2.44499538039565	0.014485399734061	0.307894229641454
LHX2	6.01424499325894	1.8677723404113	0.764068590819604	2.44450872978272	0.0145049570381901	0.308039482363668
TBX5-AS1	3.90311437447387	2.47504831207132	1.01304015544261	2.44318875098287	0.014558121046408	0.308853586725582
MPP2	14.1241282078678	1.47873247873969	0.605323115279457	2.44288123386303	0.0145705313795043	0.308853586725582
GFRA3	5.09037860099826	2.53072857338735	1.03624383364633	2.44221339728722	0.0145975150946649	0.308853586725582
DMBX1	6.98748127024563	2.44566045539223	1.00155805499619	2.44185590959231	0.0146119773618016	0.308853586725582
GRM8	8.1417828250837	1.25128035142747	0.512450285181619	2.44175949864873	0.0146158798561886	0.308853586725582
TMC1	3.18063671137457	2.83590707668029	1.16155434475506	2.44147601830743	0.0146273598149954	0.308853586725582
PHYHD1	9.61944350451837	1.05937033108671	0.433973969027865	2.44109187806767	0.0146429288298782	0.308853586725582
CLRN2	2.2579662776431	3.22448576179074	1.32095176410634	2.44103217801612	0.0146453497546868	0.308853586725582
MINCR	17.8018720879103	-0.859883058714019	0.352439248262267	-2.43980505279633	0.0146951897082221	0.309451141260615
ZFYVE16	1670.47046543679	0.311719541572799	0.127773407454784	2.43962767982931	0.0147024061020172	0.309451141260615
FAM162B	1.44426062976428	3.76966799413683	1.54533145041596	2.43939123423789	0.0147120307142077	0.309451141260615
GGN	43.7884507766179	-0.490908149781306	0.201292907389989	-2.43877519653592	0.0147371328623536	0.309566423996744
EGFEM1P	5.38472103217201	1.83661933082122	0.753135936101687	2.43862926037995	0.0147430849594484	0.309566423996744
LOC286359	3.78096917125202	2.70685666102104	1.11029282244074	2.43796645921802	0.0147701443892245	0.309865854127492
RPL8	549.49832755649	-0.459328142287634	0.188476609616298	-2.43705647731428	0.0148073664810839	0.310324537661346
GAGE2D	1.81834350362355	2.83796887080113	1.16475751816263	2.43653191891642	0.0148288606671637	0.310324537661346
MIR181A2	4.5328529200951	2.07197107602992	0.850676100411371	2.4356756643662	0.0148640054316697	0.310324537661346
SEZ6L	18.9498511303834	0.972712099663878	0.399382194430601	2.43554197765545	0.0148694991898404	0.310324537661346
DNAH5	15.6009219325358	1.22115551488471	0.501400189109128	2.43549073456558	0.014871605461639	0.310324537661346
SLC30A2	6.69835797087702	1.637166396357	0.672275511439782	2.4352610923619	0.0148810477956805	0.310324537661346
NSUN7	80.4567687557929	0.685072832986506	0.281315843645097	2.43524440042126	0.0148817343339456	0.310324537661346
ZP2	4.12945142059913	2.54450986481486	1.04527327298644	2.43430108716447	0.0149205781190445	0.310765469942059
OR2L13	4.21852743364091	1.87008083327877	0.768281873117842	2.43410771321417	0.0149285519018015	0.310765469942059
TMPRSS13	25.5427692792268	0.646287598933695	0.265658205413474	2.43277860711212	0.014983459299842	0.311546054843742
FAM124B	19.4486133719204	-0.868313325641908	0.356951981327587	-2.43257740834621	0.014991786612679	0.311546054843742
VNN1	389.983380124861	0.673895732208178	0.277093530365961	2.43201539681621	0.0150150690236778	0.311762282215472
TRIM13	1039.9591679924	0.40244712725268	0.165556555439693	2.43087400667307	0.0150624513580881	0.311986590800831
NACA2	1815.46154150572	-0.310844933957191	0.127876000133138	-2.43083091145762	0.0150642429396598	0.311986590800831
MYL7	6.51304176205541	2.41148480259129	0.992100780268408	2.43068532003258	0.0150702969467584	0.311986590800831
LOC101928841	24.4165167268136	1.38253299168648	0.568823272745724	2.43051411207731	0.0150774188862855	0.311986590800831
TSR2	175.859773503924	-0.413271191937962	0.17007539696773	-2.4299293096248	0.01510176796558	0.312223571688038
HAGLR	4.48469639498973	1.87693007843514	0.772735117980962	2.42894367650751	0.0151428845766539	0.312806515017739
COL12A1	13.8253161401459	1.47026312338079	0.605435614761614	2.42843844586132	0.015163998941648	0.312843986783659
MSI1	7.84322003749952	1.39488844091789	0.574434290273982	2.42828198896794	0.0151705427709218	0.312843986783659
CARMIL3	47.9286155435565	0.691175890160739	0.284689141140892	2.42782667224627	0.0151896006009424	0.312934039160237
ANO5	15.314464262391	1.0340460305052	0.425961013738489	2.42756026292123	0.0152007612578455	0.312934039160237
SLC9C2	4.99968645934009	2.26643142398081	0.933885180570454	2.42688445125169	0.0152291053607167	0.313251181633772
LINC01475	2.28921500273029	3.8160608268352	1.57425571028645	2.42404127988892	0.0153488606759069	0.315446449035405
SPTLC2	1652.54714339294	0.31387167947601	0.129500045701706	2.42371867728133	0.0153625010331362	0.31545899068043
RNF157	169.935301645937	-0.374679552560214	0.154622813235734	-2.42318416486826	0.0153851248968135	0.315655825213436
C2CD4B	1.74681468880184	3.41320586012189	1.40920375151494	2.422081162112	0.0154319034999857	0.316294607440541
ARHGEF18	2271.79396970687	-0.209270597990649	0.0864099557745279	-2.42183433743104	0.0154423885169235	0.316294607440541
CTD-3080P12.3	3.01444724720799	2.31969503220201	0.958199925554999	2.42088834525678	0.0154826319868388	0.316711993486878
CFAP36	132.64911515308	-0.348205419339311	0.143842522850454	-2.42074049063588	0.0154889302060497	0.316711993486878
WWTR1-AS1	2.16936430899389	3.75633929315045	1.55221408384953	2.41998789486219	0.0155210237732649	0.31701516056552
NR0B2	4.03032504677907	-1.89327576706409	0.782559014191306	-2.41933928653367	0.015548729851526	0.31701516056552
ATP2A3	2272.13729689345	-0.241869625051079	0.0999760057860429	-2.41927673694727	0.0155514040311345	0.31701516056552
NOS1	22.0554719811274	1.28148523553968	0.529721884563422	2.41916611883204	0.0155561342731036	0.31701516056552
LOC102546229	1.21289066023974	-3.16525689795031	1.30874117542269	-2.418550709179	0.0155824734871994	0.317284847035407
TTC28-AS1	100.74158993566	-0.375650119105912	0.1553460945364	-2.41814974639026	0.0155996555915004	0.317367783084222
ESPNP	8.50203523039753	1.66747345729058	0.689758517231711	2.41747425458818	0.0156286395443227	0.317573185689224
PFKFB1	13.8640711567877	1.01924512406632	0.42166941513471	2.41716635706362	0.0156418665014156	0.317573185689224
HMSD	1.65167765001374	3.29208222725633	1.36227056461621	2.41661408002588	0.0156656164257602	0.317573185689224
AWAT1	4.87756197219364	2.20527236042046	0.912608494244901	2.41644952279906	0.0156726991178374	0.317573185689224
KIF1A	26.3223686396551	1.40893627538941	0.583094814412864	2.41630733212422	0.0156788214018802	0.317573185689224
SPATS2L	56.0899909441317	0.84162385003005	0.348342180841761	2.4160836565824	0.0156884564264482	0.317573185689224
GLP1R	8.26192726660967	2.03786349274063	0.843854342263111	2.41494697683884	0.0157375004616018	0.31813184051249
SLCO4A1	11.2740836590524	1.17618297447689	0.487081459998972	2.41475619802769	0.0157457451508055	0.31813184051249
URGCP	180.03127413131	-0.284380143117133	0.117778618945352	-2.41453114040233	0.0157554761162526	0.31813184051249
LINC00667	247.965477520487	-0.38697234250401	0.160316894740526	-2.41379639451181	0.0157872816445391	0.318471647370296
EPHA8	16.1096150574959	1.80125493350692	0.746314015411913	2.41353491467362	0.0157986141467049	0.318471647370296
SLC4A5	147.084071273621	0.325797173177686	0.13504136887816	2.41257309433552	0.0158403609004397	0.318901845592529
GSAP	367.6956419812	0.358480659972323	0.148596934332575	2.41243644481929	0.0158462998863202	0.318901845592529
SNORA12	211.616486958131	-0.483824049785453	0.200638740993732	-2.41141888844172	0.0158905859768568	0.319527480481481
ESYT2	1074.79744438894	-0.24443780535936	0.101391462279525	-2.41083223245634	0.0159161678513913	0.319776285213431
ZFHX2	71.855457997498	0.421191312392729	0.174737675093636	2.41042071875471	0.0159341340294784	0.319777388654048
CCL4L2	38.4431564926713	1.95731990249969	0.812162640565554	2.41000977481149	0.0159520931254743	0.319777388654048
MIR3654	512.27809708072	-0.40694606010228	0.168862618396013	-2.40992390126226	0.0159558482236303	0.319777388654048
MLXIPL	12.3846954225838	1.63538450196437	0.678791236480723	2.4092598932821	0.0159849103651268	0.320094855202416
RBM15B	433.981807981493	-0.330290450394251	0.137137578994861	-2.40846056066534	0.0160199570886532	0.320531538112639
GRID1	11.804931777036	1.31232830599134	0.545679290454806	2.40494431243223	0.0161749303608186	0.322848595650796
USP17L11	18.9762282059245	1.19055429502775	0.495103721342916	2.40465632493833	0.0161876811533978	0.322848595650796
ADARB2	16.2093467057403	1.36978930410276	0.569642728102431	2.40464634502707	0.0161881231773643	0.322848595650796
IL11	3.44393137160277	2.79988024175496	1.16440241500022	2.40456409715917	0.016191766452287	0.322848595650796
PAPPA	23.552165582575	0.834149741562535	0.34698608910469	2.40398611862178	0.0162173890850222	0.322848595650796
WDR6	1017.79853903167	-0.314380989170958	0.130775917617571	-2.40396699100445	0.0162182376490253	0.322848595650796
KRT78	5.5665908874186	1.85951147354062	0.773652042182755	2.4035501390189	0.0162367402676726	0.322848595650796
CD160	90.7427098171327	-0.466730235054793	0.19419406693312	-2.40342170296857	0.0162424448369545	0.322848595650796
LINC01488	7.40746597859163	1.92915557111026	0.802918994264406	2.40267771081647	0.0162755243879612	0.323112522734166
ANO2	19.7355769696877	1.13211989647549	0.471382134302566	2.40170302200892	0.0163189507990415	0.323112522734166
GTPBP4	257.866572919206	-0.286916619763313	0.119474536462994	-2.40148761616817	0.0163285617435151	0.323112522734166
TMEM158	49.6275369878029	1.93519057058952	0.806046523121369	2.40084227780749	0.0163573851259596	0.323112522734166
GORASP2	268.231285104358	-0.351283561140481	0.146324843291562	-2.40071031848313	0.0163632844569925	0.323112522734166
PIK3R1	2168.79556655564	-0.253001413429035	0.105397552557368	-2.40044865644605	0.0163749877640858	0.323112522734166
USP17L18	18.595549810563	1.52274061521408	0.634380769014685	2.40035746603603	0.0163790681475039	0.323112522734166
CEACAM1	353.799856184499	0.435024895873643	0.181239757833048	2.4002729923882	0.0163828487813312	0.323112522734166
OR1S2	1.49131137068454	3.84156822367947	1.60079147739771	2.39979302608758	0.0164043443190305	0.323112522734166
LCN2	21.7980303809526	1.32933813344014	0.553965038618906	2.39967875365262	0.0164094657191226	0.323112522734166
DLL1	9.49203385894093	1.42567058158569	0.594144934316866	2.3995333448814	0.0164159846014805	0.323112522734166
ARHGEF11	599.013486246705	0.355112815411869	0.148003297060297	2.39935746341648	0.0164238726581623	0.323112522734166
EIF4G3	842.240065083423	0.288337985367804	0.120185346046379	2.39911099691418	0.0164349319648174	0.323112522734166
LINC01979	7.86696545155221	2.03931103897898	0.8501102440401	2.39887832581251	0.0164453782542903	0.323112522734166
SCTR	11.6484816293221	1.71105251661375	0.7133416650458	2.39864373617359	0.016455916585346	0.323112522734166
CNNM3	559.850020732909	-0.235301697115124	0.098114712970852	-2.39823049969099	0.016474494591255	0.323215165360035
TXNDC5	13.9176831306135	-0.916379032490952	0.382356111687275	-2.39666375004997	0.0165450989043517	0.324337525890166
TRAJ26	76.7984562942122	-0.443311403891725	0.18506191946437	-2.39547609348705	0.0165987966360668	0.324610548266248
CPN1	3.69819052917231	2.30236676911498	0.961195521183144	2.39531574833076	0.0166060580644905	0.324610548266248
GABRD	6.04996052862285	2.23901806993423	0.934770940016312	2.39525853242203	0.0166086498328058	0.324610548266248
THEMIS	365.187557454932	-0.266827388220872	0.111402273361575	-2.3951700460801	0.016612658789834	0.324610548266248
TPI1P3	1.93888308812052	4.24044450213619	1.77135500667392	2.39389873072281	0.016670350809431	0.32539227431093
MYH7B	226.96628936162	0.349315712923792	0.145931499340725	2.39369645691229	0.0166795461553021	0.32539227431093
CLDN19	7.63113404467899	1.84108841196221	0.769621973932202	2.39219834453998	0.0167477889348404	0.326460523440004
FAM71B	3.68265083835325	2.90695643379412	1.21589750420876	2.39079069060662	0.0168121343539072	0.327451144576101
WDR38	18.4487944155882	0.754446351993394	0.315766888543434	2.38925099295083	0.016882764047801	0.32833683873564
PRB1	7.4060549477953	1.67113740441829	0.699538712431293	2.38891340067535	0.0168982849971137	0.32833683873564
LINC00461	5.05371628740985	1.79170785067501	0.750009606549601	2.38891320194913	0.0168982941373237	0.32833683873564
LINC01093	10.7055447875056	1.33805887143025	0.560405925293055	2.38766010678873	0.0169560153233406	0.329194170792362
SLC29A4	8.65154783483181	1.41775533928592	0.593937924897745	2.38704295491824	0.0169845066636706	0.329483098018803
PRPS1	196.85162640712	-0.320520329840156	0.134312677970287	-2.38637435187662	0.017015420694715	0.32970443062685
ARLNC1	5.21567712196037	1.70670914100614	0.715323203618913	2.38592727367389	0.0170361196735061	0.32970443062685
MFAP2	5.76627843446072	1.64451291045014	0.689259320731213	2.38591319839612	0.0170367716941012	0.32970443062685
C1QA	32.1956161488787	1.92183055948735	0.805759656886746	2.38511638434819	0.0170737188878799	0.329923012516105
SEPTIN9	2131.40785213099	-0.293697630469224	0.123139434327917	-2.38508185515223	0.0170753215482313	0.329923012516105
LSMEM1	279.742051467999	0.429680864324231	0.180208685602394	2.38435158043527	0.0171092479195637	0.329967175556221
NT5C1A	2.73588000166595	3.0225606598084	1.26771072555629	2.38426685116358	0.0171131880135012	0.329967175556221
CLEC7A	3667.23457908961	0.429799460266113	0.180305898434034	2.3837237938356	0.017138460258219	0.329967175556221
EIF3K	155.268681294355	-0.316131367609669	0.132646845471123	-2.3832558285639	0.0171602642036701	0.329967175556221
TBC1D3E	54.105718497928	0.620420956856388	0.260334922867495	2.38316454059515	0.017164520427145	0.329967175556221
C12orf60	42.1131794241819	-0.604673438253238	0.253746946183994	-2.38297818888739	0.0171732117910632	0.329967175556221
KCNK3	4.15997495652357	2.66692581832395	1.11919114731573	2.38290467604244	0.017176641460441	0.329967175556221
CABP7	13.3673573428148	1.01675315391373	0.426724831103214	2.38269038922604	0.0171866422295082	0.329967175556221
FMR1	896.996229338588	0.194775003521735	0.081760043249944	2.38227618014217	0.0172059878538122	0.330076835135335
MGAT5	1012.88915885774	-0.234112413341026	0.0983215074875416	-2.3810905601777	0.0172614678305801	0.330703976231354
TUSC8	3.26120393851664	2.73008243429076	1.14676276707149	2.38068632212625	0.0172804196082435	0.330703976231354
FGF23	6.50274407416668	1.54389651284347	0.648603248370846	2.38034039564465	0.0172966520694619	0.330703976231354
PHYHIP	8.44764576163524	1.67520932030832	0.703778586254197	2.38030731969906	0.0172982048451762	0.330703976231354
ELAPOR2	67.1331714041295	-0.768218548304343	0.322802803754498	-2.37983852484936	0.0173202259297574	0.330703976231354
GRIK3	21.5810166724084	1.11768961247551	0.469651077878945	2.37982976111385	0.0173206378298784	0.330703976231354
LINC01210	1.92022289408304	2.92666492164909	1.22993801576414	2.37952228822751	0.0173350946543287	0.330719181703151
TNIK	590.527773966598	-0.33032049431618	0.138835816633108	-2.37921670593904	0.0173494730698898	0.330732868521285
SLC35A2	129.616665536527	-0.297762997377914	0.125181577729784	-2.37864870197325	0.0173762268748768	0.330854246542946
GLRA2	3.73908909401529	1.8493141237974	0.777572783693615	2.37831642590783	0.0173918943225148	0.330854246542946
AMDHD1	15.1466775793461	0.826767251028374	0.347649630439064	2.37816231814833	0.0173991650001094	0.330854246542946
LINC01848	2.6582410430352	2.95507097314486	1.24271143801271	2.37792208452711	0.0174105043410043	0.330854246542946
FNDC1	10.7503003853075	1.27569824649693	0.536601141208087	2.37736774771828	0.0174366944938242	0.330897002655879
SLC25A28	552.130141364108	-0.338953169941494	0.142579291404958	-2.37729593548609	0.0174400898549732	0.330897002655879
HIF3A	10.1152351018601	1.39078821254005	0.585214472353625	2.3765444606087	0.0174756552004288	0.331312147535146
ZNF146	643.718486576323	-0.267088112282447	0.112425199354754	-2.37569614121528	0.0175158803395936	0.331785549523394
PDIA4	488.904501442635	-0.327553320452157	0.137891632470472	-2.37544015241315	0.0175280346072045	0.331785549523394
PCARE	11.6348205103597	1.21494755409895	0.511830405174122	2.37373071591092	0.0176093878165854	0.332892968154922
PIK3C2G	4.39864813843314	1.75506590712413	0.739475818308318	2.37339188607838	0.017625552196605	0.332892968154922
TRAJ3	27.0534581610927	-0.675669572749171	0.284700459130548	-2.37326478085989	0.0176316192933608	0.332892968154922
ST6GAL1	1694.77249914324	-0.208128608219577	0.087704848891237	-2.37305702992177	0.0176415397828486	0.332892968154922
GPRC5A	4.20207495670383	2.14633850396091	0.904844190005596	2.37205314204165	0.0176895462456987	0.33353887430558
TRIM5	416.462737828284	0.40835911838917	0.17218819151281	2.37158608149264	0.0177119203326918	0.333700849225267
SHOC1	1533.10960179162	0.497319967066237	0.209776097209941	2.37071798780071	0.0177535714192306	0.333832589673092
LAMA5-AS1	2.24490419811021	3.13121565396187	1.32080347407496	2.37069004997497	0.01775491329895	0.333832589673092
OR3A1	8.34593570985462	2.09252138807139	0.882864157784599	2.37015102450441	0.0177808205985437	0.333832589673092
ARHGEF25	9.56400751663088	1.55367756582632	0.655538213707463	2.37007932312494	0.0177842692927438	0.333832589673092
SPP2	3.17593254755439	2.01339942240896	0.849533927587499	2.37000472497503	0.0177878579379715	0.333832589673092
ELOA3DP	15.3706043889925	1.63463071412317	0.689924724649658	2.3692884973114	0.0178223453468552	0.33396245469778
KRT32	4.83574179270209	2.26110536421283	0.954339576816063	2.36928805966163	0.0178223664382293	0.33396245469778
ARFGEF3	16.9686422991937	1.23770946520081	0.522676488147283	2.36802208109281	0.0178834685365708	0.334844032305705
CYP26B1	7.98347023648301	1.79464938774255	0.757958586786748	2.36774069062361	0.0178970746717713	0.334844032305705
PTMAP9	263.201873357905	-0.4181987426375	0.176652915390259	-2.36734696233923	0.0179161279244214	0.334941665675863
EVPLL	6.41329298583565	1.72218524825755	0.727880114061288	2.3660287113058	0.0179800499815873	0.335877322572707
XRCC6	394.918880585502	-0.26852559020778	0.113527857399566	-2.3652836965177	0.0180162640684898	0.336294335465026
FAU	348.15647988202	-0.322013565919442	0.136206391612257	-2.36415899509421	0.018071055194449	0.336835971399336
SART3	577.408611218327	-0.182017350845843	0.076992759373366	-2.36408400383697	0.0180747136641773	0.336835971399336
SNCB	3.56534959196107	2.01193350596343	0.851132247556277	2.36383183898858	0.0180870203560155	0.336835971399336
TEKT2	6.21775568981418	1.54372194430986	0.65330768611734	2.36293246982034	0.018130973088352	0.337112797677662
CRELD2	108.730049099419	-0.367579939376299	0.155577359371207	-2.36268272492821	0.0181431948579341	0.337112797677662
TCN2	21.0357707261842	0.828636657229353	0.350719955411612	2.36267325096129	0.0181436586275916	0.337112797677662
MPI	158.329773569434	-0.316113385747435	0.133831093686779	-2.36203244731209	0.0181750513571796	0.337437111470336
RPS23	1144.96780345589	-0.384740775535293	0.162933120156682	-2.36134172822145	0.0182089426795164	0.337465329681396
GOLGA8CP	6.7051485616628	1.70271473451872	0.721110396056517	2.36124003180405	0.0182139372599663	0.337465329681396
KRTAP10-10	5.77158012941847	2.20081021314252	0.932092732282709	2.36114941884881	0.0182183885127461	0.337465329681396
NDUFAF5	79.2407212938972	0.423533986686921	0.17940147224878	2.36081667211514	0.0182347424689708	0.337510026891271
PRR20D	4.59932265830324	2.01678899169544	0.85444966705134	2.36033679860309	0.0182583500993771	0.337666125171748
HINT1	283.290256460792	-0.281695959526505	0.119385353333358	-2.35955208625911	0.0182970120948635	0.337666125171748
RRM2B	931.835955128566	0.275904359121901	0.116934428618503	2.35947926014189	0.0183006037968681	0.337666125171748
RELN	31.2726136533119	0.765710390966507	0.324573110164942	2.3591307073386	0.0183178025760233	0.337666125171748
MUCL3	1.69038679196258	3.38813306117672	1.43623664655399	2.35903537854014	0.0183225088862032	0.337666125171748
SPATA17	3.77260285553859	2.03861165912873	0.864415048700222	2.35837131965032	0.0183553223470125	0.337666125171748
SF3A3	288.789410320237	-0.405716906632589	0.172033925870911	-2.35835405475213	0.01835617615137	0.337666125171748
DDX27	231.867194839488	-0.332257829265708	0.140888307371385	-2.35830662930649	0.0183585216700413	0.337666125171748
TAS1R2	4.68309172201226	1.86843548911931	0.792467708677346	2.35774337384395	0.0183863986436984	0.337666125171748
NEUROG1	1.90045176558062	4.17312128647567	1.77051450366718	2.35701050617326	0.0184227256298483	0.337666125171748
LOC105377622	2.66321120882575	2.96154507853014	1.25656379039656	2.35686011419723	0.018430188064208	0.337666125171748
WNT7B	6.35004313459773	2.06110262355899	0.87458042934253	2.35667590356262	0.0184393321817973	0.337666125171748
ALPG	4.77381946147166	2.6296008864858	1.11590010946511	2.35648411912627	0.0184488564776623	0.337666125171748
COX6B2	6.34430829908526	1.69687384710764	0.720112405311196	2.35640135427793	0.0184529680309963	0.337666125171748
NOP14	288.064554355742	-0.254756402909681	0.108118081782464	-2.35627934485795	0.0184590306202806	0.337666125171748
CT47A4	2.09769681315805	3.0538907864006	1.29614565626022	2.35613240815235	0.0184663341481782	0.337666125171748
ANKRD45	6.72944889617319	1.60036678337381	0.679646324670804	2.35470527137621	0.0185374020326502	0.338095656854361
MS4A6A	678.205199050724	0.474156721407354	0.201391420326607	2.35440378064959	0.0185524461104909	0.338095656854361
CACNA1I	187.60746093075	-0.458581596915755	0.19479282121384	-2.3542017311425	0.0185625341516011	0.338095656854361
NPTXR	40.1279245978233	-0.570721259009038	0.242431882753373	-2.35415099914739	0.0185650678808974	0.338095656854361
HNRNPA1P10	826.880201147188	-0.359712166896338	0.152820200248363	-2.35382604074419	0.0185813045932893	0.338095656854361
CC2D2A	1140.97400918458	0.422284430896012	0.17944472934852	2.35328411388359	0.0186084098856999	0.338095656854361
VEGFB	76.9480523354034	-0.496279678236179	0.210911758002352	-2.35302044294109	0.0186216102936386	0.338095656854361
SH3PXD2B	26.9956109213509	0.659207792830225	0.280154609683092	2.35301426443033	0.018621919712488	0.338095656854361
SLFN12	358.144597134294	0.350399884506655	0.148933377450048	2.35272905581007	0.0186362078128973	0.338095656854361
SLC38A1	2878.99748415379	-0.273157461744179	0.116105949588091	-2.35265688548484	0.0186398248510269	0.338095656854361
USH1G	8.68715275201331	1.61092749002635	0.684747910013258	2.35258474902853	0.0186434408054759	0.338095656854361
PCSK4	12.4190774233643	1.24544708394934	0.529706965595295	2.35120012543101	0.0187129663061974	0.339102480743292
ELMOD2	304.250694109568	0.27007307160664	0.114928365204087	2.3499252871739	0.0187771796494568	0.340011607564211
ZCWPW2	6.32435292810892	1.55134172200908	0.660634991730276	2.34825848074736	0.0188614270391509	0.340507139331638
PRAMEF12	3.79618701238304	2.30861277047464	0.983262286957718	2.34791143837891	0.0188790095385164	0.340507139331638
GNRHR2	17.9415641550912	-0.809722952955886	0.344911345622304	-2.34762631972847	0.0188934654686304	0.340507139331638
MIR21	62.3311610157465	0.646503153950394	0.275391867173468	2.34757533178409	0.0188960516516457	0.340507139331638
HAX1	122.006492043045	-0.38909645021094	0.165770543442795	-2.34719897835897	0.0189151504249561	0.340507139331638
MYCN	2.73162595674004	2.58250078042615	1.10026703675908	2.34715818446501	0.01891722160272	0.340507139331638
FAM182A	9.61984123022729	1.50563735615669	0.641578356461563	2.34677080514466	0.0189368994180248	0.340507139331638
ACTN3	7.93232837936929	1.49729734094367	0.638042907418569	2.34670321311387	0.0189403347427027	0.340507139331638
LINC01667	4.60571598049074	1.5310495860356	0.652440825445643	2.3466489623635	0.0189430923989729	0.340507139331638
SYPL2	8.29799418088395	1.6040594376867	0.683610147432278	2.34645352136994	0.018953029902151	0.340507139331638
CD177	117.727667633388	1.47847136762205	0.630120520735734	2.34633108900464	0.0189592574894278	0.340507139331638
CEACAM7	4.26101725557728	2.15588925877508	0.919078645160642	2.3457070514333	0.0189910273023118	0.340582221810948
SNORD116-21	11.983742824331	-1.16700137952952	0.497553006035187	-2.34548151729384	0.019002520713436	0.340582221810948
DGCR6L	75.2894322622164	-0.401336539008784	0.171127580122847	-2.34524755577493	0.0190144500175752	0.340582221810948
MNDA	11472.4801595522	0.263846043235334	0.112507373873975	2.3451444483175	0.0190197093716812	0.340582221810948
PIWIL3	5.55665760960622	1.74847955913736	0.745929634420719	2.34402747719657	0.0190767659374328	0.341336068245748
PLA2G10	6.52759241591856	1.35078911023652	0.576332086933965	2.3437687070706	0.0190900056342314	0.341336068245748
SLC6A2	9.87315381924536	1.2053405674033	0.51446708079117	2.34289153263154	0.0191349451118592	0.341887100485691
TRIM39	48.8236821203179	-0.49997102344647	0.213474621806258	-2.34206304813237	0.0191774749955664	0.342394299146506
IGKV1-13	2.75896617242663	-2.50162197740154	1.06825979045127	-2.34177304038071	0.0191923819262677	0.342407933997745
ACSS2	183.830524682598	0.32740877310406	0.139851455376503	2.34111809721696	0.0192260844765531	0.342756631205708
INSRR	14.1829790320321	1.08120787990547	0.462116500127854	2.33968680972511	0.0192999168182197	0.343819710205372
ADGRD1	45.5841267510852	0.840127441214484	0.359153987288313	2.33918450288585	0.0193258867725189	0.344029204972561
GZMK	135.253271008336	-0.476619582623886	0.203809703338296	-2.33855196694322	0.0193586331864243	0.344120203638857
SNORA75	15.6024059820629	-0.783458521131611	0.335082813957874	-2.3381041596186	0.0193818454949958	0.344120203638857
FAM9A	1.46599473885847	3.18420769834814	1.36189826316089	2.33806576047595	0.0193838370647321	0.344120203638857
LINC00941	3.13771107527392	2.80059135270941	1.19844474818413	2.33685479197338	0.0194467356947031	0.344120203638857
ADCY2	5.87881273138729	1.78600575368819	0.764330536532047	2.33669292056775	0.0194551569158929	0.344120203638857
BRS3	3.04655345815633	2.03862605809322	0.872529896439812	2.33645410479507	0.0194675869195155	0.344120203638857
SH2D6	23.0631819416518	0.948606820487881	0.406038548282623	2.33624818259276	0.0194783104320168	0.344120203638857
NRG2	15.8208402962285	1.30010696875356	0.556526786432437	2.33610852244466	0.0194855862479421	0.344120203638857
TRAJ16	56.8120921905991	-0.478418156128646	0.204805887888622	-2.33595899542117	0.0194933787260691	0.344120203638857
SYNJ2BP	270.882221582711	-0.275016520254849	0.117742533224997	-2.33574488948113	0.0195045414214209	0.344120203638857
MMP27	1.76331359136079	3.45843133284174	1.48104369995301	2.33513118684578	0.019536568565823	0.344120203638857
MIR1299	5.86587045103456	-1.66188764518223	0.711850963643694	-2.33460054148927	0.0195642982457573	0.344120203638857
LINC01923	3.42916080494798	2.65783175140199	1.13878667110355	2.33391540210634	0.0196001520935352	0.344120203638857
BGN	6.49619923609432	2.51587295667872	1.07797643625271	2.33388492741498	0.0196017481888298	0.344120203638857
H1-10	348.360119143851	-0.4978457711222	0.213320625206735	-2.33379107453732	0.0196066643951821	0.344120203638857
LOC102723730	8.01619307302743	1.59441965439639	0.683247478690345	2.33359024968901	0.0196171876308008	0.344120203638857
TSPYL2	335.406004506112	-0.436828119220973	0.187193112598114	-2.33356939877805	0.0196182805025763	0.344120203638857
RHBG	7.37801831278165	1.547423721709	0.663214228160929	2.33321852276896	0.019636679163621	0.344120203638857
SMIM23	2.04860288328132	3.01240198542091	1.29109448673619	2.33321574553082	0.0196368248519763	0.344120203638857
IGHV4-61	10.4445736738716	-1.27409074230921	0.546075506757076	-2.33317687122707	0.0196388642192531	0.344120203638857
CEACAM8	58.3595441177751	1.01470730402897	0.434990544617068	2.33271117403768	0.0196633093341412	0.344120203638857
PKD1L3	50.0262693141082	0.515663762432682	0.221065525943372	2.33262857350618	0.0196676479284069	0.344120203638857
NEO1	79.2720703263485	-0.557131153353491	0.238854493017736	-2.33251276253832	0.0196737323092115	0.344120203638857
RPSAP58	2713.82197792772	-0.343540081726833	0.147309648441423	-2.3320949127337	0.0196956986239785	0.344120203638857
DEFA1	209.342280649704	1.33740728375617	0.573562069505056	2.3317568487579	0.019713486278793	0.344120203638857
IGSF1	9.62569610488834	1.32991701104995	0.570535289306012	2.3309986883855	0.0197534288435048	0.344120203638857
ERCC1	59.9092117313823	-0.454240211383432	0.194880809231879	-2.33086168501566	0.0197606541987815	0.344120203638857
ATN1	200.5208144913	-0.281853479778114	0.120931677787201	-2.33068361355311	0.0197700488736616	0.344120203638857
TCAIM	308.368483231748	0.367100804330179	0.157544305665305	2.33014327480719	0.01979857988295	0.344120203638857
TRBV19	20.6915683821746	-0.70103097592907	0.300867874437244	-2.33002934341298	0.0198046002847897	0.344120203638857
SMARCA2	1610.49904541022	-0.164650831287578	0.0706649775120804	-2.33002028847218	0.0198050788376415	0.344120203638857
EGFLAM	12.1106176455233	1.29948277609062	0.557770941071799	2.32977855317016	0.0198178582611212	0.344120203638857
MINK1	591.209932118553	-0.219067663291829	0.094029870190681	-2.32976673101416	0.0198184834282639	0.344120203638857
ZNF492	5.85558428964813	-1.77410917352502	0.761528708430212	-2.32966814498971	0.0198236974239619	0.344120203638857
ANTXRL	14.8739716951179	1.34500514986802	0.577360099051277	2.32957759304486	0.0198284875702687	0.344120203638857
TRAPPC1	134.25564861968	-0.333674702948872	0.143277658229042	-2.32886764812601	0.0198660782868363	0.344463648326177
TRAV12-2	29.488131451286	-0.650206268621649	0.279218270785823	-2.32866662626242	0.0198767334453395	0.344463648326177
IFIT3	4290.1155537886	1.0444391622005	0.448625406007435	2.32808741594806	0.0199074623761285	0.344542921506188
NLRC4	636.434792843018	0.544754052354712	0.233996465117459	2.32804393895977	0.0199097706397008	0.344542921506188
STT3B	1468.40266939485	-0.20314528236006	0.0872897726401089	-2.32725182132868	0.019951866370981	0.344683802593087
MYBL1	347.535359039396	-0.416061503194151	0.178790202642684	-2.32709341476423	0.0199602939317226	0.344683802593087
ZNF729	2.99623470310883	3.06781869976121	1.31830842776033	2.32708722417342	0.0199606233471916	0.344683802593087
LINC01423	2.18411724187083	3.07793027884799	1.32310252263093	2.32629764224745	0.0200026777262522	0.345163811655429
LOC101928441	1.72003545278195	3.44403862306294	1.48136487745597	2.32490905885225	0.0200768234870106	0.345893167048235
LINC00905	3.15083794809498	2.88271425990831	1.23999869972851	2.32477200221214	0.0200841548480287	0.345893167048235
OR7E156P	3.32519861387298	2.5303493383865	1.08859434602193	2.32441896068375	0.0201030503194916	0.345893167048235
NEK8	51.8062904500635	0.458480438999929	0.197258074893076	2.32426702556257	0.0201111869574879	0.345893167048235
AQP12B	7.31370053751311	1.72162553229427	0.740748517130656	2.32417006916613	0.0201163808014835	0.345893167048235
EHD2	8.7309908923565	1.29698667294451	0.558122726286302	2.32383777233824	0.0201341904468521	0.345945612945687
ANKRD13C	317.768122328787	-0.255192232573257	0.109839518563501	-2.32331892847586	0.0201620257055666	0.345945612945687
LINC01506	122.110684300842	0.602892790446503	0.259496922435155	2.32331383659149	0.0201622990444595	0.345945612945687
LINC01189	4.58389454968784	1.82019938963839	0.78386121330738	2.32209396094283	0.0202278767920202	0.346817054676235
LINC01494	1.86992124610077	2.87889152559934	1.23994627918252	2.32178730154128	0.0202443913485769	0.346817054676235
ATP1A2	17.3119364454167	1.09154921259219	0.470269172525097	2.32111581274007	0.0202805941825494	0.346817054676235
HELZ2	1353.42899698737	0.384055648953876	0.165485234638514	2.32078499204359	0.0202984509007697	0.346817054676235
AMIGO1	260.275427870666	-0.442620234540234	0.190724599186814	-2.3207296616557	0.0203014388092276	0.346817054676235
MIR4290HG	2.85699707072299	2.21127545017667	0.952904185685793	2.32056431632236	0.0203103699456406	0.346817054676235
PROM2	18.0095281183947	1.08357560294081	0.466956027347282	2.32050886910373	0.0203133656972698	0.346817054676235
CALML4	359.567478897105	0.346491243618491	0.149342397615523	2.32011303655725	0.0203347632910699	0.346857891871921
MFSD12	333.88937901943	-0.321560205759756	0.13862248459517	-2.31968289054141	0.0203580380653062	0.346857891871921
RPL6	497.131242866766	-0.303940726432531	0.131027574270262	-2.31966994829357	0.0203587387174721	0.346857891871921
BRD1	939.446233632745	-0.165231166641714	0.071276489750592	-2.31817205392527	0.0204399721910439	0.347996994898153
DMAC1	108.40781575913	-0.328645297726862	0.141807510035796	-2.31754508378225	0.0204740577385307	0.348332352670294
CNOT11	735.852031521895	0.349350694496201	0.150763332528603	2.3172126049278	0.0204921532256328	0.348395385949838
HSPB1	18.3331805960332	0.929531846848208	0.401568273277139	2.314754199236	0.0206263877581805	0.350182525082452
BGLT3	1.84544660724273	4.13569011316199	1.78669841729099	2.31471079457974	0.020628764622495	0.350182525082452
RGL3	11.249118111234	1.27871172334045	0.552480136187359	2.31449357105359	0.0206406634982511	0.350182525082452
E2F3	781.275080423713	0.252042604570369	0.108948565950402	2.3134091061383	0.0207001569017435	0.350945937388802
GBP7	3.80230385351639	1.74348776063171	0.754004529534798	2.31230409412448	0.0207609312337191	0.351510774483011
SYCP2	95.8909707495375	-0.345868811625457	0.149595510319297	-2.31202668373692	0.0207762128754597	0.351510774483011
NTRK1	16.0497607730324	0.929837300756176	0.402194964475438	2.31190686827448	0.0207828161535718	0.351510774483011
NBPF9	409.531970378301	0.362086759967388	0.156671530841235	2.31112032941271	0.0208262093789997	0.351510774483011
MIR205HG	1.5366485098397	3.22701434316721	1.39646939797702	2.31083785140011	0.0208418129094519	0.351510774483011
OR2M7	1.17605444634808	3.46810783690375	1.50133261709335	2.31001964349391	0.0208870666231845	0.351510774483011
SMG1P5	701.55596861382	0.276077321903614	0.119530053625938	2.30968960130797	0.0209053449304462	0.351510774483011
LINC00260	37.5574765514503	0.551769067626505	0.238941730787863	2.30922018438201	0.0209313660650603	0.351510774483011
NOD2	873.896017331825	-0.723729389619202	0.313420368438017	-2.30913323606257	0.0209361889583806	0.351510774483011
UBE2G2	504.032916661354	-0.216970240490021	0.0939779869540827	-2.30873471035331	0.0209583069779392	0.351510774483011
USP27X	41.748336514582	-0.599641269043775	0.259731859610167	-2.30869355012427	0.0209605925141346	0.351510774483011
S1PR1	1113.17908588495	-0.342433609434252	0.148346814542476	-2.30833139552318	0.0209807115202854	0.351510774483011
H1-8	5.13633561717676	1.84255156338763	0.798257498328105	2.30821704430804	0.0209870676411188	0.351510774483011
LRRC74B	7.34866450139524	1.51698619441265	0.65721234110626	2.30821319006147	0.0209872819055599	0.351510774483011
RPL13AP20	232.831181900405	-0.405769505026114	0.175812576444885	-2.3079663197662	0.0210010098374086	0.351510774483011
TOB1	396.209724190529	-0.36222300990682	0.156950162957344	-2.30788552927636	0.0210055041236712	0.351510774483011
KHDC1L	1.43619105352194	3.7765560993449	1.6367665470158	2.30732727659324	0.0210365820171275	0.351510774483011
KCP	26.4904236476637	1.01614387505606	0.440410792452368	2.30726379205606	0.0210401187333434	0.351510774483011
KCNH5	4.42963068133996	2.1741839899795	0.942368506675374	2.30714839744582	0.0210465486804741	0.351510774483011
KRTAP10-4	4.33232681269374	1.93360650344728	0.838276023304991	2.30664655756684	0.0210745318099385	0.351510774483011
ZBTB4	906.683293446753	-0.34591039114683	0.149965775723449	-2.30659555140582	0.0210773777821433	0.351510774483011
SLC27A2	14.3528796678703	0.896422116649614	0.388707882924674	2.30615883039174	0.0211017590563678	0.351510774483011
EXOC3L1	24.2748241226294	0.7515769285333	0.325901736732803	2.30614582195214	0.0211024856686309	0.351510774483011
LINC01620	3.01779720193681	1.90585317082782	0.8264404008749	2.30609874445902	0.0211051154578257	0.351510774483011
LOC642366	3.64583893980923	2.18848707109727	0.949041075691031	2.30599826198645	0.0211107294501439	0.351510774483011
CTSV	8.08826809137766	1.25887153288429	0.545912777572892	2.30599389609672	0.021110973403482	0.351510774483011
CACNG8	117.950300696678	-0.968128970605341	0.41993935113673	-2.30540188240211	0.021144076177946	0.351819989187678
MAF	576.065403877212	-0.391131280518016	0.169709837467102	-2.30470599910766	0.0211830446872172	0.351821043585374
UBL4A	169.050373865108	-0.304463825088589	0.132117929346592	-2.30448529275593	0.021195417000832	0.351821043585374
SNHG15	73.6274858905527	-0.586737531957117	0.254616577748917	-2.30439642675471	0.0212004004110612	0.351821043585374
MRPL20	187.050924762216	-0.317843732850227	0.137931269782375	-2.30436313209989	0.021202267765017	0.351821043585374
C15orf54	23.744145983362	1.00509995160634	0.436227158165199	2.30407468401064	0.02121845157584	0.351848433322661
GP2	5.25692414652404	1.60307601469879	0.695976227512284	2.30334880895123	0.0212592254991294	0.352138054171027
PCDHB11	3.46995188809589	2.78123371062711	1.20760320633584	2.30310229058273	0.0212730884683412	0.352138054171027
AKAP17A	853.773155113122	-0.274769655346888	0.119310971966221	-2.30297055516973	0.0212804998414867	0.352138054171027
COL17A1	81.835837263877	0.388375047996144	0.168668159918583	2.30259847610607	0.0213014449844045	0.352138054171027
RPL14	666.022812617134	-0.309258690075376	0.134316016650229	-2.30247067913511	0.0213086430962641	0.352138054171027
MS4A8	3.25745904085968	2.68520586958197	1.16723410600071	2.30048612851305	0.0214206942740512	0.352867557566
BPIFB3	6.69600402196289	1.86763510635596	0.811916681857555	2.30027926274782	0.0214324037507426	0.352867557566
ZNF853	36.1847753512073	-0.643338129104521	0.279699165286226	-2.30010743309216	0.0214421342727669	0.352867557566
SERPINB1	1702.51538694183	0.337587292305864	0.146778873629838	2.29997195071292	0.0214498092010393	0.352867557566
SGCG	3.60902562477014	2.06719888602726	0.898914726388315	2.29966071902383	0.0214674491947389	0.352867557566
SCARA5	10.5709283338973	1.53455019263385	0.66733320677626	2.29952619928346	0.0214750774150465	0.352867557566
GMPPB	125.041158086986	-0.375598374083463	0.163351361315818	-2.29932809287884	0.0214863157459544	0.352867557566
SRP68	223.357848238301	-0.319515364120377	0.138968469552002	-2.29919322815031	0.0214939693842064	0.352867557566
GTPBP3	76.1799310769731	-0.39571213239188	0.172127660108111	-2.29894563223213	0.0215080267510802	0.352867557566
LINC02620	1.49301076889325	3.85011338683841	1.67496089806634	2.29862881651934	0.021526025775742	0.352867557566
ESYT1	798.7137067457	-0.308771992889588	0.134336085675746	-2.29850372173927	0.0215331363065239	0.352867557566
LINC00674	1307.2389835034	-0.184823098822387	0.0804152436683043	-2.29835899751473	0.0215413651487325	0.352867557566
MYO5C	26.5640775609448	0.848666484664878	0.369251423374684	2.29834316387652	0.0215422655961399	0.352867557566
HSPA9	408.219583658449	-0.266416200398348	0.116005932620229	-2.29657392842587	0.0216430873458378	0.353882554828032
OR7E91P	3.71650226220851	2.17781551878739	0.948383920874705	2.29634378109106	0.0216562326777896	0.353882554828032
AKAP1	204.49732668817	-0.300112559199562	0.130695652792437	-2.29627040217002	0.02166042532461	0.353882554828032
EPPIN	1.64971336660824	3.37471180294175	1.46974750083884	2.2961167146164	0.0216692088503473	0.353882554828032
HEY2	3.5730483995381	2.31907513485158	1.01014917150673	2.29577492143311	0.0216887540730866	0.353882554828032
SDR39U1	127.85311268938	-0.469244202896959	0.204399637815808	-2.29571934623393	0.0216919335549277	0.353882554828032
CETN3	40.995485862757	-0.536741894251459	0.233890198914288	-2.29484560166694	0.0217419742232369	0.354402663056297
KIAA1549	14.343148798216	1.3250130667894	0.577479704974992	2.29447555537347	0.021763197598939	0.354402663056297
TIMP3	13.025167863839	1.04030819162281	0.453421833574629	2.29434957602584	0.0217704270428939	0.354402663056297
GOLGA6D	9.43278992627005	1.323456655125	0.576885351742356	2.29414155018461	0.0217823693774378	0.354402663056297
ZDHHC22	13.3808344350529	1.28189336199494	0.55900061889281	2.29318773301886	0.0218371990801677	0.354997415827759
ADCY8	8.10541952405156	1.59216453657095	0.694360008941846	2.2929957314179	0.0218482507056324	0.354997415827759
GK3P	223.221873209615	0.423572779128384	0.184793097962241	2.29214610177125	0.0218972138870617	0.355177478894019
UGT1A1	1.38155557657423	3.71950430129217	1.62284582815853	2.29196405274847	0.0219077175749333	0.355177478894019
PAF1	171.100876755905	-0.348397438677793	0.152028481725994	-2.29165900180284	0.021925327935952	0.355177478894019
NEU4	4.1031789505669	1.84135227398141	0.803609981032868	2.29135067687281	0.0219431398158443	0.355177478894019
SERPING1	116.112285163663	0.960039393802802	0.419024032664844	2.29113205678751	0.0219557770886743	0.355177478894019
POU2F1	919.229883371486	0.232109470219517	0.101314718523065	2.29097483172373	0.0219648693533431	0.355177478894019
TYRO3	11.228065463398	1.40952720692755	0.615322087277168	2.29071446657276	0.0219799333734878	0.355177478894019
RECK	77.8736718084246	-0.390546886893694	0.170493236165783	-2.29068845003291	0.0219814391135989	0.355177478894019
SIK2	341.160539835398	-0.233818920288785	0.102081289281	-2.29051691975745	0.0219913688914554	0.355177478894019
LAMA3	19.5473223253117	1.03696525388123	0.452824600800552	2.2899931939386	0.0220217111946572	0.355197088391748
UPP2	5.36823491296086	1.48044430790009	0.646518227308554	2.28987249758318	0.0220287089565136	0.355197088391748
CST9L	2.00784650002997	2.97941411985578	1.30120393800351	2.28973647622617	0.0220365975532592	0.355197088391748
HERC6	249.36422956176	0.508651358298101	0.222189716740865	2.28926597395743	0.0220639034188966	0.35529009553198
PTPN3	20.1451430690013	0.917377606806845	0.400785062323414	2.2889515928779	0.0220821651017724	0.35529009553198
TRAJ7	46.3185506366916	-0.566321640464177	0.247423163624589	-2.28887882673526	0.0220863937949454	0.35529009553198
UBQLNL	6.02205364754685	-1.32708579251003	0.579949261798416	-2.28827913047902	0.0221212710579702	0.355614855453824
PPL	348.091491001055	0.348717985649505	0.152511794021238	2.28649848287108	0.0222251127795347	0.356892136707403
PIN1P1	107.84205632599	-0.312693114419431	0.13677415607259	-2.2862002837252	0.0222425441842802	0.356892136707403
LOC105376057	63.9567340995683	0.812670216081156	0.355474034747678	2.2861591470612	0.0222449497848605	0.356892136707403
ICOS	353.128248457526	-0.403096381991937	0.176361390396731	-2.28562714937299	0.0222760804732791	0.357154906131183
TBC1D30	65.3945987660818	0.628448738564973	0.275169641155841	2.28385928013423	0.0223798024168067	0.357505638964839
CA11	59.8172930594774	-0.469884010079096	0.205747427046393	-2.28379045524172	0.022383848891776	0.357505638964839
TNFRSF17	28.9978049837814	-0.753089538308954	0.329794543901978	-2.28351121094589	0.022400273243723	0.357505638964839
KIAA1958	124.994390763235	0.393596242851563	0.172374804830736	2.28337455255167	0.0224083149179011	0.357505638964839
CGNL1	12.482287720671	1.3379632943133	0.585970295279581	2.28332955627883	0.0224109632763802	0.357505638964839
ZNF90	34.7994520714936	-0.614881138022138	0.269293414998778	-2.28331293591018	0.02241194157498	0.357505638964839
CASKIN1	13.0194728905821	1.26093690225063	0.552257074232723	2.28324264384029	0.0224160794770122	0.357505638964839
SV2C	30.966610353336	0.745410529424413	0.326476622709633	2.28319725693615	0.022418751632873	0.357505638964839
OGN	61.9808741684427	0.533486027055088	0.233678479364079	2.28299169228972	0.0224308577276989	0.357505638964839
CILP	14.0835530474446	1.00414891377519	0.439921438283446	2.28256417257893	0.0224560533819537	0.357597959491318
SLC16A1-AS1	45.8899057318469	-0.476924156326772	0.208958014497011	-2.28239226657465	0.0224661915070753	0.357597959491318
LOC729683	163.457746734586	-0.43443308735514	0.190368238560525	-2.28206706454878	0.0224853811202085	0.357668250276115
CAMSAP1	330.979999905864	-0.222801101536357	0.0976463252582339	-2.28171516897477	0.0225061619226611	0.357763742710194
ZNF141	229.299267094233	-0.311595300145972	0.136638555340484	-2.28043467943233	0.0225819207725997	0.35853481196517
RBM19	366.747721771509	-0.294898869850345	0.129319220046755	-2.28039474521827	0.0225842869990452	0.35853481196517
LINC00620	1.41303288247395	3.14883941108607	1.38110712535648	2.2799385748396	0.0226113318074824	0.358549323514745
CDK5RAP2	779.085491399435	-0.271093890780733	0.118924732124584	-2.27954173986903	0.022634881707746	0.358549323514745
TPM3P9	174.725877950363	-0.347980168255707	0.152677391480191	-2.27918596775905	0.022656012879103	0.358549323514745
NT5C2	2237.02688211488	0.242117172770465	0.106231340654235	2.27915011972329	0.0226581430323767	0.358549323514745
SRPK1	1144.66700782264	0.343364160867076	0.150667176496908	2.27895795786764	0.0226695645948403	0.358549323514745
ADRA2B	4.92757172322687	2.87345000437493	1.26090319046022	2.27888233300935	0.0226740608963682	0.358549323514745
VGF	6.26970866409444	1.43725176500205	0.631017135843517	2.27767469908848	0.0227459662477866	0.359283391574958
RIPK3	272.786820232213	0.36985236614156	0.162409283858375	2.27728586294414	0.0227691605925931	0.359283391574958
GLRX2	48.0028015605727	-0.504915870298589	0.221731313317851	-2.27715184988236	0.0227771593248535	0.359283391574958
FAM167B	1.60974106265999	3.323472486473	1.45964198873596	2.27690934634671	0.0227916396490429	0.359283391574958
SNORA66	15.6900868556395	-0.875644701352486	0.384584612992746	-2.27685838634684	0.0227946835794769	0.359283391574958
CAAP1	136.199839398612	-0.350867659573577	0.154140971118635	-2.27627772828505	0.022829392255875	0.359568943069985
MYOZ3	15.8035076262897	0.916447739870975	0.402646818209975	2.27605856652531	0.0228425045205137	0.359568943069985
FAM171A1	42.9888856378849	-0.508615813523049	0.223523798275432	-2.27544367734982	0.0228793277608903	0.359914571209326
NLRP13	4.92679754173068	1.88578134706129	0.82901119552845	2.27473568177714	0.0229217906310141	0.360272270531975
CHD6	825.902169551673	-0.221514123721322	0.0973873177868097	-2.274568483406	0.0229318285373719	0.360272270531975
GPX2	139.818020019739	0.428396209122852	0.188399607216023	2.2738699695464	0.0229738057622999	0.360275111740417
LOC728743	250.814859278134	-0.39453128632835	0.173520256717057	-2.27369007972178	0.0229846270516597	0.360275111740417
SEPTIN7P9	6.60617526433389	1.24585333247785	0.547943720958002	2.27368849176636	0.0229847225949775	0.360275111740417
NOL9	434.942837944955	-0.231986652279002	0.102036054415684	-2.27357529265012	0.0229915343923562	0.360275111740417
HELB	837.945224232227	-0.336815547030012	0.148266185328087	-2.27169496729613	0.0231049403748299	0.361574716560212
GAGE2A	4.87583398254157	2.36609808664213	1.04175330375315	2.27126525840401	0.0231309250178951	0.361574716560212
LMNB1	1416.94149777702	0.393082673476924	0.173093225540561	2.27093043213764	0.023151189662952	0.361574716560212
NTM	7.17541687507218	1.53943255462714	0.67798680033304	2.27059369573411	0.0231715854615875	0.361574716560212
DENND5A	2027.59532658697	0.249916905533706	0.110071087462124	2.27050455570092	0.0231769871983385	0.361574716560212
ZMYND11	326.594676578621	-0.222142910112076	0.0978466957061004	-2.27031591111999	0.0231884223496534	0.361574716560212
DPPA2	3.41123560089004	2.32653264430554	1.02492554497731	2.26995283287337	0.0232104450114129	0.361574716560212
IL37	1.92948259535338	2.97743575925073	1.31174517697183	2.26982786864454	0.0232180289682592	0.361574716560212
HAVCR2	201.22802374759	0.350631145606334	0.154480855584416	2.26973850112276	0.0232234539152095	0.361574716560212
NMNAT2	10.0276988242136	1.57503272623888	0.693928798773065	2.26973246970539	0.0232238200847224	0.361574716560212
TPRG1-AS1	5.94411576984548	1.48060080190965	0.652642753855673	2.26862367376728	0.0232912207079373	0.362374361229173
RPS13	90.9911628797328	-0.55999169416518	0.246866877870657	-2.26839541616668	0.0233051169117646	0.362374361229173
CHRNA9	4.00167934398728	2.52923178094007	1.11519676052474	2.26796908892559	0.0233310907688726	0.362545383513739
EPN2	79.741204352018	-0.61334603864554	0.270552537730326	-2.26701269849812	0.023389450000371	0.363219104880682
MDFI	4.83647349513006	2.45082993449393	1.0813632603351	2.26642611635839	0.0234253060743275	0.363246426048626
ALKBH7	43.3819359997736	-0.57339606905703	0.253004423752637	-2.26634799720989	0.0234300848706954	0.363246426048626
CADPS2	7.55296195785514	1.45943970013927	0.64403067379114	2.26610277977625	0.0234450910970188	0.363246426048626
FANCG	62.6772468892025	0.479340874772435	0.211535890991332	2.26600258011099	0.0234512252752582	0.363246426048626
DAB2IP	18.0074187717464	1.15841016424603	0.511323653925314	2.26551256792676	0.0234812436670383	0.363327904921346
RPL36AL	841.319355206955	-0.309871938068369	0.13678302727838	-2.26542681671842	0.0234865002561713	0.363327904921346
NME1	32.3083092234744	-0.676069755126308	0.298567879632409	-2.26437537741392	0.0235510370571268	0.363744055084521
MYLK2	9.47117835086492	1.45648985690825	0.643243061740658	2.26429159292739	0.0235561863193558	0.363744055084521
GPR173	16.4267692681381	0.949796156200764	0.419525750457138	2.26397582309504	0.0235756018153569	0.363744055084521
OR4A15	1.33297665188347	3.67379559091834	1.62275933067073	2.26391894440678	0.0235791005469239	0.363744055084521
ADAM33	9.71353429770155	1.85759858296019	0.820578964536566	2.26376578396608	0.0235885240182858	0.363744055084521
TRAV8-3	17.4548432181305	-0.718729266193647	0.317536479345147	-2.26345416336377	0.0236077071250788	0.363766778923951
CD5	489.383310449777	-0.491348095218819	0.217114205512472	-2.26308589094412	0.0236303951216186	0.363766778923951
MPRIP	1712.52874020759	-0.253416782122288	0.111982176100003	-2.26300998023096	0.0236350740705236	0.363766778923951
MAGEA10	1.28060175509383	3.627977625247	1.60407819185189	2.26172118271774	0.0237146351341366	0.364559219109605
NOSIP	209.369045740603	-0.36388747403598	0.160915283228417	-2.26136055404661	0.023736939310395	0.364559219109605
CDC45	9.98292394859794	1.45557857297895	0.6438398302087	2.26077745532942	0.0237730413254282	0.364559219109605
PCDHA7	2.47156367785847	3.33620423814439	1.47571124850155	2.26074324603271	0.0237751608406777	0.364559219109605
LACTBL1	3.66584681546986	2.50084703780537	1.10629549457537	2.26055972393277	0.0237865341711311	0.364559219109605
NEK5	10.8966577956588	1.08740060966186	0.481076639453041	2.26034797885463	0.0237996624150995	0.364559219109605
XXYLT1-AS2	15.7873625740425	-0.844849904759569	0.373780797303876	-2.26028172354912	0.0238037715502456	0.364559219109605
WT1	5.45262970612974	2.26115464980671	1.00047594887417	2.26007896776647	0.0238163502296586	0.364559219109605
LINC01968	4.68234915775379	1.85069107423314	0.818894727447348	2.2599865552952	0.0238220852801072	0.364559219109605
RPL10A	318.043725201932	-0.390260776092515	0.172704448849133	-2.25970308636015	0.0238396846287884	0.364598082667699
GUCY2GP	5.69019781568232	1.86655254238099	0.826571605026783	2.25818614023223	0.0239340569784611	0.365779579402845
IARS2	302.176379166315	-0.238077244196029	0.105438341097222	-2.25797600491934	0.0239471554462416	0.365779579402845
LINC00163	3.37688094152787	2.24024210790502	0.992373777420826	2.25745798496147	0.0239794719951383	0.366042255360844
MIR1255A	3.56003015058277	1.73276047384302	0.767655612105045	2.25721071600257	0.0239949111393984	0.36604713212655
NXF5	7.67683351135235	1.69342667619466	0.750493933497711	2.2564162088591	0.0240445774689646	0.366573816450651
CNTFR	6.05768879429536	1.56321790956687	0.692897536222634	2.25605926972815	0.0240669194969262	0.366683524871355
GABRB3	10.4517239358654	1.48444347826445	0.658081218145751	2.25571470106244	0.024088504289358	0.366759374424153
RPL26L1	16.7497033014452	0.818658214007375	0.362961457289007	2.255496272585	0.0241021959813642	0.366759374424153
NCR2	3.05286063061037	2.38756358169453	1.05893926122557	2.25467471942749	0.0241537536060639	0.367313049499251
LOC101928844	3.64674819517781	2.09661257888916	0.930080128444771	2.2542279044226	0.0241818341787018	0.367509231303434
SLIT3-AS2	2.04353195228232	3.68253350772665	1.63399082950125	2.25370512565892	0.0242147247006285	0.367778221456848
TMEM18	136.96033756277	-0.382549967349906	0.169767269544971	-2.25337880720623	0.0242352746139195	0.367859560127268
GPHA2	7.46952692326778	1.24162822785853	0.551068824785498	2.25312732641305	0.0242511219368235	0.367869462462718
ENC1	349.947676534516	0.756085430340614	0.335726037002183	2.25209053516364	0.0243165513053611	0.368631000064366
RABL2A	95.6759545878585	-0.401319411431346	0.178235569530425	-2.25162358158168	0.0243460695470675	0.368847524239364
LBH	1928.92232829138	-0.247908249937866	0.110137483854754	-2.25089807085843	0.0243919939640237	0.36894353204002
ZNF121	252.88326807298	-0.334491450078254	0.148616924590053	-2.25069554494496	0.0244048271358189	0.36894353204002
RPL27A	312.578508504236	-0.391729083068874	0.174069020758608	-2.25042389140631	0.0244220498074978	0.36894353204002
H1-2	1372.57624680516	-0.277374438291885	0.123292844050198	-2.24972049617862	0.0244666935980316	0.36894353204002
CDH11	6.44802069596551	1.94635106920928	0.865291915122019	2.24935774297026	0.0244897448084465	0.36894353204002
TEX37	2.59561093316541	2.1158720778186	0.940675366380305	2.24931166844564	0.0244926739679544	0.36894353204002
WDSUB1	83.12917493186	0.400577630540376	0.178094348062205	2.24924392547518	0.0244969812368725	0.36894353204002
TTC24	103.138196164906	0.862673501245066	0.383598277195808	2.24889826813459	0.0245189692227462	0.36894353204002
NLRP9	11.441489538219	1.18572682645661	0.527268005994486	2.24881239327275	0.0245244345534951	0.36894353204002
SIX2	3.98426483519754	2.2598043249081	1.00499441616409	2.2485740105238	0.0245396114707143	0.36894353204002
LOC100132813	2.33561911416824	3.28532222208732	1.46109975817342	2.2485269768263	0.0245426068872513	0.36894353204002
HNRNPDL	1362.98386902769	-0.245375359724767	0.109129226128021	-2.24848437426756	0.0245453203730391	0.36894353204002
RBAK	428.143640087195	-0.25170863823239	0.111966700169477	-2.2480669507219	0.0245719210948953	0.36894353204002
ZNF474	2.60276319484999	2.42029217857688	1.07666916928306	2.24794416671978	0.0245797503775061	0.36894353204002
LRRC73	5.13850772773988	1.64233653205974	0.730649305959416	2.24777676330395	0.0245904282849276	0.36894353204002
UBE2U	4.46926343009479	1.95879020433703	0.87146978027012	2.24768574732435	0.0245962354693346	0.36894353204002
ZNF280C	46.0855306569991	0.492159392913731	0.219011142248672	2.24718883185824	0.0246279616245716	0.369071397458808
IGFL1	1.66165917339767	3.34142396053305	1.48701058114463	2.24707477061864	0.0246352490001418	0.369071397458808
ASS1	7.75720433233254	1.44876467769919	0.644905616445726	2.24647551634576	0.0246735660682298	0.36919108370842
TAF3	273.860906035177	-0.301015672708391	0.134007910605887	-2.24625301109027	0.0246878064707798	0.36919108370842
RPL19	267.15329941268	-0.413354542491239	0.184021093194256	-2.24623457733128	0.024688986556131	0.36919108370842
SLC46A2	122.394202959317	0.465357829716449	0.207214016563676	2.24578354994362	0.0247178754835911	0.369394916949223
JOSD1	430.993497341669	-0.337205943123912	0.150328572479897	-2.24312609081022	0.0248886846329056	0.371718109168812
CBWD3	176.907398291442	0.328567579986311	0.14654753202432	2.24205467978665	0.0249578385563231	0.372521129129828
POU3F2	5.13146513899688	2.23830052659966	0.998647372148644	2.24133221497778	0.02500456371224	0.372988593637296
LMX1A	5.19026029678114	1.61836030726986	0.722144745288254	2.24104698930388	0.0250230314249748	0.37303423078734
TRIR	695.816580554283	-0.28186949328222	0.125796733488612	-2.24067418497585	0.0250471874607494	0.373164559030611
TMEM151B	9.8362097146242	1.63613080805081	0.730358683900378	2.24017437475143	0.0250796045810473	0.373417728725187
LINC01251	1.05984247207527	3.328353411513	1.48597659417335	2.23984242050902	0.0251011548218456	0.373508886439387
CARD10	10.3407946170069	1.48804943413458	0.664428765748678	2.23959212912441	0.0251174141648861	0.373521251186667
DEFA1B	214.714641309262	1.31588002860162	0.587679899591677	2.23911015080812	0.0251487499596958	0.373630070511164
HTATSF1	466.93672667312	-0.30272875630935	0.13520683076865	-2.23900489781722	0.0251555974776207	0.373630070511164
ABCG4	10.2797944067056	1.6386248774115	0.731990073910063	2.23858893148438	0.0251826750877002	0.37374645415338
MYT1L	14.7584578746	1.09855335795616	0.490773894644579	2.2384103350724	0.025194308681467	0.37374645415338
GSC	1.37632927401878	3.700613115846	1.65435866040507	2.23688683984639	0.0252937368937576	0.374868314546592
CABCOCO1	4.73904458005809	1.57778125212279	0.705381479243953	2.23677725960979	0.0253009015270191	0.374868314546592
S100A12	498.954803145651	0.606196253748805	0.271049577494117	2.2364773977999	0.0253205162311052	0.374929478871594
OR10G9	2.34313812848742	2.79945804759473	1.25206698329419	2.23586923459107	0.0253603381083378	0.375108067192735
TNC	24.7448811709773	0.87828161945754	0.3928230461106	2.23581999109659	0.0253635648903142	0.375108067192735
POTEB3	2.4444955196106	2.4865624664672	1.11231294986232	2.23548819311596	0.025385315903671	0.37515993794245
HLA-DOA	40.9308908938312	-0.468277254141864	0.209503012417861	-2.23518148372907	0.0254054365892638	0.37515993794245
GUCA2B	1.81883460973124	2.84782014196216	1.27425401787389	2.2348920246795	0.0254244382778795	0.37515993794245
FAM245A	1.26472278770815	3.59754348625237	1.60976756367971	2.23482170185419	0.0254290565123321	0.37515993794245
MYD88	1521.42257229087	0.255115441868194	0.114169412520629	2.23453406858951	0.0254479534960552	0.375200656546358
LMO1	5.74196809483709	1.88204428453037	0.842557205227895	2.23372878761545	0.0255009236376568	0.375200656546358
GRID2	6.18223445988571	1.20970580495271	0.541580053785733	2.23366018836305	0.0255054403968861	0.375200656546358
DNAJC13	747.359583556819	0.24053106156804	0.107684922534447	2.23365589078728	0.0255057233838686	0.375200656546358
PARP4	1403.73106606531	0.249603487056015	0.111750709261871	2.23357407487327	0.0255111113203801	0.375200656546358
ARMC8	584.727834009984	0.200876461719536	0.0899433593679271	2.23336623327377	0.0255248030289902	0.375200656546358
KCNMA1	62.8515232099485	0.69621221270292	0.311836799458085	2.23261723411993	0.0255741966137676	0.375698604380651
KCNJ18	7.93447726740926	1.15161330288625	0.516161336853916	2.23111112875195	0.025673768766337	0.37613726849969
C10orf71-AS1	1.62454882217041	3.33389246145062	1.49433491014899	2.23102093032024	0.0256797426238882	0.37613726849969
EEF1A1	7116.05742918625	-0.309667010372214	0.13880903568567	-2.23088510659673	0.0256887405206732	0.37613726849969
CEACAM6	55.4872271108115	0.882480044106282	0.395582951289318	2.23083437046522	0.0256921023301743	0.37613726849969
ARSL	4.84588110549644	1.79046695297399	0.802617606419351	2.23078454628182	0.0256954040837196	0.37613726849969
LINC01359	87.7386961556062	0.518485075793691	0.232425690832296	2.23075630726122	0.0256972755926678	0.37613726849969
CSMD3	979.244723391452	-0.348698534223052	0.156332346878933	-2.23049510344198	0.0257145921680812	0.376163308996523
BRF1	233.593481569872	-0.300509716001844	0.134806993694231	-2.22918490922999	0.0258016041961851	0.376979444845103
NDRG3	236.841594564598	-0.301608687839885	0.135307638184698	-2.22905884609545	0.0258099896567961	0.376979444845103
TRADD	402.839688223569	-0.340357466586748	0.152710679651059	-2.22877317660074	0.0258290005263568	0.376979444845103
HMGA2-AS1	34.1230962557695	0.758659546385456	0.340404135374259	2.22870249667015	0.025833706036257	0.376979444845103
SULT1C2	2.67538165196778	2.41124325757766	1.08201044811811	2.22848426442777	0.0258482395061078	0.376979444845103
SLC4A3	20.2864275588556	1.12246735809907	0.503774400681887	2.22811511775856	0.025872839420325	0.377111042965724
SEMA3E	8.80279077874541	1.49273993185988	0.670056569209655	2.22778195223218	0.0258950589311985	0.377207807896701
SLAIN1	103.387330278747	-0.395839566918111	0.177713713595546	-2.22740023214523	0.025920536928219	0.377351893585197
LOC105375861	1.78660034328956	3.44934350300109	1.54899796856137	2.22682248331459	0.025959140137991	0.377686768474016
ZNF544	371.728338308961	-0.283079024323869	0.127142795841418	-2.22646530973682	0.0259830301155812	0.377807302761694
TMED4	581.002458366071	-0.180301325549461	0.0810135593608198	-2.22556973143757	0.0260430155295758	0.378380685813275
RBM27	667.781396332661	-0.169787605962203	0.0763079517555267	-2.22503162588041	0.0260791151331386	0.378380685813275
HOXD8	2.14750686846522	3.14350079597975	1.41330644182579	2.22421741170216	0.0261338201314063	0.378380685813275
FZD5	162.660809182604	0.619997958370911	0.278764809941028	2.22408975688886	0.0261424059248896	0.378380685813275
OR51Q1	2.17355061866277	3.13541908323011	1.40976631357531	2.22407008384132	0.0261437293093692	0.378380685813275
C16orf97	2.1040503169826	3.05350564118583	1.37300388247664	2.22395994662294	0.0261511391896565	0.378380685813275
ZBP1	550.085670805815	0.536861734897722	0.241399574751566	2.22395476649131	0.0261514877464666	0.378380685813275
MGAM2	115.203785343824	0.554701107990443	0.249433184339045	2.2238464760024	0.0261587752350946	0.378380685813275
LINC01053	2.21033983229402	2.68137950031399	1.20615049998755	2.22308866127541	0.0262098220759624	0.378380685813275
LINC02203	2.16554463728553	2.53815779710672	1.14191898128569	2.222712678135	0.026235180456787	0.378380685813275
PRKCH	1338.35447519067	-0.329683963171251	0.148327353239389	-2.2226781235634	0.0262375120716114	0.378380685813275
GPR160	299.284903384806	0.42950136355114	0.193245425839349	2.22256936579807	0.0262448518126914	0.378380685813275
LINC00938	242.68724448123	-0.355069036854292	0.159766994449059	-2.22241795358743	0.0262550731313802	0.378380685813275
WDR87	9.35410853259823	1.30353231090868	0.586615142723523	2.22212523334579	0.0262748434250238	0.378380685813275
ACCS	141.609421993858	-0.446365697308228	0.200874453008344	-2.22211282033802	0.0262756820825068	0.378380685813275
TEX30	32.1298837460987	-0.574804538938444	0.258696203258315	-2.22192877861638	0.0262881191697588	0.378380685813275
ABCC12	10.2194748109596	1.60385508560693	0.721830294206395	2.22192819902394	0.0262881583452263	0.378380685813275
ITGB7	809.535388272524	-0.330052589792379	0.148590466495715	-2.22122318864849	0.0263358483564083	0.378773069573365
HMGA1	112.975827993174	-0.352214005657275	0.158584312105889	-2.22098895521327	0.0263517094754225	0.378773069573365
ZDHHC1	13.0321068336313	0.968914300291745	0.436289573271759	2.22080553753739	0.0263641353666434	0.378773069573365
IRAG2	1039.44133891952	0.289556618495143	0.130395610698468	2.22060096152105	0.0263780006319989	0.378773069573365
TMEM252	165.283458284649	0.586801177288921	0.264408117137795	2.21930091875021	0.0264662591558978	0.379557314986192
PSRC1	34.4769372217071	0.612416756415476	0.27596787426598	2.21915959618265	0.026475868751811	0.379557314986192
ADAMTSL3	11.6140298614079	1.33959547430239	0.603726108309231	2.21887948171399	0.0264949247732816	0.379557314986192
HOXD3	4.70762235718096	2.24649440607323	1.0124481325644	2.21887357368436	0.0264953268205975	0.379557314986192
CYP4F62P	3.76469715198567	2.26074160765129	1.01930347873091	2.2179278839174	0.0265597499338444	0.380255201595727
PLSCR5	1.21336434398204	2.9001379316404	1.30784435155859	2.21749471042501	0.0265893041171901	0.38025817463525
SERPINA3	3.74382780400337	2.09115205294115	0.94303747182201	2.21746443320105	0.026591370906959	0.38025817463525
PCDHGC3	18.1687773421953	1.09520248487117	0.494055081313106	2.21676190832877	0.0266393657768463	0.38071962541762
ATP9A	149.04035336059	0.573314458920355	0.258675713792351	2.21634435840613	0.0266679272549824	0.380902960969395
LOC105375107	1.22494663994133	3.56928712218173	1.61074036455505	2.21592951957077	0.0266963294748223	0.381083806948968
ERVV-2	2.05013123567735	3.65529850891646	1.64976643592136	2.21564606318048	0.0267157515279079	0.381136325569033
MARCKSL1	362.811648495697	-0.312314665813639	0.140982845196582	-2.21526715096548	0.0267417331445933	0.381282308263018
SHC3	24.0314604761281	0.83457800372342	0.376925333592088	2.21417328405579	0.0268168609204443	0.382128430184788
FATE1	2.72551468870414	2.57172213147145	1.16188998637248	2.21339555520277	0.0268703868372476	0.382665920782215
ZBTB20-AS1	41.6996011792337	-0.446645582010944	0.201813570489203	-2.21315930801016	0.0268866644195932	0.382672631157173
SLC29A3	29.2912511294022	0.724326324965999	0.3273348606823	2.21279922173949	0.0269114909709203	0.38269275571154
GCKR	5.35544242749599	1.63778125809729	0.740179790040151	2.21268032461201	0.026919692811927	0.38269275571154
MAD2L1BP	86.6569232909224	0.384620574258879	0.173847424643282	2.21240306002855	0.0269388276472915	0.382740033650779
ANXA3	247.569813485898	0.473456738579817	0.214120024233913	2.21117450492437	0.0270237551623602	0.383526610251253
PPP1R3F	116.637346280198	-0.333930962453725	0.151021813570303	-2.21114390404453	0.0270258734856934	0.383526610251253
COLEC10	4.3926779314917	1.88232612528515	0.851403422098037	2.21085102130163	0.0270461553297682	0.383589584378259
LOXL3	108.901437187606	0.397291748748341	0.179727414988012	2.21052391353228	0.0270688227534092	0.383686299098382
TRGV3	99.3573525424718	-0.732441659545495	0.331390568663383	-2.21020671318346	0.0270908192862728	0.383773396676807
XAF1	2599.07532020584	0.868427137428323	0.393210852496464	2.20855332937723	0.0272057245860349	0.384941882529037
OR6T1	1.24202703521874	3.59998713228104	1.63024958713804	2.20824293450732	0.0272273429420467	0.384941882529037
TTR	1.05852388593822	3.32664628027695	1.50660751176979	2.20803776317906	0.0272416408343029	0.384941882529037
CBLN2	3.83592731732943	2.24924808730907	1.0187552859805	2.20783942744825	0.0272554685289321	0.384941882529037
CNPY4	109.046970258792	-0.364647184506717	0.165161158333689	-2.20782651433087	0.0272563690237039	0.384941882529037
SLC6A17	13.02395627201	1.43455327288359	0.649823772400157	2.20760355932347	0.0272719208146291	0.384941882529037
PSG2	3.1319508152947	2.02846422452259	0.919056414091134	2.20711611759824	0.0273059480315737	0.384941882529037
AGAP12P	32.2950273026061	0.999390576073073	0.452820036341619	2.2070370033695	0.0273114742730187	0.384941882529037
NOL10	150.510233550945	-0.324785725145792	0.147168997178647	-2.2068895716639	0.0273217751623077	0.384941882529037
HOXD4	2.84263617368337	3.49221037229872	1.58252086132487	2.20673891740996	0.0273323046702774	0.384941882529037
INPP4B	504.261247613263	-0.390055034738154	0.176800681825264	-2.20618512729297	0.0273710401951177	0.385263304141744
FOXK1	1421.58107389125	-0.250352419244266	0.113528580349591	-2.20519289920962	0.0274405612599608	0.385586453334897
INSC	25.1734069079114	0.824333715130215	0.373823862179253	2.205139367842	0.0274443162949461	0.385586453334897
C15orf32	4.02008894213674	2.62112036896665	1.18871547739469	2.20500230611227	0.0274539327082592	0.385586453334897
CLINT1	681.736914549171	-0.267113179238977	0.12115264551658	-2.2047655509299	0.027470550579694	0.385586453334897
LINC00222	8.15535569285828	1.3022111586373	0.590697761293405	2.20453037740646	0.0274870660241801	0.385586453334897
TRAPPC8	1150.3237055548	0.207054737169238	0.0939360121418895	2.20421042418198	0.0275095490146336	0.385586453334897
FOXG1	3.204993581739	2.68958298551282	1.22022132602648	2.20417634747555	0.0275119445062116	0.385586453334897
PLOD1	149.55898283224	0.394298224064533	0.178897806624281	2.20404169008418	0.0275214122826395	0.385586453334897
ITGA2	42.963152465302	-0.524747593451743	0.238113492526696	-2.20377093243849	0.0275404577905611	0.385603468631934
LOC102724814	112.805129681436	-0.406170593072015	0.184323749961521	-2.20357166755128	0.0275544816494525	0.385603468631934
PSMD11	307.633339663884	-0.238234102213315	0.108166888653475	-2.20246791951763	0.0276322728022915	0.385913875161966
CASC18	5.01433931961129	1.76942646438644	0.803412586509124	2.2023882798186	0.0276378930547331	0.385913875161966
LINC02395	7.18207917560072	1.32571687668293	0.601976580073767	2.20227317900054	0.0276460175755637	0.385913875161966
LINC00628	3.53782060673542	1.79871857463208	0.81678932189808	2.20218179450751	0.0276524695196915	0.385913875161966
KLF12	1229.55007032125	-0.254458115995274	0.115566026162602	-2.20184187727673	0.0276764798160256	0.385913875161966
CCDC33	11.053975603445	1.33261778361042	0.605275112217838	2.20167285373335	0.0276884256060703	0.385913875161966
EIF5B	564.6367466902	-0.262207584966645	0.119106320687294	-2.20145818839501	0.0277036035532746	0.385913875161966
OTUD6B-AS1	227.745904240538	-0.366821081920776	0.166627035394474	-2.20144996910232	0.0277041848422758	0.385913875161966
FLVCR2	131.546973971193	0.460458250644449	0.209217893195656	2.20085502062598	0.0277462890364013	0.386278123962781
LOC105375840	3.67478550301853	2.40727457073045	1.09451241957003	2.19940361359821	0.027849235924668	0.386885343493191
AXDND1	6.20166589637422	1.8290749601974	0.831747569061134	2.19907460897305	0.0278726176357541	0.386885343493191
OR10Z1	1.56658388848023	3.90683129307202	1.77687781325082	2.19870565321789	0.0278988587255988	0.386885343493191
PPP1R2	698.461472746276	-0.266356219663824	0.121156275767235	-2.19845169370794	0.0279169333576425	0.386885343493191
FBXL14	133.346409561418	-0.447437376411252	0.203537865598612	-2.19830042481443	0.027927704160207	0.386885343493191
SRGAP1	31.3039916008448	0.558038287753387	0.253852578731322	2.19827700999648	0.0279293716861764	0.386885343493191
FHL1	92.7351207835108	-0.462564774279928	0.210423286861986	-2.1982584778429	0.0279306915457737	0.386885343493191
TBC1D3	23.0000261365638	0.819118085350796	0.372670412349878	2.19796919263281	0.0279513014043294	0.386885343493191
TEX33	1.22073436443633	2.86712116737062	1.30447505008266	2.19791184751978	0.027955388460752	0.386885343493191
LOC100129935	3.5066008497502	2.05312217014015	0.934166622016472	2.19781152714312	0.0279625396557983	0.386885343493191
SSPOP	96.0761192061488	0.715078393396868	0.325365829125395	2.19776734182273	0.0279656898435805	0.386885343493191
PTPRU	18.6513329403197	1.20701817289332	0.549432843920056	2.19684386590646	0.0280315990111738	0.387535846973428
DEFB121	1.62380952949215	3.32964809130456	1.51593633233528	2.19643003487837	0.0280611778580868	0.387535846973428
CCNF	47.6615811688157	0.483111996499613	0.219960332734589	2.19635963672846	0.0280662122890018	0.387535846973428
P4HA3	4.86616896552551	2.28620948587367	1.04097828798364	2.19621245924546	0.0280767400079055	0.387535846973428
ARHGEF26	32.2718014706693	0.527638289448481	0.240317084295646	2.19559209032082	0.0281211528937592	0.387927698893397
GREB1	16.6246801494819	1.17386074131107	0.534701047904148	2.19535896911409	0.0281378579388337	0.387937096070139
TDRD7	406.117945075438	0.329989554271378	0.150353986283206	2.19475095026621	0.0281814677193702	0.388317207447895
LRRC10B	2.35880216765064	3.28520357875812	1.49722381169623	2.19419672135474	0.028221270182066	0.38845364955993
RHOV	3.40951516969461	1.98483488182703	0.90474436183736	2.19380740632218	0.0282492581586881	0.38845364955993
SUN5	4.42678331204981	1.48766167146845	0.678140032760831	2.19373816557019	0.0282542384018661	0.38845364955993
MUC17	21.5217717795149	1.13871692784091	0.519105151157622	2.19361515735594	0.0282630878149433	0.38845364955993
DPYSL3	9.68230348078201	1.42667535892902	0.650411377552786	2.1934969285085	0.0282715956433125	0.38845364955993
IRF3	802.868871479408	-0.288744224260508	0.131728171442138	-2.19197018450484	0.0283816595797049	0.389744741023628
DOCK5	4113.50242447251	0.318115100260719	0.14514548879819	2.19169815675791	0.0284013089288459	0.38977722100335
REX1BD	102.90085747585	-0.368599630904352	0.168211273020981	-2.19128970540741	0.0284308345577613	0.38977722100335
JAM3	211.040677537665	-0.573590529665442	0.261761792817295	-2.19126910574684	0.0284323243408475	0.38977722100335
PHACTR3	10.8756905698685	1.55244896358153	0.708699236098382	2.19056107937728	0.0284835702397528	0.389914562583196
ESRRB	8.27774311332638	1.56620563813751	0.71498050090725	2.1905571356843	0.028483855901073	0.389914562583196
NEPRO	455.314290919866	-0.226747213903189	0.10351564529741	-2.19046322178376	0.0284906592816883	0.389914562583196
MAD1L1	293.023505742011	0.246146713238999	0.112414216079703	2.18964043715323	0.0285503239321049	0.390113062574386
APEX1	349.101364657025	-0.256328195938129	0.117066291924432	-2.18959866007879	0.0285533562869505	0.390113062574386
LDHB	456.536288349387	-0.406311546109938	0.185589267290968	-2.18930519011599	0.0285746653843067	0.390113062574386
INSL6	166.433034209623	0.534883785047975	0.244329382387307	2.18919140965242	0.0285829307619629	0.390113062574386
GPR137	65.8422487559447	0.553681239363061	0.252920319571927	2.18915285375322	0.0285857320531582	0.390113062574386
LINC01800	23.0969641644379	0.750057593615226	0.342713852560934	2.18858265579407	0.0286271875825622	0.390387976892301
CENPP	30.553977433725	0.70616353711084	0.322686246568242	2.18839056396381	0.028641165033344	0.390387976892301
YARS2	857.676864901006	-0.275125738011883	0.12576788963896	-2.18756742123671	0.028701127111211	0.390387976892301
TLE5	633.45402258083	-0.425662043138659	0.194588456571048	-2.18749894335711	0.0287061202698523	0.390387976892301
MCIDAS	3.83597050519424	2.7486815029975	1.25658260536285	2.18742603253194	0.0287114374850201	0.390387976892301
MYBBP1A	137.863364007477	-0.324584170804609	0.148390805881026	-2.18736038851927	0.028716225474139	0.390387976892301
LOC100287704	2.09311067965336	3.11402113900446	1.42398400148827	2.18683716653408	0.0287544131934175	0.390387976892301
USP20	538.232498059888	-0.223328402445413	0.102126020564139	-2.18679236899429	0.0287576848041944	0.390387976892301
MANEA-DT	85.7599450694976	-0.432105813017538	0.197606110531002	-2.18670268776808	0.0287642352802287	0.390387976892301
DNAJB1	560.212483053592	-0.359141664766494	0.164241882881655	-2.18666309996747	0.0287671272522043	0.390387976892301
MIR5685	8.60006052324911	-0.998260823463495	0.456573298224481	-2.18641963370509	0.0287849184790559	0.390394284301816
MIA	7.73116812687546	1.06218589866292	0.48585599089071	2.18621550125508	0.0287998426998366	0.390394284301816
PGLYRP3	6.67528719199529	1.31699866820552	0.602620423449161	2.18545309279022	0.0288556416696461	0.390800673851582
LY6L	1.22533681467594	3.56159106030969	1.62974666591824	2.18536483908252	0.0288621067677253	0.390800673851582
RNU2-1	116.413979589493	0.399716783794193	0.18300874179884	2.18414038512737	0.0289519339087047	0.391530718074743
INTS8	409.340170757066	0.262238890148049	0.120074212478947	2.18397343387971	0.0289642002397951	0.391530718074743
SPATA31E1	13.0561147265329	1.36024463222188	0.622831528848328	2.18396880892831	0.028964540110362	0.391530718074743
RNF216P1	190.924275699912	-0.29895476572725	0.136937283475164	-2.18315098810524	0.0290246927368477	0.391849750218888
PHLDB1	21.4542345900027	1.02720339196232	0.470521346777398	2.18311751209087	0.0290271572647379	0.391849750218888
SLC35G4	1.72478309978863	2.78915353008264	1.27775396463013	2.1828564866868	0.0290463803184803	0.391849750218888
ZNF599	19.0005886464509	0.984518343737221	0.451074435794125	2.18260727191059	0.0290647438094739	0.391849750218888
RS1	9.08974863597779	1.11562785853334	0.511192341659567	2.18240331009557	0.0290797802522995	0.391849750218888
PPP1R36	3.33473347042655	2.14392245116149	0.982401081434808	2.18232908297522	0.0290852540744875	0.391849750218888
FAF1	170.421246724333	-0.260796708156896	0.119523672177474	-2.18196699788185	0.0291119684781107	0.39199152216633
ZNRD2	30.009355256856	-0.655500400810966	0.300454181488743	-2.18169837931021	0.0291318006238261	0.392040518678616
EPHA4	236.561510917536	-0.460329926594783	0.211083851054772	-2.18079177679649	0.0291988210768604	0.392724143483773
RHBDF2	818.039249665752	0.371839782169176	0.17053659054488	2.18041055577054	0.0292270423842669	0.392842972338923
TMC7	8.24080208765977	1.660217231891	0.761485745193793	2.18023415719816	0.0292401088870194	0.392842972338923
AHNAK	28100.4509498833	-0.219025419445801	0.100479657331388	-2.17979863051723	0.0292723915067878	0.392899480523485
CRYAA	1.31383844219289	3.01173318114994	1.38181605346525	2.17954710657563	0.0292910492254645	0.392899480523485
SYDE1	8.56105072194362	1.73583873574723	0.796491484716508	2.17935630079593	0.0293052097741882	0.392899480523485
SELENOV	5.08852576791198	2.0585651345861	0.944677888625988	2.17911857509467	0.0293228607001427	0.392899480523485
TRGV2	144.929686499298	-0.76687128941616	0.351945465550665	-2.17894919662138	0.0293354424836176	0.392899480523485
GABRB2	5.62576154260518	1.55346886641033	0.712971553219342	2.17886514461316	0.029341687764827	0.392899480523485
CACNA1G	26.9634970510251	1.32049590020457	0.606235358655044	2.17819017210434	0.0293918814538299	0.393354035377126
PLCB1	107.478152253001	-0.38431533089942	0.176479019923318	-2.17768282635755	0.0294296583501639	0.393642004783131
HLA-A	1924.64735536427	1.11767243895373	0.51336663931713	2.17714271507871	0.0294699208574668	0.393962884571657
PPP2R1A	313.85094259295	-0.337264958420592	0.154958178960174	-2.17649020325201	0.0295186254354517	0.394269379453883
STAR	25.0509141442463	0.607445538255267	0.279158152748622	2.17599067866832	0.0295559575625132	0.394269379453883
ODF3B	431.256840050798	0.448632492104504	0.206188335099587	2.17583837556968	0.0295673480575803	0.394269379453883
SLC6A1	7.8983990419383	1.39771228347818	0.642390623005664	2.17579807896084	0.0295703624053734	0.394269379453883
SRSF5	1823.06434191938	-0.277529200843615	0.127555895139671	-2.17574578219005	0.0295742748074454	0.394269379453883
TBC1D8	472.979116212156	0.466389757252242	0.214405932381434	2.17526517140637	0.0296102508921704	0.394531741386596
ANK3	539.858908038063	-0.373182839619649	0.171576993509946	-2.17501677809745	0.0296288591032631	0.394562529642465
KLHL12	312.141746381241	0.237832874280197	0.109359342689787	2.17478331919792	0.0296463576806861	0.394578515365261
SRCIN1	8.46996008312052	1.45190331718864	0.667802511247391	2.17415072979679	0.029693817186842	0.394993029721673
FAM169B	13.3384490182339	1.04917747142332	0.482732265980674	2.173414841645	0.0297491087908734	0.395047533536751
SEPTIN14	10.7229682889396	1.02344206614306	0.470893580110743	2.1734041604525	0.0297499119830277	0.395047533536751
TRK-CTT1-2	1.50854894733405	3.83869764444639	1.76633353327396	2.17325752590522	0.0297609403259933	0.395047533536751
GTSE1	21.2357142823303	0.836056585812498	0.384707313246207	2.1732276903128	0.0297631846828184	0.395047533536751
DAAM2	28.7982834560449	1.04838810948895	0.482673221152122	2.17204531667718	0.0298522449614536	0.395816687882989
CCL26	1.34900925767605	3.66265461509406	1.68642140704535	2.17185016733813	0.0298669662590737	0.395816687882989
MRPL41	87.4140155590726	-0.44385764545722	0.204375192851176	-2.17177847890978	0.029872375719037	0.395816687882989
MIR5009	3.30793581625775	1.81339579645654	0.835069419582805	2.17155095604207	0.0298895497013697	0.395816687882989
LOC105369591	4.20166394559041	2.35108532913727	1.08276366006052	2.17137443364681	0.0299028798900449	0.395816687882989
PKP3	6.18949411318806	2.14356663858306	0.98736892582898	2.17098855605907	0.0299320374526746	0.395986134824728
ARHGAP24	169.097089358328	0.45755264574483	0.210804329199783	2.17050877219509	0.0299683248144679	0.396227898766804
RAB12	174.25687773387	0.307778013407645	0.141836379392769	2.16995114176847	0.0300105474340885	0.396227898766804
TMEM63C	35.1087369453845	0.585248098066523	0.269711904681022	2.16990087537542	0.0300143560122359	0.396227898766804
TIMM29	113.953926201045	-0.3417418643532	0.15749328559646	-2.16988211947546	0.0300157772134787	0.396227898766804
CREB3L1	6.47688869999674	1.60723234427397	0.74080602311485	2.16957245773472	0.0300392497470067	0.396321654700289
PPP2R2D	957.174087449134	-0.161415381785016	0.0744272988438394	-2.16876581969866	0.0301004674497986	0.396913026666462
DSG4	5.06917725477944	1.76195541659706	0.812545732088985	2.16843846077098	0.0301253420758464	0.397024785877105
LRRC23	20.6094571149346	-0.717039189549191	0.330731792182013	-2.16803829114372	0.030155773274995	0.397209614247893
TRAF3IP1	99.292231782806	-0.286162970015093	0.132005577008099	-2.16780969790038	0.0301731686719193	0.397222628356262
PWARSN	225.96758324636	-0.43210449541827	0.19936095678954	-2.1674479415467	0.0302007150826899	0.39724440544492
WBP1	97.6648495240184	-0.403964554695474	0.186385789283079	-2.16735705146459	0.0302076394227219	0.39724440544492
KCNG1	21.3403339349975	0.970046005906732	0.447655210510227	2.16694898915863	0.0302387439207449	0.397437562606533
GRAP2	1998.42368973606	-0.298301116198264	0.137716858755067	-2.16604647313951	0.0303076358478559	0.397985190547737
ZNF417	615.33033889808	-0.291315139270245	0.13449623100427	-2.16597251160887	0.0303132875410998	0.397985190547737
LOC101929532	2.66860313846533	2.57518718193811	1.18924453056107	2.16539754084314	0.0303572542213085	0.398346409050341
EFHD1	4.74458119431306	1.681016693156	0.776426414175809	2.16506891376233	0.0303824081681063	0.398460510157017
TMCO2	1.74395364971788	2.86739153833077	1.32507509633005	2.1639464406752	0.0304684601661486	0.398583798991822
B3GALT5	3.49124169241856	2.43712900548109	1.12631032745799	2.16381661968912	0.0304784261081778	0.398583798991822
LOC341056	180.598758754687	-0.367690370100337	0.169968307838539	-2.16328781980711	0.0305190493211727	0.398583798991822
LAIR1	61.7974719178562	0.586449253398712	0.271095475571529	2.16325725157289	0.0305213990407396	0.398583798991822
SF3B2	722.843701264536	-0.20105409776281	0.0929415222303254	-2.16323224472871	0.0305233213828314	0.398583798991822
GK5	352.915535579064	0.326247903094887	0.150855955924767	2.16264516104083	0.0305684819438635	0.398583798991822
CYB5R4	718.070366379536	0.203091217594029	0.0939114789456717	2.16258139978307	0.0305733901391158	0.398583798991822
EEF1A2	5.08454201854578	1.78588817206335	0.825840561964506	2.16250963480782	0.0305789152517754	0.398583798991822
GPN1	135.448396378836	-0.345901003494379	0.159967969377447	-2.16231414851695	0.0305939698927211	0.398583798991822
CARNMT1-AS1	23.8760613508786	-0.548266269713224	0.253659378421507	-2.16142715922834	0.030662358025487	0.398583798991822
CIAO1	714.947802675354	-0.178279236986601	0.082493835347129	-2.1611219339774	0.0306859216658267	0.398583798991822
RIMBP2	15.7599178846708	1.03964461733564	0.48109841229276	2.1609811854939	0.0306967928020174	0.398583798991822
TEX49	2.00188191048213	3.03311550210173	1.40361332422164	2.16093381970688	0.0307004519859704	0.398583798991822
TPRX1	1.23172515293837	2.86263174611717	1.3248529170356	2.16071664205744	0.0307172345668309	0.398583798991822
BPIFB2	7.26652097920375	1.35497663936654	0.627098308551575	2.16070849002314	0.0307178646753352	0.398583798991822
DSPP	2.59200764289041	2.76556179695144	1.27998077619116	2.16062760347146	0.0307241173731478	0.398583798991822
GPC6	4.90967462234553	1.73493644517067	0.802995986770977	2.16057922300113	0.0307278578059219	0.398583798991822
WNT2	4.7977694969273	1.72922641905048	0.800354385858498	2.16057592686973	0.0307281126535107	0.398583798991822
LOC101929698	57.778059521092	-0.395737381190025	0.183166508212746	-2.16053352248426	0.0307313914029345	0.398583798991822
SLC25A48	6.88740498622375	1.83084161874035	0.847437632041618	2.16044408404374	0.030738307857465	0.398583798991822
AKAP4	1.51115781334609	3.87686397729916	1.79480870903308	2.16004299387858	0.0307693414066449	0.398583798991822
ELOA3P	16.0418375788925	1.36466161219875	0.631825592199698	2.15987074446872	0.0307826771152824	0.398583798991822
OXCT1	163.209288340679	-0.308643495063822	0.142899547916816	-2.15986334150958	0.0307832503704346	0.398583798991822
STAG3L2	236.527486982264	-0.290027180659499	0.134288603122438	-2.15973041580502	0.0307935451582649	0.398583798991822
BHLHE22	1.56378692806385	3.90161978925029	1.80663732697097	2.15960322030532	0.0308033989224989	0.398583798991822
CLLU1-AS1	1.76745620696989	2.79000786196057	1.2923781937465	2.15881688151405	0.0308643762705294	0.398951370486428
LRRC14	197.70877494713	-0.310855946641013	0.143993993729762	-2.15881189617121	0.0308647631937662	0.398951370486428
LINC00964	1.98955426351248	3.02576695223058	1.40194938873871	2.15825690751417	0.0309078631071787	0.399295285925719
L3MBTL4	37.9800709371975	0.664058213756487	0.307779268659609	2.15757941283208	0.0309605467501699	0.399534227778797
ANXA6	475.229161343855	-0.347137831540444	0.160901557754067	-2.15745475920769	0.0309702485124516	0.399534227778797
JRKL-AS1	1.52401023480381	3.20564400825148	1.48589500755291	2.15738258218579	0.0309758672259728	0.399534227778797
GLI2	12.6163080904097	1.49934771419539	0.695056043699576	2.15716089053022	0.030993130570844	0.399544031480369
L3MBTL3	300.157865253672	0.24089747500409	0.111686584993188	2.15690608696453	0.0310129825724597	0.399587178328499
PDE3A	45.0481834748912	0.682511845030999	0.316601322186423	2.1557454034545	0.0311035507432782	0.400461412447639
METRNL	279.968951216861	-0.612985900317151	0.284367357445633	-2.15561274621453	0.0311139164318054	0.400461412447639
DELEC1	6.4034459852764	1.33793395321424	0.620835843969212	2.1550526861664	0.0311577115845379	0.400565407743565
LRRC8E	14.0547871101312	1.0123166288679	0.469782217839362	2.15486365900306	0.0311725049236002	0.400565407743565
RAB17	4.43911181581791	2.24928013579818	1.04383708943205	2.15481913659727	0.0311759901412171	0.400565407743565
TUFM	141.168567280485	-0.365948003888782	0.169839981311455	-2.15466347242291	0.0311881781741685	0.400565407743565
KNDC1	32.8012964693931	1.02155304130236	0.474195957775724	2.1542845833062	0.0312178611327203	0.400734049853212
PPIL6	12.0171841857606	0.905144741038748	0.420286268092113	2.15363862623361	0.0312685226433795	0.401027184567041
ERP29	1134.38597121331	-0.353864835123404	0.164315374481131	-2.15357105956047	0.0312738258761906	0.401027184567041
GPAT4	563.617821400017	-0.198022961273328	0.0919607830635185	-2.15334139919786	0.0312918574319841	0.401036026701935
PLPP2	5.89412154519494	2.02270281685655	0.939512956280689	2.15292700684401	0.0313244156061933	0.401036026701935
CAST	986.435715554108	0.196703548803505	0.0913788918660031	2.15261473176922	0.0313489697812602	0.401036026701935
APPL2	1145.04428899641	0.190680962739545	0.0885822553484821	2.15258645187354	0.031351194243387	0.401036026701935
MXRA5	9.09645099332257	1.26445553021307	0.587433512947931	2.15250833046216	0.0313573398821463	0.401036026701935
GIMD1	2.19233555917335	3.13823740312473	1.45881857120688	2.15121843460525	0.0314589626551252	0.402123276600096
LINC01102	1.48973909126679	3.20919403746414	1.49212149154087	2.15075920805223	0.0314952103537233	0.402199064380635
TRBV20-1	29.8894635720503	-0.721580533046788	0.335543872298588	-2.15048043674206	0.0315172318178035	0.402199064380635
LINC00303	2.30920322792713	2.65428454714236	1.23429443198793	2.15044682885544	0.0315198875555582	0.402199064380635
LINC01539	2.11849057516823	3.13352007775838	1.45741280771547	2.15005663540878	0.0315507351893749	0.402199064380635
TRAV16	9.38934828470729	-0.986573599483873	0.458932368263714	-2.14971457170561	0.0315777991126656	0.402199064380635
THRIL	153.409330479293	-0.366972442114579	0.170724419884978	-2.14950176642462	0.0315946462135523	0.402199064380635
LINC02753	3.76256089377231	2.30852888246642	1.07400613383362	2.14945595722644	0.0315982737866753	0.402199064380635
CACNG7	3.88410021769302	1.98701427639526	0.924442109028885	2.14941991173747	0.0316011284349918	0.402199064380635
SLC6A18	4.53347560013514	1.6426947782543	0.764373023155108	2.14907476911435	0.0316284734523642	0.402199064380635
LINC02401	2.56820870232621	2.23588718365519	1.04049925756849	2.14885995102021	0.0316455033399416	0.402199064380635
MGAT5B	18.3443204368565	0.915484604784025	0.426115574435338	2.14844201833544	0.0316786578422958	0.402199064380635
SNX19	1097.70733657081	0.24226384731738	0.112764250937833	2.14841002624972	0.0316811969939023	0.402199064380635
NCK2	861.239900209639	-0.217189926661502	0.101102707128995	-2.14821079305417	0.031697013685629	0.402199064380635
TEX36	3.74393572056128	2.3792817109149	1.10756733999835	2.14820501200266	0.0316974727318567	0.402199064380635
EMILIN3	3.1613453508103	2.58143946359503	1.20179358289404	2.14798905597303	0.0317146248734674	0.40220590266456
OR51E1	3.4320309749275	1.79690344219407	0.836737455479639	2.14751166023043	0.031752569908924	0.402360094989118
PAGE5	1.18983670243172	3.52218489809489	1.64041854104355	2.14712575478101	0.0317832714313485	0.402360094989118
AIP	273.386312285252	-0.316971843073229	0.147651360543993	-2.14675870175125	0.0318124967244003	0.402360094989118
ZNF414	34.7237913036693	-0.479352338043443	0.223304951333305	-2.14662655342542	0.0318230242046347	0.402360094989118
LINC00265	104.879383464416	0.397401659611533	0.185158926009188	2.14627330249157	0.0318511802949848	0.402360094989118
SIPA1L1	1946.44011522791	0.216509904882344	0.10087805012898	2.14625386400233	0.0318527302719118	0.402360094989118
ANXA8	16.9308257307919	1.29352946405926	0.602705884972835	2.14620347388438	0.0318567485560551	0.402360094989118
CYFIP1	114.138242413819	0.380583234448366	0.177349618229179	2.14594899187524	0.0318770484812468	0.402360094989118
PCDHGA4	5.59359037758286	1.66151991219974	0.774300774597144	2.14583268764545	0.0318863297135551	0.402360094989118
LOC100506023	75.5332459304521	0.412111235938806	0.192059352024734	2.14574938212711	0.0318929790286707	0.402360094989118
KMT2A	2671.79607613475	-0.213859890713727	0.0996907394341298	-2.14523326768014	0.0319342009716882	0.402670315377381
ZNF44	403.792061076014	-0.244738471252432	0.114101943686159	-2.14491062418352	0.0319599936283108	0.40278576040677
MIR4292	7.89884687826679	-1.09296740721303	0.509779716680392	-2.14399940101631	0.0320329347787807	0.403315257609348
CCT8L2	2.54973972260186	3.36328880380559	1.56874656532296	2.14393381196865	0.0320381905196008	0.403315257609348
TRAV12-1	30.1522385986601	-0.62984908189554	0.293830854148198	-2.14357707165044	0.0320667895577586	0.403315257609348
VSX1	5.68334701032511	1.98946275888478	0.928114153428333	2.14355394919468	0.0320686439858734	0.403315257609348
PLA2R1	7.51685519685034	1.4952349007243	0.697676990602358	2.14316212353993	0.0321000825034912	0.403501037076594
ST6GALNAC3	58.8865962413997	0.465166481975393	0.217079352796166	2.14284074456486	0.0321258883770697	0.403607104772786
SEC11C	85.4445656093093	-0.465178689373468	0.217158496741276	-2.14211599524787	0.0321841490771863	0.403607104772786
SPTAN1	1496.21816751001	-0.189510252079952	0.0884690533344914	-2.14210783248053	0.0321848057759739	0.403607104772786
ATXN7L3B	856.149049143255	-0.288673720202889	0.134763014444035	-2.14208417193554	0.0321867093437426	0.403607104772786
SCARNA9	843.916429333378	-0.220159198486971	0.102781114467474	-2.14201995792372	0.0321918760560203	0.403607104772786
PEBP1	273.98876740881	-0.321302038852602	0.150036377748726	-2.14149424075475	0.032234202426987	0.403928592524511
NOM1	326.059083627178	-0.27020391207093	0.126200977970597	-2.1410603659021	0.0322691703293432	0.404079930910274
LINC00337	1.22290571430483	3.53894345674447	1.65320351487075	2.14065807682556	0.0323016216290433	0.404079930910274
WNT8A	2.55113357760784	2.39566866626388	1.11919624293267	2.14052600818818	0.0323122812543783	0.404079930910274
SPEGNB	9.89543432694216	1.09357693059345	0.511002061812543	2.14006363636674	0.0323496243146557	0.404079930910274
LINC02478	7.87002460020707	1.14098664194561	0.533227505860888	2.13977454164429	0.0323729915817234	0.404079930910274
BEX4	110.044424013134	-0.417979995460675	0.195363392817148	-2.13950008460329	0.0323951890777813	0.404079930910274
PTPRB	29.040221295044	0.734381384466777	0.343260169324829	2.13943081689687	0.0324007933614233	0.404079930910274
LINC00367	1.82434251547044	2.83118284853479	1.32335337116455	2.13940048835434	0.032403247432347	0.404079930910274
CD96	777.813497166126	-0.237265341102571	0.11094549279098	-2.13857575584054	0.0324700427353337	0.404079930910274
ATXN1-AS1	105.546570895624	-0.320058445885779	0.149660277076774	-2.13856643952084	0.0324707979397217	0.404079930910274
SCAMP5	30.3267829387387	0.841584761379403	0.393527950902228	2.13856413362744	0.032470984863584	0.404079930910274
ANKRD23	109.763448434299	-0.297965225074891	0.13933913365382	-2.13841737968005	0.032482883153074	0.404079930910274
PRSS27	12.8882337483947	0.995544806730717	0.465582529122858	2.1382778443304	0.0324941996477486	0.404079930910274
ADGRF2	5.60955463544959	1.66474752223049	0.778641651152481	2.138014990293	0.0325155266182817	0.404079930910274
SPATA24	21.4948194728049	0.652889156864544	0.305397162168629	2.13783635783767	0.0325300270138679	0.404079930910274
ANAPC4	237.230975716265	0.310679756445621	0.145331456144829	2.13773235806579	0.0325384716914762	0.404079930910274
SPTLC3	11.4714318774775	0.897784112237764	0.419984960297606	2.1376577666057	0.0325445295998224	0.404079930910274
CASQ2	2.9187967437817	2.38360419132467	1.11506817002971	2.13763091386705	0.0325467106681137	0.404079930910274
GPR33	3.69778117307232	1.7329947354772	0.810982418164539	2.13690789918653	0.0326054833994171	0.404602128703172
C22orf46	184.574635689192	-0.39729968107188	0.185957505732472	-2.1365079054322	0.0326380373025711	0.404690280237762
C16orf89	9.16283014635144	1.20529342164983	0.564167685731433	2.13640988687111	0.0326460188890685	0.404690280237762
SLC38A3	8.40169758947641	1.42629823621891	0.667840293616564	2.13568760353625	0.032704885502568	0.404820402585882
SCARNA22	1.25078304409241	3.5508988798639	1.66265946108266	2.13567417921629	0.0327059804542073	0.404820402585882
CD38	99.6029150482029	0.418161161526377	0.195800774233151	2.13564610846967	0.0327082701397967	0.404820402585882
PDPN	4.26622183185763	1.78131759026934	0.834160809513231	2.13546065693114	0.0327234005725143	0.404820402585882
AAMP	214.072208282066	-0.257164472591207	0.120470628541135	-2.13466531805632	0.0327883578667584	0.404987787380846
BAIAP2L1	122.780912947291	0.374180173469786	0.175290926222379	2.13462374541333	0.0327917562416339	0.404987787380846
NR6A1	114.957773753416	0.406058923768133	0.190246815519588	2.13437960924147	0.0328117193522642	0.404987787380846
ARL4C	2029.42317558992	-0.393229897888662	0.184260498027504	-2.13409766118165	0.032834787303275	0.404987787380846
SOS2	1784.49490102124	0.221125439794595	0.103616799601754	2.13406938493062	0.0328371015278434	0.404987787380846
TCP11X1	2.10749433425869	2.57615435441036	1.20726180453442	2.13388209975205	0.0328524331099735	0.404987787380846
EFCAB8	40.9775954681718	0.539934094976692	0.253031328779152	2.1338626231851	0.0328540278569179	0.404987787380846
DNAJC5G	2.70822440429157	2.89729360346843	1.35830134982891	2.13302711054022	0.0329225023103505	0.405625333808441
YIF1B	69.4588353530214	-0.421627342128823	0.197697664982445	-2.13268751639663	0.0329503686560631	0.405762169462507
SCARA3	6.48236914139416	1.88983807999356	0.886580225001589	2.13160414218597	0.0330394029500263	0.406651726192241
C9	2.69386886590404	2.66150447882131	1.24886729405022	2.13113474225893	0.0330780432571734	0.406789102510893
ZIC1	4.76580314353617	2.10209903969274	0.986409899345824	2.13106036454706	0.0330841694689776	0.406789102510893
HAPLN3	216.468400802728	-0.342626867225708	0.160800815292041	-2.13075329626557	0.033109471807912	0.406893559629213
ADCY1	38.5268033122803	0.606264443221935	0.284563700034146	2.13050520199585	0.033129926799734	0.406938370279838
RPS29	113.27220052549	-0.430365419354479	0.202041688500982	-2.13008227434403	0.0331648214697809	0.407160409626469
MIR8078	42.4524500424565	1.1346251836736	0.53276314400408	2.12969909131874	0.0331964640679599	0.407327959632622
EPHA10	12.6135222593765	1.41150916172671	0.662860773366429	2.12942026205318	0.0332195055485072	0.407327959632622
LILRB3	178.242668253546	0.524878823907134	0.246502287210942	2.12930610034451	0.0332289434231486	0.407327959632622
MS4A14	195.822590879945	0.987320932502564	0.463796250506503	2.1287816178426	0.0332723324632371	0.407451101816712
NCKAP1	59.8444984607086	-0.441553251909131	0.207456103184689	-2.1284177478068	0.0333024629383369	0.407451101816712
ANKFY1	1269.86420478492	0.253761611602355	0.119240258205308	2.12815382507331	0.0333243318232723	0.407451101816712
MEIS3	6.99674652834303	1.29349946182678	0.607804895983945	2.12814913202171	0.0333247208050892	0.407451101816712
HAAO	40.3194266593568	0.431623509395643	0.202832989598581	2.12797489328463	0.033339165267226	0.407451101816712
OR11G2	1.19891790516374	3.5161761311333	1.6524892595	2.12780573968583	0.0333531932937473	0.407451101816712
CENPS	1.03087423243942	-2.87851355384596	1.35283606615621	-2.12776228092782	0.033356798174338	0.407451101816712
C6orf141	2.65732496947484	2.56137876870202	1.20409592340452	2.12722152688622	0.0334016813190728	0.40779359794995
LINC02185	6.86047565286165	1.69294698657575	0.795982445500395	2.12686472691175	0.0334313243710508	0.407949779749567
GALR1	2.50056793358243	2.33397765777636	1.09768749928082	2.1262678670437	0.0334809619879183	0.408153670827773
GATC	395.747451387517	-0.210694584524713	0.0990917123997554	-2.12625838652106	0.0334817509402709	0.408153670827773
SSH2	8972.623239362	0.208978873750872	0.0983106803634231	2.12569858105289	0.0335283651666514	0.408516215744655
MAP9	66.2688948591139	-0.368009916211031	0.173247766411783	-2.12418274609283	0.0336548654144365	0.409493225869874
SLC16A5	208.965333828258	0.584788599858232	0.275304705869441	2.12415039550962	0.0336575695948751	0.409493225869874
PWAR5	425.535615693539	-0.361189093432778	0.170053220967491	-2.12397678431405	0.0336720849037289	0.409493225869874
GRAMD2B	32.7461875098397	0.604594042634818	0.284658516031189	2.12392747304484	0.0336762087033011	0.409493225869874
RASA4B	165.200785416449	-0.379410695352911	0.178657783550468	-2.12367291148965	0.0336975040312253	0.409546472186729
TRBC1	207.869994953777	-0.398951440491472	0.187901120625947	-2.12319883544315	0.0337371935233377	0.409711081089338
GRPR	3.38105103756454	2.06025272235642	0.970505146044505	2.12286635547828	0.0337650524813011	0.409711081089338
HSD17B12	133.81573810583	-0.322894596034185	0.152112808123556	-2.12273114945	0.0337763872075055	0.409711081089338
NUDT16L2P	38.6283358748151	0.738294999196677	0.347808888978339	2.12270307801897	0.0337787409274811	0.409711081089338
LINC00597	12.9728940137011	0.919730384298134	0.433338468190202	2.12242958290618	0.033801680156378	0.409784014314428
LINC00342	225.352143825327	-0.294065551422439	0.138643613358507	-2.12101765309621	0.0339203168810058	0.410803955581042
FNIP1	1707.49385641217	0.242921683440471	0.114531528212755	2.12100272502447	0.0339215731044908	0.410803955581042
[truncated: 24,844 more rows]
