# Supplementary material for: Malaria-specific Type 1 regulatory T cells are more abundant in first pregnancies and associated with placental malaria
Source: eBioMedicine. 2023 Aug 25;95:104772. doi: 10.1016/j.ebiom.2023.104772 (PMC10474374; doi:10.1016/j.ebiom.2023.104772)
Supplement: Supplemental Table S12 [file mmc6.csv]

Genes	baseMean	log2FoldChange	lfcSE	pvalue	padj	status
IGLL5	340.5890306	12.2658688	1.265186414	3.17E-22	3.42E-18	OK
CDC42BPA	48.51727481	8.056384277	0.946013976	1.65E-17	7.26E-14	OK
ADAM22	69.06120035	8.652174294	1.018764108	2.02E-17	7.26E-14	OK
FAT3	158.153313	7.522579571	0.904253939	8.86E-17	2.39E-13	OK
ARHGAP20	54.36105439	10.43707527	1.299455121	9.60E-16	2.07E-12	OK
SLC6A17	434.8762607	11.11180838	1.388638846	1.22E-15	2.20E-12	OK
ZFHX4	131.0588097	9.044373643	1.15797817	5.70E-15	8.79E-12	OK
COL12A1	167.2408046	9.726810511	1.252370627	8.05E-15	1.09E-11	OK
TRPC5	66.34342658	9.148032172	1.243705637	1.90E-13	2.28E-10	OK
ACACB	87.62267365	8.795404954	1.215033426	4.53E-13	4.54E-10	OK
SGCE	64.78969443	8.420708129	1.163748884	4.63E-13	4.54E-10	OK
ERBB4	44.97746149	7.526694343	1.059132167	1.19E-12	1.07E-09	OK
TNFRSF4	1899.329284	-9.383022884	1.327243011	1.55E-12	1.23E-09	OK
RECQL4	77.39146214	8.831680915	1.249884628	1.59E-12	1.23E-09	OK
COL4A5	55.99903906	8.152056978	1.162974686	2.39E-12	1.72E-09	OK
C11orf63	57.85414312	9.17666767	1.316545557	3.16E-12	2.14E-09	OK
SEMA5A	43.71650289	7.70647709	1.108668128	3.62E-12	2.30E-09	OK
ZNF99	47.36826051	9.091779977	1.310884705	4.04E-12	2.43E-09	OK
FRMD1	74.42326238	8.992196942	1.300054958	4.62E-12	2.54E-09	OK
GRM8	111.2387813	9.255807251	1.338663214	4.70E-12	2.54E-09	OK
TCL1A	80.65247943	9.758163206	1.417316517	5.78E-12	2.97E-09	OK
COL4A4	37.95265749	7.024892304	1.025709165	7.45E-12	3.66E-09	OK
OSBPL6	87.90153643	8.993076988	1.317940934	8.88E-12	4.17E-09	OK
TNFSF8	1699.744064	-9.128819067	1.347768715	1.26E-11	5.67E-09	OK
ETV1	77.85593885	9.242421946	1.368120337	1.42E-11	6.15E-09	OK
SRSF7	942.8976085	-8.88645002	1.32154655	1.76E-11	7.33E-09	OK
ABCA13	79.89496567	7.771353917	1.166723083	2.72E-11	1.09E-08	OK
PTGES3	766.7166816	-8.731050266	1.320801122	3.83E-11	1.48E-08	OK
NEBL	89.9221864	7.466140763	1.13464414	4.70E-11	1.75E-08	OK
SUB1	745.2036708	-8.029790432	1.222513016	5.09E-11	1.83E-08	OK
DSC1	33.05166686	8.591538903	1.314989762	6.42E-11	2.24E-08	OK
CTLA4	1226.963212	-8.829347656	1.354483865	7.10E-11	2.40E-08	OK
FCN1	88.25940726	9.446921182	1.451190322	7.53E-11	2.46E-08	OK
RPS4Y1	112.9217659	9.407713636	1.463507157	1.29E-10	4.10E-08	OK
ADCY5	53.52455662	8.321506042	1.296743573	1.39E-10	4.28E-08	OK
PLXNA4	18.51290588	6.251191172	0.993112398	3.08E-10	9.25E-08	OK
CHRD	79.47938233	8.911079374	1.417551637	3.25E-10	9.49E-08	OK
FAT2	52.48638016	6.065140568	0.982599894	6.72E-10	1.86E-07	OK
COX6C	547.7244323	-8.299959875	1.344312432	6.65E-10	1.86E-07	OK
GIMAP7	799.5565845	-8.412177234	1.366983227	7.56E-10	2.04E-07	OK
LOC100128361	38.36015407	7.434509917	1.2167609	9.96E-10	2.62E-07	OK
ANXA7	507.7327125	-8.209540878	1.348854669	1.16E-09	2.97E-07	OK
ICOS	681.4973394	-8.285225583	1.368166859	1.40E-09	3.51E-07	OK
OPCML	20.4963333	8.683333224	1.436977722	1.51E-09	3.72E-07	OK
CCT3	552.3771494	-8.172132739	1.36256017	2.00E-09	4.81E-07	OK
PTPRF	29.83017691	7.363341139	1.252230129	4.10E-09	9.62E-07	OK
PSMA5	446.0851654	-8.003414628	1.363916878	4.41E-09	9.93E-07	OK
IGSF22	59.33391581	8.472562566	1.443062017	4.33E-09	9.93E-07	OK
SHISA9	55.75343561	7.134886612	1.231164534	6.82E-09	1.50E-06	OK
C1QBP	546.972048	-7.999309252	1.384589306	7.59E-09	1.64E-06	OK
ARHGEF40	46.79139987	7.565281412	1.314761918	8.71E-09	1.84E-06	OK
RBX1	325.6361747	-7.808810483	1.358211396	8.96E-09	1.86E-06	OK
VWDE	136.1145128	8.521590803	1.488156825	1.03E-08	2.09E-06	OK
ANAPC16	325.5600717	-7.773585259	1.363273241	1.18E-08	2.30E-06	OK
CRIP1	360.5979711	-7.810931287	1.368769188	1.15E-08	2.30E-06	OK
G3BP1	327.4213296	-7.774397903	1.363767494	1.19E-08	2.30E-06	OK
EIF3K	354.2877442	-7.764177004	1.373517728	1.58E-08	2.99E-06	OK
VDAC3	310.7634375	-6.27245142	1.111900953	1.69E-08	3.14E-06	OK
KIRREL3	27.55779272	6.888490171	1.223293335	1.79E-08	3.28E-06	OK
EWSR1	271.7781162	-7.6563987	1.360670721	1.83E-08	3.30E-06	OK
MVB12B	80.60483548	7.410272789	1.318229785	1.89E-08	3.35E-06	OK
CCT4	449.4162259	-7.811047085	1.39078036	1.95E-08	3.39E-06	OK
TMEM173	367.3772007	-7.745810437	1.379794736	1.98E-08	3.39E-06	OK
TMCO1	303.9700283	-7.670203916	1.370822137	2.20E-08	3.65E-06	OK
PRKCQ-AS1	351.2910358	-7.71783181	1.379140656	2.19E-08	3.65E-06	OK
PDDC1	328.6667768	6.785875893	1.213209341	2.23E-08	3.65E-06	OK
TM9SF2	262.9151985	-6.401660775	1.145538783	2.29E-08	3.65E-06	OK
VAMP8	262.5149992	-7.613662278	1.363157391	2.33E-08	3.65E-06	OK
INPP4A	244.7749482	4.354018252	0.779232452	2.30E-08	3.65E-06	OK
PTCH1	169.3992712	7.578515007	1.357930591	2.39E-08	3.69E-06	OK
GTF3C6	302.9548194	-7.650364871	1.373318932	2.54E-08	3.86E-06	OK
CYCS	427.1830408	-7.753432912	1.393624116	2.64E-08	3.97E-06	OK
EIF3H	273.4860559	-7.602693254	1.369266819	2.82E-08	4.17E-06	OK
EIF4A3	323.9751873	-6.989121168	1.260051484	2.91E-08	4.25E-06	OK
BATF	292.6286124	-7.614902601	1.374746821	3.04E-08	4.38E-06	OK
DNAH9	33.97004104	6.322060092	1.1424399	3.13E-08	4.45E-06	OK
ATP5J	313.8310174	-7.630043299	1.379907642	3.21E-08	4.45E-06	OK
PSMB7	297.0463553	-7.612421531	1.376684886	3.21E-08	4.45E-06	OK
PSMC2	314.1699909	-7.624415832	1.380816403	3.36E-08	4.59E-06	OK
PSMA3	413.3961414	-6.527400976	1.184679702	3.59E-08	4.85E-06	OK
FUNDC2	325.701382	-7.624352978	1.384520233	3.65E-08	4.87E-06	OK
KARS	337.7343584	-7.626599004	1.387873998	3.90E-08	5.08E-06	OK
PRMT1	287.826888	-7.576852814	1.378472729	3.87E-08	5.08E-06	OK
CDON	34.62028043	7.720334752	1.414367389	4.80E-08	6.17E-06	OK
IDI1	321.8831719	-7.579642943	1.38958336	4.91E-08	6.24E-06	OK
PFKP	230.9791731	-7.457377513	1.372250557	5.50E-08	6.87E-06	OK
ZNF324B	55.80994826	8.29285552	1.526302819	5.53E-08	6.87E-06	OK
RTKN	90.64864802	7.741977078	1.4288097	6.01E-08	7.13E-06	OK
LOC401010	21.81357604	6.686110508	1.233089763	5.89E-08	7.13E-06	OK
PRNP	278.6488683	-7.506650638	1.385149958	5.98E-08	7.13E-06	OK
PDCD6	234.2559481	-7.4537484	1.374342355	5.84E-08	7.13E-06	OK
IFNG	1125.037012	-7.893291633	1.457868341	6.15E-08	7.22E-06	OK
TUBB4B	321.6270917	-7.545892713	1.394203418	6.22E-08	7.22E-06	OK
CDC123	266.9194561	-7.48058994	1.384405035	6.54E-08	7.51E-06	OK
CCDC109B	252.5423548	-7.456892186	1.381995592	6.82E-08	7.76E-06	OK
STRAP	214.9416878	-7.396464661	1.373401366	7.22E-08	8.13E-06	OK
MYBL1	28.25276881	6.252570222	1.161902386	7.39E-08	8.23E-06	OK
NHP2	371.4492769	-7.558662256	1.406448427	7.69E-08	8.47E-06	OK
GABARAPL2	220.6062788	-7.384569637	1.378061282	8.38E-08	9.15E-06	OK
DNAH3	54.28604316	6.882680331	1.285242674	8.55E-08	9.23E-06	OK
COL4A1	93.71655267	7.53577753	1.408334411	8.75E-08	9.27E-06	OK
RBBP7	274.3142753	-7.449143774	1.391737079	8.68E-08	9.27E-06	OK
POLR2G	207.286808	-7.342797725	1.377456023	9.78E-08	1.03E-05	OK
SDHB	245.4671977	-7.391052086	1.388559937	1.02E-07	1.06E-05	OK
MUC5B	55.27491594	7.356435946	1.382966493	1.04E-07	1.07E-05	OK
PPP1CA	510.0780042	-5.851494361	1.100616799	1.06E-07	1.08E-05	OK
MRFAP1L1	222.8742854	-7.352834197	1.383886751	1.08E-07	1.09E-05	OK
TUBA4A	246.3364544	-5.424073175	1.022527672	1.13E-07	1.13E-05	OK
REXO2	214.7558999	-7.32691897	1.383715436	1.19E-07	1.18E-05	OK
HSPE1	316.5182502	-7.444052509	1.406689072	1.21E-07	1.18E-05	OK
DHX15	226.2717499	-7.340474305	1.387328937	1.22E-07	1.18E-05	OK
KRT10	211.9560232	-6.561205095	1.241463736	1.26E-07	1.21E-05	OK
KLF10	214.4179948	-7.316322766	1.385118427	1.28E-07	1.21E-05	OK
TOMM5	266.5456716	-7.385598177	1.397833489	1.27E-07	1.21E-05	OK
DNAJA2	235.6411987	-7.344374882	1.391048957	1.29E-07	1.22E-05	OK
C14orf166	294.1014394	-6.138533841	1.164147374	1.34E-07	1.23E-05	OK
SS18L2	245.5490352	-7.350002304	1.39452429	1.36E-07	1.23E-05	OK
DNAH8	103.1071886	6.529557793	1.238709891	1.35E-07	1.23E-05	OK
HPRT1	200.0437118	-7.288568207	1.381691585	1.33E-07	1.23E-05	OK
TM2D3	228.6528392	-7.318527099	1.391649302	1.45E-07	1.29E-05	OK
TRAT1	274.3977549	-7.374927047	1.402257961	1.45E-07	1.29E-05	OK
GAS5	266.1581491	-6.717456873	1.279429479	1.52E-07	1.34E-05	OK
DNAH14	30.93333153	5.671012559	1.081378353	1.57E-07	1.38E-05	OK
COPZ1	241.1115635	-7.302328673	1.399495802	1.81E-07	1.58E-05	OK
SPCS2	246.5553678	-7.303349075	1.401624011	1.88E-07	1.60E-05	OK
SDHD	227.0054383	-7.279368381	1.396589414	1.87E-07	1.60E-05	OK
ERBB2	106.2304667	7.209244945	1.383445414	1.88E-07	1.60E-05	OK
EYS	65.756105	7.48087459	1.438762231	2.00E-07	1.67E-05	OK
CLTA	195.7347905	-7.22403408	1.388996853	1.98E-07	1.67E-05	OK
CACNA1H	14.02886216	6.760375238	1.300770832	2.02E-07	1.68E-05	OK
SNRNP40	206.6528045	-7.227568621	1.394297123	2.18E-07	1.79E-05	OK
LOC283143	34.49851447	7.97247661	1.541835579	2.33E-07	1.85E-05	OK
MLF2	193.5775895	-7.196631799	1.391893921	2.34E-07	1.85E-05	OK
MKI67IP	234.9749784	-7.259478037	1.403005829	2.29E-07	1.85E-05	OK
SERP1	339.2904326	-5.720442236	1.106037844	2.32E-07	1.85E-05	OK
ANK2	45.25707436	6.662178199	1.288662474	2.34E-07	1.85E-05	OK
DNAJB6	281.6885116	-7.310641684	1.413782329	2.33E-07	1.85E-05	OK
UGT2B7	32.4927182	7.963017187	1.541142348	2.38E-07	1.86E-05	OK
ROBO4	26.76478449	7.939730363	1.539164547	2.49E-07	1.93E-05	OK
ARL6IP4	198.1487264	-7.193891321	1.39480521	2.50E-07	1.93E-05	OK
ARHGAP24	22.21658537	7.297160249	1.41537525	2.53E-07	1.94E-05	OK
BZW1	614.7115313	-6.573864695	1.27667048	2.62E-07	1.99E-05	OK
SNRPA1	243.3132149	-7.237958273	1.409578997	2.82E-07	2.12E-05	OK
LRP1B	43.09233708	6.925380682	1.348602781	2.82E-07	2.12E-05	OK
DDX47	245.2039199	-7.227778003	1.41178443	3.06E-07	2.27E-05	OK
EIF2S1	229.3095513	-7.206393661	1.4081264	3.09E-07	2.27E-05	OK
MRPL47	179.7579847	-7.132666337	1.393463343	3.08E-07	2.27E-05	OK
LOC100507194	51.16304951	7.931440835	1.550313348	3.12E-07	2.28E-05	OK
ERVMER34-1	29.24620945	7.894322555	1.544208502	3.18E-07	2.31E-05	OK
RNF181	176.3041046	-7.116292343	1.393820592	3.30E-07	2.37E-05	OK
STOML3	83.40204034	7.670427546	1.505237487	3.47E-07	2.47E-05	OK
TIGIT	185.5590591	-7.12473236	1.39807467	3.47E-07	2.47E-05	OK
TJP3	32.2905379	7.878724771	1.547215859	3.54E-07	2.48E-05	OK
GRPEL1	212.3395815	-7.162861075	1.406573333	3.54E-07	2.48E-05	OK
ZNF267	197.2376054	-7.138144454	1.402543728	3.59E-07	2.49E-05	OK
SNHG15	273.6993318	-7.235597417	1.42136028	3.57E-07	2.49E-05	OK
PRDX2	187.0292465	-7.113532677	1.400580045	3.79E-07	2.61E-05	OK
DNAJC2	170.4467324	-7.076454037	1.396161363	4.01E-07	2.74E-05	OK
PSME3	174.8305716	-7.075607002	1.399036281	4.25E-07	2.86E-05	OK
VWA3B	27.8524925	6.703428104	1.325029312	4.21E-07	2.86E-05	OK
TANC1	48.73053633	7.510516807	1.485577571	4.29E-07	2.86E-05	OK
ARF5	169.9074469	-7.065571315	1.39746202	4.28E-07	2.86E-05	OK
DSG1	32.01708951	7.824670193	1.551820974	4.60E-07	3.05E-05	OK
POLR1C	206.3780391	-7.107961022	1.411600576	4.77E-07	3.14E-05	OK
SYF2	177.4609893	-7.059097792	1.403101872	4.88E-07	3.19E-05	OK
RGS2	155.3322614	-7.014881844	1.395349199	4.97E-07	3.24E-05	OK
ABTB2	19.9546812	7.774220483	1.546879648	5.01E-07	3.24E-05	OK
PMCH	219.552255	-7.114291357	1.416901049	5.14E-07	3.29E-05	OK
LOC201617	49.67866855	7.366594394	1.467191315	5.14E-07	3.29E-05	OK
ATRAID	174.7498806	-7.042352912	1.403963301	5.27E-07	3.35E-05	OK
ERGIC2	180.8682472	-5.585421926	1.114199479	5.36E-07	3.37E-05	OK
CP	339.3439334	5.4436871	1.085976938	5.37E-07	3.37E-05	OK
EBNA1BP2	240.0831221	-7.128192618	1.42367777	5.53E-07	3.43E-05	OK
HIAT1	181.7693116	-7.047008026	1.407421908	5.53E-07	3.43E-05	OK
MAGED2	249.1300133	-7.137490866	1.425930751	5.57E-07	3.44E-05	OK
HN1	165.8114635	-7.013430364	1.402688656	5.73E-07	3.52E-05	OK
MAF	273.4835465	-7.156828439	1.432042669	5.80E-07	3.53E-05	OK
MGAT3	45.51390699	7.195835309	1.440221107	5.84E-07	3.53E-05	OK
IRF4	383.8943351	-5.821303295	1.165226277	5.86E-07	3.53E-05	OK
MRP63	172.0068093	-7.017539869	1.405984939	6.00E-07	3.54E-05	OK
MESDC2	150.9512141	-6.977600937	1.397909374	5.99E-07	3.54E-05	OK
MRPS7	173.6711368	-7.023022943	1.406186487	5.90E-07	3.54E-05	OK
ARHGEF3	155.0561359	-6.985769984	1.399609338	6.00E-07	3.54E-05	OK
XKR7	48.81077508	7.61967037	1.527106099	6.05E-07	3.55E-05	OK
PSMD2	308.6603817	-4.631754594	0.928676129	6.12E-07	3.57E-05	OK
CPB2-AS1	15.98672606	7.706250806	1.54690958	6.30E-07	3.64E-05	OK
WWC1	28.45326462	6.424053079	1.289535277	6.30E-07	3.64E-05	OK
FDFT1	226.0841255	-7.087680956	1.42353637	6.39E-07	3.67E-05	OK
OLA1	150.9875006	-6.96290137	1.400190074	6.60E-07	3.77E-05	OK
GGT6	15.62600286	7.692723761	1.547473889	6.66E-07	3.78E-05	OK
SF3B4	161.2681675	-5.775556619	1.16304269	6.84E-07	3.80E-05	OK
DCTPP1	214.5757098	-6.435426937	1.295941227	6.84E-07	3.80E-05	OK
TOMM22	179.7801883	-7.009750238	1.411764405	6.86E-07	3.80E-05	OK
SPRY4	32.64639463	7.737239974	1.557795329	6.81E-07	3.80E-05	OK
RPA3	163.4473547	-6.982127346	1.40585879	6.82E-07	3.80E-05	OK
RTFDC1	207.3049407	-7.050536224	1.420286394	6.90E-07	3.80E-05	OK
AADACL3	37.51634686	7.735389531	1.559646021	7.06E-07	3.82E-05	OK
DNAJC9-AS1	48.23362655	7.740584034	1.561893414	7.20E-07	3.82E-05	OK
CLNS1A	158.3996498	-6.96588805	1.404944191	7.12E-07	3.82E-05	OK
SELPLG	228.9064472	-7.071519487	1.426998922	7.21E-07	3.82E-05	OK
SRSF2	488.9329758	-4.861878078	0.980866819	7.17E-07	3.82E-05	OK
IER3IP1	182.8664446	-7.008584345	1.413690907	7.14E-07	3.82E-05	OK
RNF7	165.6446996	-6.977281626	1.408005061	7.22E-07	3.82E-05	OK
EIF1AX	175.0765011	-6.993971616	1.411337548	7.21E-07	3.82E-05	OK
NHS	40.76285561	7.7308454	1.560950434	7.32E-07	3.86E-05	OK
EIF4E	192.8952442	-7.015242744	1.418153183	7.55E-07	3.96E-05	OK
CTPS2	23.01325468	7.418425637	1.500406024	7.64E-07	3.97E-05	OK
PRDX4	197.9603747	-7.021152891	1.419901421	7.62E-07	3.97E-05	OK
GRIK2	25.49467964	7.43444405	1.504487259	7.75E-07	4.01E-05	OK
AK2	147.6242563	-6.144110854	1.243686448	7.80E-07	4.01E-05	OK
ATIC	182.4901394	-6.987928072	1.416496516	8.09E-07	4.12E-05	OK
SRP19	153.4658283	-6.93655641	1.405975744	8.07E-07	4.12E-05	OK
ANKRD2	63.18782151	7.717595241	1.565268343	8.20E-07	4.13E-05	OK
DPM1	152.656869	-6.931448082	1.406180105	8.25E-07	4.13E-05	OK
NOP16	233.0145564	-7.055823357	1.430880002	8.18E-07	4.13E-05	OK
LSM1	163.6706514	-6.952670764	1.410414007	8.24E-07	4.13E-05	OK
NDFIP2	325.2391578	-7.135628835	1.450402054	8.67E-07	4.24E-05	OK
GPR171	297.8318025	-7.112578208	1.445706321	8.66E-07	4.24E-05	OK
NFKB1	366.2415167	-4.760709594	0.967308749	8.58E-07	4.24E-05	OK
CXXC4	20.87644358	5.667839303	1.152120398	8.68E-07	4.24E-05	OK
QRFPR	45.20354313	7.533578953	1.531197474	8.65E-07	4.24E-05	OK
MMADHC	237.3481404	-5.439703783	1.106211244	8.77E-07	4.27E-05	OK
SLC15A2	16.3923301	6.809751584	1.386114687	8.98E-07	4.35E-05	OK
PTPN14	59.19112056	6.104376123	1.24304448	9.07E-07	4.37E-05	OK
FGFR1OP2	138.1747412	-6.88267619	1.402765075	9.27E-07	4.45E-05	OK
PDCD10	186.3501882	-6.970631429	1.421126282	9.34E-07	4.45E-05	OK
PLRG1	141.6266037	-6.889744839	1.404392052	9.30E-07	4.45E-05	OK
WBP11	137.6641558	-6.878214507	1.403044731	9.47E-07	4.46E-05	OK
PPP2R3C	172.786616	-6.945853735	1.417061652	9.51E-07	4.46E-05	OK
TRIM40	36.97545117	7.667019963	1.563973685	9.47E-07	4.46E-05	OK
C19orf53	174.343367	-6.947121236	1.417795346	9.59E-07	4.48E-05	OK
RNPS1	394.4392597	-4.957206882	1.012164847	9.70E-07	4.52E-05	OK
LIFR	33.59846985	7.077057635	1.445926543	9.86E-07	4.57E-05	OK
RNF4	146.3136751	-6.887883871	1.40822142	1.00E-06	4.63E-05	OK
EFCAB6	64.783664	7.431383208	1.519664278	1.01E-06	4.63E-05	OK
SBDS	156.436108	-6.903040411	1.413068501	1.03E-06	4.73E-05	OK
RGS10	162.1249762	-6.911046997	1.415615616	1.05E-06	4.73E-05	OK
C14orf119	147.5521583	-6.883396265	1.409809164	1.05E-06	4.73E-05	OK
HDAC3	134.1192911	-6.853011591	1.404061531	1.06E-06	4.73E-05	OK
NELFE	204.3821386	-6.978351848	1.429141911	1.05E-06	4.73E-05	OK
SEMA3D	38.17701451	7.643531771	1.565955401	1.06E-06	4.73E-05	OK
EXOSC8	136.0653479	-6.852528348	1.405725786	1.09E-06	4.86E-05	OK
SMIM12	151.5879237	-6.882040391	1.412892263	1.11E-06	4.92E-05	OK
FABP5	424.5587982	-7.15940501	1.469617218	1.11E-06	4.92E-05	OK
C8orf59	136.4352303	-6.849022378	1.40656494	1.12E-06	4.94E-05	OK
PTPN7	133.1889746	-6.835831506	1.405953437	1.16E-06	5.10E-05	OK
IL10RB	153.5478499	-6.872066882	1.41574294	1.21E-06	5.29E-05	OK
GADD45A	398.5325416	-7.120256978	1.469384543	1.26E-06	5.32E-05	OK
C11orf21	86.87906097	6.582854443	1.357506717	1.24E-06	5.32E-05	OK
TEAD1	59.88156313	7.614256697	1.571249075	1.26E-06	5.32E-05	OK
PNO1	152.1406304	-6.866649656	1.415587222	1.23E-06	5.32E-05	OK
CD8B	18.10742782	7.566733491	1.560949917	1.25E-06	5.32E-05	OK
PPP2R2C	18.10742782	7.566733491	1.560949917	1.25E-06	5.32E-05	OK
MYOZ3	29.21032012	6.238650232	1.287089723	1.25E-06	5.32E-05	OK
EPHB4	15.46745997	7.561015632	1.560299176	1.26E-06	5.32E-05	OK
NDUFB6	142.5815426	-6.846743265	1.411697114	1.23E-06	5.32E-05	OK
PSMC6	176.3778333	-5.828359691	1.203219344	1.27E-06	5.35E-05	OK
SLAMF6	154.6824586	-5.703129169	1.17899219	1.32E-06	5.45E-05	OK
PPP1CC	125.3047716	-6.796913615	1.405238258	1.32E-06	5.45E-05	OK
ELAVL3	27.15519626	6.517382028	1.347596553	1.32E-06	5.45E-05	OK
KCNIP4-IT1	13.1009405	7.533260707	1.55708912	1.31E-06	5.45E-05	OK
WWC2	13.1009405	7.533260707	1.55708912	1.31E-06	5.45E-05	OK
OCIAD1	140.1637634	-6.829325271	1.412510421	1.33E-06	5.47E-05	OK
CD200	152.5497168	-6.853154844	1.417887695	1.34E-06	5.49E-05	OK
ZDHHC6	150.0150966	-6.845291729	1.417309644	1.37E-06	5.57E-05	OK
ZRANB2	128.9939926	-6.799236771	1.408095753	1.37E-06	5.58E-05	OK
MFAP5	30.34567559	7.329037672	1.51978339	1.42E-06	5.72E-05	OK
TMCC1	40.10684941	4.881499495	1.012167249	1.42E-06	5.72E-05	OK
DERL2	154.2003094	-6.842426344	1.420603344	1.46E-06	5.86E-05	OK
TNFRSF25	160.8439485	-5.734480995	1.190866622	1.47E-06	5.88E-05	OK
THYN1	124.4631597	-6.776551724	1.407669765	1.48E-06	5.89E-05	OK
HMGN4	223.7371129	-6.390852163	1.327687772	1.48E-06	5.89E-05	OK
ATF4	360.2281683	-4.701904178	0.977074898	1.49E-06	5.91E-05	OK
HSPB11	136.0137459	-6.796646522	1.414262562	1.54E-06	6.08E-05	OK
TGIF1	267.9672687	-5.925166382	1.233744925	1.57E-06	6.10E-05	OK
SNX17	135.8628007	-6.79332521	1.414650295	1.57E-06	6.10E-05	OK
CSNK1A1	133.1666323	-6.78808483	1.413291082	1.56E-06	6.10E-05	OK
FZD6	52.32099928	7.428592093	1.546967048	1.57E-06	6.10E-05	OK
EIF3I	489.4254066	-5.628121666	1.172528744	1.59E-06	6.12E-05	OK
MRPS35	124.2285614	-6.764874804	1.409282147	1.58E-06	6.12E-05	OK
PLCH2	37.09890262	6.701855119	1.397129253	1.61E-06	6.14E-05	OK
CIRH1A	166.8911225	-6.849261352	1.427658093	1.61E-06	6.14E-05	OK
LSAMP	55.20566195	7.197791252	1.500666264	1.62E-06	6.14E-05	OK
ZNF22	131.1716564	-6.776360422	1.413457384	1.63E-06	6.19E-05	OK
FKBP11	137.0784438	-6.788932351	1.416274045	1.64E-06	6.19E-05	OK
DCAF13	209.6996215	-6.902947856	1.442145466	1.70E-06	6.38E-05	OK
MYEOV2	136.5302957	-6.781426587	1.416985666	1.70E-06	6.39E-05	OK
HARS	138.6063197	-6.785331235	1.417997023	1.71E-06	6.39E-05	OK
CD28	119.64327	-6.740463279	1.408921569	1.72E-06	6.40E-05	OK
FARSA	136.5886574	-6.022076	1.25898146	1.72E-06	6.40E-05	OK
GUK1	336.1694259	-5.407026624	1.130921257	1.74E-06	6.42E-05	OK
NGDN	150.202235	-6.805949994	1.423307779	1.74E-06	6.42E-05	OK
PDHB	126.9808734	-6.755726577	1.413105897	1.75E-06	6.42E-05	OK
APOA1BP	155.2964364	-6.813257696	1.425647318	1.76E-06	6.44E-05	OK
NDUFA9	139.5500508	-6.781372952	1.419313194	1.77E-06	6.44E-05	OK
AMOT	60.32266606	7.038312663	1.473017157	1.77E-06	6.44E-05	OK
GSTP1	188.560334	-6.865785713	1.437274723	1.78E-06	6.45E-05	OK
NDUFA3	124.1095498	-6.743790807	1.41245438	1.80E-06	6.48E-05	OK
FAM136A	123.0840836	-6.740808737	1.412006287	1.81E-06	6.48E-05	OK
UQCRQ	258.2388751	-5.357418857	1.122132149	1.80E-06	6.48E-05	OK
CPVL	26.51896679	7.502256112	1.57183719	1.82E-06	6.49E-05	OK
ATP5C1	390.8331709	-5.47102691	1.146449967	1.82E-06	6.50E-05	OK
C1orf213	69.44631679	7.406706286	1.553723748	1.87E-06	6.63E-05	OK
GART	141.1755245	-6.775563971	1.421405871	1.87E-06	6.63E-05	OK
NIP7	128.9825279	-6.746947242	1.416152955	1.90E-06	6.67E-05	OK
IRX1	17.67581474	7.475611921	1.569329339	1.90E-06	6.67E-05	OK
CYP39A1	17.38598143	7.471507613	1.568140552	1.89E-06	6.67E-05	OK
PSMD10	130.160068	-6.748597975	1.416879414	1.91E-06	6.67E-05	OK
WDR74	132.4699333	-6.75002696	1.418543023	1.95E-06	6.78E-05	OK
METAP2	141.8580967	-6.769435849	1.422830856	1.96E-06	6.78E-05	OK
CASC5	37.80328973	7.169977767	1.507064581	1.96E-06	6.78E-05	OK
PRRX1	38.74635873	7.022605888	1.477027301	1.99E-06	6.86E-05	OK
FAM162A	150.4983561	-6.782162848	1.427035857	2.01E-06	6.91E-05	OK
WAC	120.8443965	-6.717036051	1.413684408	2.02E-06	6.93E-05	OK
RHEB	141.6403414	-6.76238352	1.423726164	2.04E-06	6.96E-05	OK
MRGPRX2	46.58855348	7.489902409	1.577229177	2.05E-06	6.97E-05	OK
MRPL32	146.5789046	-6.770790328	1.426016743	2.05E-06	6.98E-05	OK
GMFB	123.8654325	-6.720480931	1.415847354	2.07E-06	7.00E-05	OK
LINC00152	171.6680464	-6.813189067	1.43566744	2.08E-06	7.01E-05	OK
C1S	11.13878163	7.422942318	1.564854256	2.10E-06	7.06E-05	OK
HIST1H4C	128.3148467	-6.728015155	1.418498627	2.11E-06	7.06E-05	OK
FNTA	142.1784149	-6.036289487	1.272838323	2.11E-06	7.06E-05	OK
RRAGA	129.5056923	-6.728124488	1.419468333	2.14E-06	7.13E-05	OK
H1FX-AS1	31.47220193	6.510161543	1.374272741	2.17E-06	7.20E-05	OK
PPFIBP1	60.7180761	7.243410459	1.530735517	2.22E-06	7.35E-05	OK
FAM182B	109.5068088	6.962469232	1.471435988	2.23E-06	7.35E-05	OK
RGS4	14.42930599	7.421743417	1.569958451	2.27E-06	7.49E-05	OK
BCL7B	124.4537365	-6.704426749	1.418831701	2.30E-06	7.54E-05	OK
DACT1	40.15341841	7.305314069	1.546716284	2.32E-06	7.58E-05	OK
AKNA	153.5611095	4.014990053	0.85001885	2.32E-06	7.58E-05	OK
NXT1	140.1399858	-6.735488085	1.426645414	2.34E-06	7.63E-05	OK
NUDT5	140.3260883	-6.731218239	1.427421501	2.41E-06	7.80E-05	OK
TERT	35.65195215	7.443182392	1.578503166	2.41E-06	7.80E-05	OK
LMX1B	44.02613336	7.290217054	1.547068177	2.45E-06	7.90E-05	OK
EXOSC1	112.7117566	-6.659889466	1.414931291	2.52E-06	7.99E-05	OK
PTPMT1	129.9418591	-6.70189696	1.423814995	2.51E-06	7.99E-05	OK
AP1G2	122.5671811	-6.68599414	1.420023637	2.50E-06	7.99E-05	OK
HAT1	187.8260126	-6.805200866	1.445432328	2.50E-06	7.99E-05	OK
LOC402160	18.75836253	7.409555242	1.574002855	2.51E-06	7.99E-05	OK
REEP5	262.4025904	-5.363946858	1.139707775	2.52E-06	7.99E-05	OK
MICALCL	14.19735511	7.063090773	1.502170993	2.58E-06	8.12E-05	OK
NARF	156.7627447	-6.751215954	1.435675122	2.57E-06	8.12E-05	OK
CTAGE1	36.63899623	6.864738973	1.460400608	2.59E-06	8.15E-05	OK
PAPOLB	73.22945595	7.435925441	1.582185137	2.60E-06	8.15E-05	OK
MRPL18	121.8781322	-6.675921656	1.420964459	2.63E-06	8.19E-05	OK
COQ10B	131.7377311	-6.696338799	1.426098256	2.66E-06	8.28E-05	OK
SLC2A5	22.53886944	6.696092848	1.426735161	2.69E-06	8.30E-05	OK
DDIT3	116.1225708	-6.658003079	1.418499695	2.68E-06	8.30E-05	OK
WDR17	45.78633695	6.437156273	1.371457623	2.68E-06	8.30E-05	OK
MKRN1	137.3205422	-6.703767811	1.429289573	2.73E-06	8.40E-05	OK
TBC1D4	320.0867305	-6.922762274	1.476414979	2.75E-06	8.43E-05	OK
MORF4L2	196.7440622	-6.800091969	1.450469768	2.76E-06	8.43E-05	OK
TMX2	130.0568188	-6.685431148	1.426400369	2.77E-06	8.45E-05	OK
SNF8	114.5601091	-6.647936653	1.418587592	2.78E-06	8.45E-05	OK
NFKBID	151.9261647	-6.72793378	1.435949622	2.79E-06	8.45E-05	OK
UGT2B10	55.9143644	7.413972088	1.582529034	2.80E-06	8.45E-05	OK
SPAM1	19.70886349	7.388270006	1.576735778	2.79E-06	8.45E-05	OK
KRTAP5-8	11.65804772	7.355769481	1.570566653	2.82E-06	8.46E-05	OK
ALDH1A2	11.65804772	7.355769481	1.570566653	2.82E-06	8.46E-05	OK
CIAO1	118.1647832	-6.65278944	1.421199805	2.85E-06	8.54E-05	OK
ECH1	174.426546	-5.251311923	1.122098704	2.87E-06	8.54E-05	OK
MSL3	189.4025854	-6.783286089	1.449278286	2.86E-06	8.54E-05	OK
DAP3	211.7254894	-6.808222842	1.456049827	2.93E-06	8.69E-05	OK
SI	25.26777082	7.148528769	1.530247526	2.99E-06	8.83E-05	OK
PTENP1	26.90560869	7.016368236	1.501965797	2.99E-06	8.83E-05	OK
MRPL37	116.2681243	-6.638639099	1.421638633	3.02E-06	8.83E-05	OK
SYCP1	70.07743684	7.312885217	1.565805757	3.01E-06	8.83E-05	OK
TRMT10C	162.1586135	-5.405157707	1.157522379	3.02E-06	8.83E-05	OK
HCP5	163.9434791	-6.733941508	1.442550675	3.04E-06	8.87E-05	OK
FAXC	20.93694673	7.119928945	1.525415125	3.05E-06	8.87E-05	OK
RNF34	132.1831006	-6.671616824	1.430167174	3.09E-06	8.94E-05	OK
SEPHS2	124.8429576	-6.655065421	1.426709682	3.09E-06	8.94E-05	OK
DSTN	112.4845352	-6.624605899	1.420226041	3.09E-06	8.94E-05	OK
MYH10	121.4678816	6.177665913	1.324819414	3.12E-06	8.96E-05	OK
CLEC4F	43.09109363	6.884256104	1.476600328	3.13E-06	8.96E-05	OK
UBE2V2	118.8391184	-6.638895228	1.423950097	3.13E-06	8.96E-05	OK
NDUFB1	127.7982633	-6.658274675	1.428673117	3.16E-06	8.99E-05	OK
ITIH1	46.08658394	7.234471397	1.552390871	3.16E-06	8.99E-05	OK
PHAX	116.2035235	-6.630491566	1.422838093	3.16E-06	8.99E-05	OK
UNC80	57.50310893	6.979863675	1.499143826	3.23E-06	9.14E-05	OK
SAMM50	126.8462073	-6.651648397	1.428893559	3.24E-06	9.16E-05	OK
LYZ	1541.220018	3.981056253	0.855452032	3.26E-06	9.19E-05	OK
GLOD4	141.9230547	-6.675505936	1.436826122	3.38E-06	9.52E-05	OK
PAPPA2	14.85013059	5.70525291	1.228408449	3.41E-06	9.57E-05	OK
SHISA7	21.9747225	7.130815533	1.535981724	3.44E-06	9.63E-05	OK
ATP5D	112.6237686	-6.605420347	1.423341941	3.47E-06	9.69E-05	OK
METTL5	118.9691673	-6.620567286	1.426876779	3.49E-06	9.70E-05	OK
IQCF3	21.82469879	7.336293542	1.581489215	3.50E-06	9.73E-05	OK
YWHAH	131.0188481	-6.645753932	1.433128427	3.53E-06	9.78E-05	OK
UCP3	176.7804681	6.709799708	1.448487742	3.62E-06	9.94E-05	OK
GAREM	47.39786111	6.655896767	1.436844469	3.62E-06	9.94E-05	OK
CXCR6	172.5280148	-6.716886253	1.449841258	3.61E-06	9.94E-05	OK
TRIM13	107.3920758	-6.582394143	1.42175588	3.66E-06	1.00E-04	OK
CNGB1	23.47968386	6.873828317	1.485612169	3.71E-06	1.01E-04	OK
FAM96B	136.6031834	-6.648624073	1.436948254	3.71E-06	1.01E-04	OK
ATP5G1	148.6085067	-5.608371218	1.212104451	3.71E-06	1.01E-04	OK
PRND	47.56759028	6.120423438	1.323150928	3.73E-06	1.01E-04	OK
DERL1	131.3142276	-6.630717401	1.435603772	3.86E-06	1.04E-04	OK
SLC5A9	11.90424363	7.283630554	1.577889895	3.91E-06	1.05E-04	OK
GPS1	104.8135925	-6.563583474	1.422041299	3.92E-06	1.05E-04	OK
KDR	55.51583251	6.593758599	1.42857358	3.92E-06	1.05E-04	OK
LOC100128675	38.41872215	7.317973141	1.586723832	3.99E-06	1.07E-04	OK
SNCAIP	44.42421431	7.320174299	1.587245183	3.99E-06	1.07E-04	OK
MGAT4C	32.15166376	6.847261822	1.485267507	4.02E-06	1.07E-04	OK
PWP1	211.137695	-5.1075974	1.108760365	4.09E-06	1.08E-04	OK
SLC35F4	48.46906363	6.567588142	1.425564524	4.09E-06	1.08E-04	OK
PTPRT	33.5977193	6.737670505	1.462421256	4.08E-06	1.08E-04	OK
LOC441204	41.01916266	7.312716131	1.587397843	4.09E-06	1.08E-04	OK
FOXI2	22.53445435	6.029261213	1.309119814	4.11E-06	1.08E-04	OK
NAA20	180.7490996	-6.704588114	1.455898015	4.12E-06	1.08E-04	OK
TNFSF10	129.7412499	-5.157903535	1.120123379	4.13E-06	1.08E-04	OK
LOC440563	14.2491335	7.274271683	1.580907987	4.20E-06	1.10E-04	OK
TFG	99.00008622	-6.535331705	1.420192374	4.19E-06	1.10E-04	OK
FYN	798.1790129	-4.504920345	0.979694123	4.26E-06	1.11E-04	OK
PTPRG	55.00133589	7.018939744	1.526722976	4.28E-06	1.11E-04	OK
YARS	305.4015167	-5.170940906	1.126136898	4.40E-06	1.12E-04	OK
CAPN2	113.1994202	-6.566841899	1.429841948	4.38E-06	1.12E-04	OK
PHLDA1	175.874705	-6.685993477	1.455965096	4.39E-06	1.12E-04	OK
IMP4	128.2087118	-6.601193155	1.437569083	4.39E-06	1.12E-04	OK
MUC13	23.46506062	7.044112212	1.533494989	4.36E-06	1.12E-04	OK
PARL	133.8989571	-6.613539183	1.440122844	4.38E-06	1.12E-04	OK
GFRA2	14.19950087	6.937544253	1.510642431	4.38E-06	1.12E-04	OK
FLJ41350	31.16473091	7.281180635	1.588157921	4.55E-06	1.15E-04	OK
LOC100132078	25.25175824	7.275835324	1.58707831	4.55E-06	1.15E-04	OK
JAGN1	115.0017257	-6.564298142	1.431897327	4.55E-06	1.15E-04	OK
EIF2A	105.0843663	-6.539910321	1.426030665	4.52E-06	1.15E-04	OK
ABCF2	147.8174158	-6.633873945	1.446907961	4.54E-06	1.15E-04	OK
PDCL3	167.9811401	-5.002982795	1.091909505	4.61E-06	1.16E-04	OK
TSFM	115.1986178	-6.561616436	1.43248605	4.64E-06	1.16E-04	OK
C10orf120	49.85879951	6.857469973	1.497242383	4.65E-06	1.16E-04	OK
MRPL42	133.3616903	-6.600326309	1.441672324	4.69E-06	1.17E-04	OK
SOST	19.31564901	6.997559333	1.528596368	4.70E-06	1.17E-04	OK
TMEM14C	112.2810206	-6.552531364	1.431174724	4.68E-06	1.17E-04	OK
FIS1	100.5042837	-6.520881852	1.424149804	4.68E-06	1.17E-04	OK
PPP6C	115.7047093	-6.559531947	1.433263111	4.72E-06	1.17E-04	OK
ZBTB8OS	111.5547457	-6.54805113	1.431174777	4.76E-06	1.17E-04	OK
CCNC	113.8973006	-6.553821645	1.432484456	4.76E-06	1.17E-04	OK
TOMM20	99.60479869	-6.514567492	1.42415617	4.78E-06	1.18E-04	OK
TCEA1	112.5625806	-6.547822603	1.432159733	4.83E-06	1.19E-04	OK
ZBED2	103.2044821	-6.521438031	1.426956785	4.87E-06	1.19E-04	OK
BANF1	161.7216439	-4.664562179	1.020869908	4.90E-06	1.19E-04	OK
NDUFA5	121.4418983	-6.567172033	1.437123762	4.89E-06	1.19E-04	OK
FLT3	10.93660133	7.222611787	1.581453127	4.95E-06	1.20E-04	OK
NRXN1	37.90770833	6.83036195	1.495889	4.97E-06	1.20E-04	OK
CNPY3	118.6084494	-6.557870324	1.436094917	4.96E-06	1.20E-04	OK
C1GALT1C1	100.9626434	-6.51136153	1.426144798	4.98E-06	1.20E-04	OK
PCSK9	18.9874171	7.245044823	1.587221369	5.00E-06	1.20E-04	OK
WT1-AS	18.9874171	7.245044823	1.587221369	5.00E-06	1.20E-04	OK
GUCY2EP	23.11896066	6.811327415	1.493563401	5.10E-06	1.22E-04	OK
SLCO1B3	23.11896066	6.811327415	1.493563401	5.10E-06	1.22E-04	OK
DNPH1	134.4871303	-6.586640752	1.444520843	5.12E-06	1.22E-04	OK
GOT2	115.7570742	-6.541682853	1.436023456	5.23E-06	1.25E-04	OK
SCAND1	115.7638417	-6.540464965	1.436215636	5.26E-06	1.25E-04	OK
IDH3A	119.1341239	-6.546792879	1.438220674	5.31E-06	1.26E-04	OK
MMP2	12.39373914	6.884399637	1.512408382	5.32E-06	1.26E-04	OK
CHRAC1	113.7264525	-6.534253732	1.435311169	5.30E-06	1.26E-04	OK
PSMB5	111.4491014	-6.526821478	1.434328834	5.35E-06	1.26E-04	OK
MRPS9	119.3292699	-5.823022308	1.280065878	5.39E-06	1.27E-04	OK
CCDC47	97.44789405	-6.486615616	1.42616149	5.41E-06	1.27E-04	OK
DBF4	95.97819929	-6.481850356	1.425242406	5.42E-06	1.27E-04	OK
ZNRD1	98.98460945	-6.489982056	1.427346181	5.44E-06	1.27E-04	OK
CSNK1D	111.4683081	-5.312945278	1.168733217	5.47E-06	1.28E-04	OK
MYC	109.8871597	-6.517331498	1.434298295	5.52E-06	1.29E-04	OK
SMAD9	37.33655257	7.230525673	1.591989345	5.58E-06	1.30E-04	OK
ZNF594	69.99802181	6.804309087	1.499079335	5.65E-06	1.31E-04	OK
SLC26A8	39.36955739	6.838580219	1.506581458	5.65E-06	1.31E-04	OK
CD2	2276.230386	-5.295193967	1.167731376	5.77E-06	1.33E-04	OK
SF3B2	93.98239793	-6.463195499	1.425878326	5.82E-06	1.34E-04	OK
MGAM	78.37192066	6.608356015	1.457813721	5.81E-06	1.34E-04	OK
COL5A2	24.60726185	6.458577539	1.425382969	5.87E-06	1.35E-04	OK
FAM151B	13.25948339	7.190980197	1.587349971	5.89E-06	1.35E-04	OK
UFD1L	179.1243394	-6.633923309	1.464852066	5.93E-06	1.36E-04	OK
UAP1	111.9427236	-6.508003623	1.437661607	5.99E-06	1.36E-04	OK
TMEM126B	94.71620189	-6.461112407	1.427069088	5.97E-06	1.36E-04	OK
CCDC135	18.80720068	6.531805371	1.443213088	6.01E-06	1.36E-04	OK
IMPDH2	123.6363845	-6.534706248	1.443797884	6.01E-06	1.36E-04	OK
DCLK2	18.77260756	6.953103181	1.536059178	5.99E-06	1.36E-04	OK
NAGK	98.02741303	-6.467710782	1.429785409	6.08E-06	1.37E-04	OK
SLC35A4	105.9579778	-6.490187532	1.434631483	6.07E-06	1.37E-04	OK
PTCHD2	48.76928689	6.831778762	1.511249454	6.17E-06	1.38E-04	OK
ECHS1	112.0201752	-6.502439455	1.438577654	6.18E-06	1.38E-04	OK
POLD2	126.0632372	-6.534513858	1.445772419	6.19E-06	1.38E-04	OK
AURKAIP1	133.74939	-6.545867301	1.449944345	6.34E-06	1.41E-04	OK
MFSD5	92.63271542	-6.444211522	1.427297167	6.33E-06	1.41E-04	OK
TLR3	36.97582937	7.196562802	1.594031196	6.34E-06	1.41E-04	OK
BRIX1	178.3196006	-6.617909064	1.466650522	6.41E-06	1.42E-04	OK
ARMC12	35.72949988	7.039263828	1.559910493	6.40E-06	1.42E-04	OK
GUCY1A2	144.3283835	7.113299548	1.578732431	6.62E-06	1.45E-04	OK
ACSS3	13.52768711	7.162684265	1.589468591	6.60E-06	1.45E-04	OK
ICAM2	153.491229	-6.574148676	1.459029849	6.61E-06	1.45E-04	OK
ABCA12	57.88490623	6.000803198	1.331887269	6.62E-06	1.45E-04	OK
ALPPL2	13.52768711	7.162684265	1.589468591	6.60E-06	1.45E-04	OK
SVIP	93.24246607	-6.437252503	1.429123507	6.66E-06	1.46E-04	OK
POLR2I	99.37639166	-6.455048304	1.433242255	6.67E-06	1.46E-04	OK
COPS4	129.0768109	-6.526721293	1.449260298	6.68E-06	1.46E-04	OK
USH2A	44.88874754	6.340883935	1.409363776	6.82E-06	1.48E-04	OK
CLCNKB	28.15484035	6.977977282	1.551185453	6.84E-06	1.48E-04	OK
LRP2	26.55648649	5.795504206	1.288604421	6.88E-06	1.49E-04	OK
JKAMP	96.47076013	-6.439654561	1.432452747	6.94E-06	1.50E-04	OK
MCMBP	107.9077575	-6.469500402	1.439711697	7.00E-06	1.51E-04	OK
COPS8	119.4251939	-6.495356574	1.446173032	7.08E-06	1.52E-04	OK
RUVBL2	109.7040527	-6.47155619	1.441107859	7.10E-06	1.52E-04	OK
RILPL2	96.88179898	-6.435680015	1.433533032	7.14E-06	1.53E-04	OK
THOC7	127.0375107	-6.508826873	1.450319868	7.19E-06	1.54E-04	OK
MAP3K8	91.60002464	-6.417772995	1.430258516	7.22E-06	1.54E-04	OK
SMC3	101.1321375	-6.445254746	1.436631374	7.24E-06	1.54E-04	OK
TSPAN3	99.70918073	-6.440497162	1.435862589	7.28E-06	1.55E-04	OK
TRABD2B	149.77174	6.987369444	1.558320237	7.33E-06	1.55E-04	OK
DR1	94.16163533	-6.42301226	1.432442892	7.33E-06	1.55E-04	OK
NR1H2	92.56379092	-6.417991176	1.431372306	7.33E-06	1.55E-04	OK
S1PR1	136.6870239	-6.520737011	1.455694682	7.48E-06	1.58E-04	OK
GRHPR	94.91932391	-6.417450905	1.434182442	7.65E-06	1.61E-04	OK
YIPF3	94.35864375	-6.413804128	1.434114876	7.74E-06	1.63E-04	OK
C16orf90	24.35462762	7.136333451	1.596517043	7.82E-06	1.64E-04	OK
TMEM14B	231.193933	-4.941130759	1.105626427	7.86E-06	1.64E-04	OK
TMCC2	17.33148234	6.876328858	1.538881199	7.88E-06	1.65E-04	OK
RRN3	91.08105458	-6.399857062	1.43247422	7.91E-06	1.65E-04	OK
CYSTM1	123.4702416	-6.483327096	1.45126592	7.92E-06	1.65E-04	OK
A1CF	30.70786522	6.710953454	1.502724128	7.97E-06	1.66E-04	OK
SLC12A3	17.15221561	6.843484265	1.533679557	8.11E-06	1.67E-04	OK
DSG3	93.98141305	6.868603382	1.539159045	8.10E-06	1.67E-04	OK
LMAN1	97.88574217	-6.415777367	1.43773773	8.10E-06	1.67E-04	OK
HIGD2A	94.76177389	-6.406330687	1.435745588	8.12E-06	1.67E-04	OK
EIF3J	130.9096269	-6.492147634	1.455678452	8.20E-06	1.69E-04	OK
MLX	90.91104333	-6.391458122	1.433600072	8.26E-06	1.70E-04	OK
USP10	85.97302586	-6.374448216	1.430166568	8.31E-06	1.70E-04	OK
SLC47A2	44.43107477	6.921998478	1.553611919	8.37E-06	1.71E-04	OK
SRP68	87.15174337	-6.376802972	1.431297028	8.38E-06	1.71E-04	OK
SPIN3	15.9032128	6.580324864	1.477031377	8.39E-06	1.71E-04	OK
GCK	24.16958866	7.116624342	1.597659499	8.41E-06	1.71E-04	OK
SCP2	155.5158771	-5.088706633	1.14276943	8.47E-06	1.72E-04	OK
GNL2	147.1378239	-6.514689985	1.463503913	8.53E-06	1.72E-04	OK
GPR161	90.24983321	6.959000185	1.56337154	8.54E-06	1.72E-04	OK
AVPR1A	29.9032799	5.97929176	1.343063575	8.51E-06	1.72E-04	OK
GTF2H5	87.97226185	-6.376499501	1.432377156	8.52E-06	1.72E-04	OK
NUP93	84.69034242	-6.363879709	1.430189974	8.60E-06	1.73E-04	OK
CACFD1	14.58747068	7.102371149	1.597062096	8.70E-06	1.75E-04	OK
LRRC71	21.31029917	7.105814002	1.598005934	8.72E-06	1.75E-04	OK
USP8	106.5226183	-6.425002352	1.445145655	8.75E-06	1.75E-04	OK
CEBPZ	114.6139154	-6.443301188	1.44980918	8.82E-06	1.76E-04	OK
C11orf73	84.2583205	-6.355878011	1.43090546	8.92E-06	1.78E-04	OK
LOC440704	16.59402336	7.093403095	1.597124237	8.94E-06	1.78E-04	OK
FAM22D	49.0606237	7.104050817	1.599972617	8.99E-06	1.78E-04	OK
CTSA	109.1486925	-6.426845273	1.447351983	8.98E-06	1.78E-04	OK
VRK3	91.81507574	-6.377857503	1.43681348	9.04E-06	1.79E-04	OK
RRP36	87.02266543	-6.362858087	1.433354869	9.03E-06	1.79E-04	OK
ATG4B	87.65688667	-6.361954835	1.434294059	9.18E-06	1.81E-04	OK
PLEKHA6	44.07840123	6.677269069	1.50576885	9.23E-06	1.81E-04	OK
TGFB1I1	14.62410172	6.804847146	1.534621201	9.24E-06	1.81E-04	OK
ASNS	100.1065348	-6.398144784	1.442822342	9.23E-06	1.81E-04	OK
PSPC1	94.41385564	-6.381011483	1.439307707	9.28E-06	1.82E-04	OK
EXOSC7	88.7336142	-6.362478096	1.435543282	9.33E-06	1.82E-04	OK
FAM186A	46.34245803	6.374106912	1.438453026	9.37E-06	1.83E-04	OK
CACNA1E	19.0140517	6.268030188	1.415016772	9.44E-06	1.83E-04	OK
SLN	10.10062766	7.063051538	1.594289476	9.41E-06	1.83E-04	OK
ARAP2	98.31256216	-6.389142737	1.442317505	9.43E-06	1.83E-04	OK
LMBRD1	89.0500767	-6.359458529	1.436405176	9.54E-06	1.85E-04	OK
DDX24	366.7733577	-5.030603621	1.136502692	9.58E-06	1.85E-04	OK
ADRBK2	101.6281883	6.462607627	1.46032721	9.62E-06	1.86E-04	OK
VAMP3	87.30439897	-6.351152474	1.435570067	9.68E-06	1.86E-04	OK
ATP8B5P	46.09255464	5.945034682	1.34502918	9.87E-06	1.90E-04	OK
PRSS23	99.52157558	-6.382735061	1.444578119	9.94E-06	1.91E-04	OK
USP11	82.07228555	-6.32807116	1.432451754	9.98E-06	1.91E-04	OK
PBDC1	122.2758558	-6.434876866	1.457425439	1.01E-05	1.93E-04	OK
TNFRSF9	1168.275557	-5.629676514	1.275351831	1.01E-05	1.93E-04	OK
DNAH2	59.58252795	6.053580561	1.371349811	1.01E-05	1.93E-04	OK
CUTC	92.77653158	-6.355066146	1.441489882	1.04E-05	1.97E-04	OK
KRT77	14.1195667	6.337268805	1.437278935	1.04E-05	1.97E-04	OK
VPS36	81.28122344	-6.316125765	1.433295974	1.05E-05	1.97E-04	OK
CIAPIN1	104.02715	-6.385423986	1.448722499	1.05E-05	1.97E-04	OK
AMZ2	86.64370671	-6.334720513	1.437347019	1.05E-05	1.97E-04	OK
MRPL54	89.43733781	-6.343108351	1.439449465	1.05E-05	1.97E-04	OK
TTN	456.3583223	3.80127947	0.862625723	1.05E-05	1.97E-04	OK
CAND2	50.93289792	6.192681264	1.40482163	1.04E-05	1.97E-04	OK
MOK	14.35804377	6.754824693	1.533331619	1.06E-05	1.98E-04	OK
UACA	57.70314347	6.755291728	1.533716913	1.06E-05	1.98E-04	OK
DDX50	102.5114078	-6.378344362	1.448298529	1.06E-05	1.99E-04	OK
IDH3G	103.5719049	-6.380058786	1.449089556	1.07E-05	1.99E-04	OK
LOC339442	67.09753984	7.054784112	1.602861164	1.08E-05	2.00E-04	OK
HTR6	20.02108282	7.046127181	1.601689703	1.09E-05	2.02E-04	OK
NDUFC2	101.3140229	-6.370104732	1.448348094	1.09E-05	2.03E-04	OK
THAP11	99.63690998	-6.363646976	1.447619911	1.10E-05	2.04E-04	OK
AOX1	25.79641212	5.442904248	1.238488521	1.11E-05	2.05E-04	OK
C8orf33	84.73182953	-6.317981538	1.437573919	1.11E-05	2.05E-04	OK
TARDBP	84.50525275	-6.316161587	1.437572178	1.11E-05	2.05E-04	OK
6-Mar	86.49430506	-6.323026067	1.439007853	1.11E-05	2.05E-04	OK
EPPK1	17.64645266	5.496827812	1.251006901	1.11E-05	2.05E-04	OK
HSD3B1	17.00053318	6.3956447	1.45675529	1.13E-05	2.08E-04	OK
RAD51AP1	47.99269915	6.944701986	1.582923866	1.15E-05	2.10E-04	OK
TSGA10	23.06578025	5.49328003	1.252151321	1.15E-05	2.10E-04	OK
SNX6	243.9507962	-5.225650819	1.191357651	1.15E-05	2.10E-04	OK
LOC100129034	94.00373117	-5.573037227	1.270605875	1.15E-05	2.10E-04	OK
MRPL13	153.0009298	-5.282301458	1.204453901	1.16E-05	2.10E-04	OK
SLC24A4	85.3005976	6.546575761	1.492982213	1.16E-05	2.11E-04	OK
S1PR4	134.9834745	-6.430932546	1.46738381	1.17E-05	2.13E-04	OK
LOC152217	88.6201314	-6.318881085	1.442268011	1.18E-05	2.14E-04	OK
MBD4	80.84191761	-6.292334803	1.436518776	1.19E-05	2.14E-04	OK
KRT80	12.80624072	7.012409759	1.601230861	1.19E-05	2.14E-04	OK
CCNG1	84.96601968	-6.305818138	1.439803142	1.19E-05	2.14E-04	OK
MTERFD2	100.1454745	-6.34976043	1.450257663	1.20E-05	2.15E-04	OK
NUBP1	106.3245297	-6.365289561	1.453961924	1.20E-05	2.15E-04	OK
H2AFY	149.7696068	-6.451140271	1.474043878	1.21E-05	2.16E-04	OK
SRRM1	196.2653772	-5.52887328	1.263659164	1.21E-05	2.16E-04	OK
LONRF2	57.43088283	6.690772411	1.529135618	1.21E-05	2.16E-04	OK
DDT	89.06538017	-6.315016317	1.443405882	1.21E-05	2.16E-04	OK
LCK	491.8775886	-4.513025415	1.031950787	1.22E-05	2.18E-04	OK
NDUFB5	94.99584408	-6.329837171	1.447872591	1.23E-05	2.19E-04	OK
VTI1B	86.09663571	-6.301337821	1.441931351	1.24E-05	2.20E-04	OK
ZNF259	113.411401	-6.367612873	1.459984068	1.29E-05	2.29E-04	OK
PPP1R2	275.7641402	-4.846775276	1.111375508	1.29E-05	2.29E-04	OK
MAGOH	98.55087108	-6.329915783	1.451634746	1.30E-05	2.29E-04	OK
DIMT1	118.7348347	-6.37684888	1.463062965	1.31E-05	2.31E-04	OK
KIF5C	205.7164357	5.843808665	1.340964421	1.31E-05	2.31E-04	OK
EIF3M	453.1294722	-5.239807014	1.203395402	1.34E-05	2.35E-04	OK
WDR45	82.59439414	-6.275970475	1.441469409	1.34E-05	2.35E-04	OK
C14orf1	132.2755252	-6.398578805	1.470106161	1.35E-05	2.36E-04	OK
UTP18	121.0158275	-6.375576222	1.465064631	1.35E-05	2.36E-04	OK
MRPL50	96.46673109	-6.316421635	1.451508085	1.35E-05	2.36E-04	OK
IFNGR1	161.4785643	-4.767166912	1.095781091	1.36E-05	2.37E-04	OK
FIBP	77.20647529	-6.253550258	1.437669628	1.36E-05	2.37E-04	OK
EDN2	56.25810148	6.899148228	1.586281769	1.37E-05	2.37E-04	OK
KIAA1430	87.42606969	-6.287354038	1.445756168	1.37E-05	2.37E-04	OK
RHNO1	87.52445354	-6.287189218	1.445902406	1.37E-05	2.37E-04	OK
CDK4	139.4213926	-6.407589408	1.473659309	1.37E-05	2.37E-04	OK
BCL2L15	28.19591914	6.389235022	1.469815735	1.38E-05	2.38E-04	OK
E2F4	80.34491037	-6.262191388	1.440661374	1.38E-05	2.38E-04	OK
SORBS1	59.50981097	6.693494216	1.540296034	1.39E-05	2.39E-04	OK
COL24A1	52.33288144	6.683050302	1.538211607	1.39E-05	2.39E-04	OK
RNF6	76.32725389	-6.246371664	1.437559063	1.39E-05	2.39E-04	OK
MBIP	85.63578228	-6.276754002	1.445221469	1.40E-05	2.39E-04	OK
MRPS23	120.295069	-6.366550172	1.465805122	1.40E-05	2.39E-04	OK
SEMA3F	25.51231388	6.341328408	1.459795455	1.40E-05	2.39E-04	OK
DNAJC19	90.08516487	-6.291245593	1.448303091	1.40E-05	2.39E-04	OK
DPM2	77.29197733	-6.248322765	1.43863372	1.40E-05	2.39E-04	OK
OASL	91.94556439	-6.295341859	1.449798945	1.41E-05	2.39E-04	OK
PPIL1	84.34733681	-6.27176893	1.444389031	1.41E-05	2.39E-04	OK
MED8	84.72534797	-6.271945314	1.44483822	1.42E-05	2.40E-04	OK
ILKAP	91.11116681	-6.290910629	1.449535045	1.43E-05	2.41E-04	OK
NUP107	88.09497171	-6.28086246	1.447571652	1.43E-05	2.41E-04	OK
GSS	83.3516273	-6.265333944	1.444134285	1.43E-05	2.41E-04	OK
LOC388796	95.31997599	-6.301689871	1.452534737	1.44E-05	2.41E-04	OK
MRPL48	88.19789975	-6.279589418	1.44789408	1.44E-05	2.43E-04	OK
JPH4	35.82474007	6.858520397	1.581631584	1.45E-05	2.43E-04	OK
CACNA1B	12.68696166	6.108659501	1.408830541	1.45E-05	2.43E-04	OK
SRPK1	76.77395372	-6.239287729	1.43934725	1.46E-05	2.44E-04	OK
MRPS10	84.64654213	-6.266465164	1.445598822	1.46E-05	2.44E-04	OK
C6orf222	13.36443296	6.668798488	1.538698867	1.46E-05	2.44E-04	OK
MRPS28	97.12317533	-6.300816269	1.45457272	1.48E-05	2.46E-04	OK
AZI2	78.49216084	-6.240291935	1.441613199	1.50E-05	2.49E-04	OK
NDUFAF4	101.2210702	-6.309000519	1.457493137	1.50E-05	2.49E-04	OK
MRPS36	95.73502506	-6.293065319	1.454289653	1.51E-05	2.50E-04	OK
DNAJC21	81.59001822	-6.24857725	1.444486363	1.52E-05	2.51E-04	OK
LRRC56	48.58281119	6.6232613	1.531860022	1.53E-05	2.53E-04	OK
NOB1	86.36349297	-6.262702319	1.448313916	1.53E-05	2.53E-04	OK
WDR46	112.1457498	-6.331146042	1.464256371	1.53E-05	2.53E-04	OK
APMAP	214.7742082	-4.483069915	1.037226156	1.55E-05	2.54E-04	OK
DUSP12	85.85055843	-6.258329526	1.448367859	1.55E-05	2.55E-04	OK
PMF1	112.8110699	-6.328829351	1.465165352	1.56E-05	2.56E-04	OK
CCBL2	77.79406753	-6.228473974	1.44252961	1.58E-05	2.56E-04	OK
GGPS1	77.41475113	-6.226449106	1.44231905	1.58E-05	2.56E-04	OK
KCNA1	26.25356267	5.462226873	1.264897452	1.57E-05	2.56E-04	OK
MRPL38	75.61713049	-6.220482237	1.44070262	1.58E-05	2.56E-04	OK
ENGASE	68.89788717	6.824012042	1.580035911	1.57E-05	2.56E-04	OK
TGM4	31.59192303	6.469984832	1.498721978	1.58E-05	2.56E-04	OK
TMPRSS11D	23.13320569	6.468887632	1.498484799	1.58E-05	2.56E-04	OK
FRMPD4	23.25522883	6.173290199	1.430070963	1.58E-05	2.56E-04	OK
DUT	77.46172654	-6.224323936	1.44272696	1.60E-05	2.59E-04	OK
HCN1	97.2386618	5.30960787	1.230813637	1.60E-05	2.59E-04	OK
MRPL15	109.8878987	-6.316718169	1.464412679	1.61E-05	2.59E-04	OK
MRPL51	214.5006164	-5.218246993	1.210328314	1.62E-05	2.61E-04	OK
PFDN4	88.46961185	-6.258200605	1.451530069	1.62E-05	2.61E-04	OK
TIMM10	122.8242609	-6.341818574	1.471329173	1.63E-05	2.61E-04	OK
MRPS5	78.41855369	-6.224439984	1.444039535	1.63E-05	2.61E-04	OK
WDR43	125.8014242	-6.347132363	1.472792415	1.64E-05	2.61E-04	OK
PTPRG-AS1	25.09337057	6.759246829	1.568399864	1.64E-05	2.61E-04	OK
DNAJC9	81.1503824	-6.231154695	1.44665978	1.65E-05	2.63E-04	OK
GPR26	64.58232271	6.59884335	1.532068329	1.65E-05	2.63E-04	OK
SPATA22	36.445526	6.732501424	1.563617054	1.66E-05	2.65E-04	OK
ZNF729	17.90524752	6.92766194	1.609698585	1.68E-05	2.66E-04	OK
PDHA1	100.737405	-6.285595134	1.460526587	1.68E-05	2.66E-04	OK
MTFP1	75.45846984	-6.207584262	1.442543687	1.68E-05	2.67E-04	OK
GRM4	12.44551752	6.916555937	1.608742349	1.71E-05	2.71E-04	OK
POLR2J	102.1124212	-5.166248273	1.201686332	1.71E-05	2.71E-04	OK
FAM60A	93.64641659	-5.082347538	1.182370957	1.72E-05	2.71E-04	OK
RNASEH2B	99.80736658	-6.273910727	1.461357819	1.76E-05	2.77E-04	OK
CDC42EP3	177.4220698	-5.191535932	1.209278812	1.76E-05	2.77E-04	OK
MRPL34	76.86138311	-6.203281326	1.445241321	1.77E-05	2.78E-04	OK
COMMD1	83.61725937	-6.225592977	1.450705803	1.78E-05	2.78E-04	OK
NFIL3	89.7037053	-6.243491424	1.455224346	1.78E-05	2.79E-04	OK
ZFAND6	169.0927007	-5.143359949	1.199130179	1.79E-05	2.80E-04	OK
EVPL	39.3447611	6.437398203	1.500778749	1.79E-05	2.80E-04	OK
ALG3	96.23546435	-6.258415773	1.460064141	1.82E-05	2.83E-04	OK
RBM7	89.22811165	-6.236606663	1.455738498	1.83E-05	2.85E-04	OK
SNUPN	77.72350394	-6.19952382	1.447041029	1.83E-05	2.85E-04	OK
NDUFA10	97.25677096	-6.259210896	1.460998614	1.83E-05	2.85E-04	OK
NFYB	91.02517684	-6.241180536	1.457071865	1.84E-05	2.85E-04	OK
PAPLN	43.64031622	6.302991246	1.471700846	1.85E-05	2.86E-04	OK
LSM2	79.11925593	-6.199765091	1.448909141	1.88E-05	2.90E-04	OK
LINS	87.70006143	-6.22690657	1.45545925	1.88E-05	2.91E-04	OK
EMG1	132.0414351	-6.326744251	1.480099148	1.92E-05	2.95E-04	OK
NME1	175.2666535	-6.392772924	1.495591742	1.92E-05	2.95E-04	OK
DCXR	84.50447504	-6.213492716	1.453694751	1.92E-05	2.95E-04	OK
ACO2	102.6359737	-5.590687451	1.308926081	1.94E-05	2.98E-04	OK
MRPL17	87.49415737	-6.219153527	1.456406551	1.95E-05	2.99E-04	OK
CCDC37	26.87520172	6.886116492	1.612593918	1.95E-05	2.99E-04	OK
NUDCD2	83.85270897	-6.206635652	1.453952314	1.97E-05	3.00E-04	OK
ZNHIT3	93.94953822	-6.225862739	1.462578693	2.07E-05	3.16E-04	OK
GBA2	207.7315393	3.746663096	0.880205255	2.08E-05	3.16E-04	OK
TMEM216	76.81402038	-6.170654574	1.450358098	2.09E-05	3.18E-04	OK
MAD2L1BP	95.28006346	-6.227762871	1.46368614	2.09E-05	3.18E-04	OK
UFC1	189.4409988	-4.933044246	1.159797925	2.11E-05	3.19E-04	OK
CASP8	186.8213507	-5.966695688	1.403122562	2.11E-05	3.20E-04	OK
SMIM15	70.15145059	-6.143942114	1.444795971	2.11E-05	3.20E-04	OK
DNAJC8	413.9015075	-5.254314857	1.236146047	2.13E-05	3.21E-04	OK
PTPRB	55.26194018	6.038758317	1.420610659	2.13E-05	3.21E-04	OK
RQCD1	80.9436783	-6.181671092	1.454159367	2.13E-05	3.21E-04	OK
ABCA8	24.0382396	5.501477039	1.294937566	2.15E-05	3.23E-04	OK
TFIP11	71.40213719	-6.145406086	1.446498603	2.15E-05	3.23E-04	OK
ZBTB8B	28.18687138	6.363984921	1.499590096	2.20E-05	3.28E-04	OK
DUSP10	90.0928818	-6.203899084	1.461709585	2.19E-05	3.28E-04	OK
THOC1	137.6490012	-6.308281462	1.486378433	2.20E-05	3.28E-04	OK
PPARGC1B	130.8146655	5.852882071	1.379094581	2.20E-05	3.28E-04	OK
PDCD6IP	106.5884933	-5.190693362	1.223838775	2.22E-05	3.32E-04	OK
SLC25A32	75.15714363	-6.152952295	1.450834036	2.23E-05	3.32E-04	OK
SCAMP2	117.6035911	-6.266205519	1.478136881	2.24E-05	3.34E-04	OK
LGALS12	60.11799058	5.765326197	1.360381579	2.25E-05	3.35E-04	OK
SUV420H1	71.29270706	-6.1357812	1.447881112	2.26E-05	3.35E-04	OK
ELP5	68.08156195	-6.120867119	1.44523305	2.28E-05	3.38E-04	OK
FASTKD2	84.40755757	-6.178977516	1.458911789	2.28E-05	3.38E-04	OK
ZCCHC10	81.71654467	-6.168203695	1.457244887	2.31E-05	3.41E-04	OK
CWC25	84.27455882	-6.174904744	1.459377811	2.32E-05	3.43E-04	OK
SH3RF2	43.87555585	6.751596365	1.595748326	2.33E-05	3.43E-04	OK
ACAT2	96.18623343	-6.206522227	1.467798584	2.35E-05	3.46E-04	OK
MTMR14	67.90614208	-6.113164551	1.446200192	2.37E-05	3.48E-04	OK
TRAPPC4	147.2768798	-6.302641251	1.493025784	2.43E-05	3.56E-04	OK
GFI1	80.27321833	-6.151965185	1.45792006	2.45E-05	3.59E-04	OK
LOC646214	58.43737982	5.356561868	1.270148327	2.47E-05	3.62E-04	OK
DNAJC10	83.53402928	-6.159169458	1.460899655	2.49E-05	3.63E-04	OK
SUCLG1	67.00799501	-6.099475977	1.44695542	2.49E-05	3.64E-04	OK
MRPS26	85.20834261	-6.163097648	1.46231115	2.50E-05	3.65E-04	OK
SRSF10	85.52465744	-6.160297691	1.463114449	2.55E-05	3.71E-04	OK
ARMC10	69.7010501	-6.105592947	1.450281134	2.55E-05	3.71E-04	OK
KRT76	46.90563927	6.804150572	1.616627272	2.57E-05	3.72E-04	OK
CIT	63.53199293	6.041872535	1.435491898	2.57E-05	3.72E-04	OK
SMU1	66.01850787	-6.089612625	1.446916702	2.57E-05	3.72E-04	OK
CSTF2	68.52673224	-6.099355193	1.449435335	2.58E-05	3.72E-04	OK
5-Mar	72.24103314	-6.112204114	1.453080808	2.59E-05	3.75E-04	OK
PCED1B-AS1	232.614628	-4.715945313	1.121729973	2.62E-05	3.78E-04	OK
AHNAK2	34.43068544	6.41312828	1.52549331	2.62E-05	3.78E-04	OK
BCCIP	279.6650052	-5.006878489	1.191125724	2.63E-05	3.78E-04	OK
MYOCD	14.98922772	5.955247617	1.417148209	2.64E-05	3.79E-04	OK
NCOA5	70.55458472	-6.102449115	1.452100645	2.64E-05	3.79E-04	OK
TVP23B	72.57213555	-6.107434632	1.454327692	2.68E-05	3.83E-04	OK
PTN	26.51447852	6.795007578	1.618140483	2.68E-05	3.83E-04	OK
FTSJ2	67.52725094	-6.086354644	1.449932647	2.70E-05	3.85E-04	OK
YIF1A	89.25481694	-6.159381313	1.467518826	2.70E-05	3.86E-04	OK
BCL3	83.42201284	-6.141688912	1.463449882	2.71E-05	3.86E-04	OK
ATOX1	69.53127991	-6.092944118	1.452047362	2.72E-05	3.86E-04	OK
CHCHD1	65.42077645	-6.075264826	1.448249333	2.73E-05	3.88E-04	OK
POLR2H	73.16126952	-6.103188304	1.455858563	2.76E-05	3.92E-04	OK
LSG1	65.25153408	-6.069254949	1.448943663	2.81E-05	3.98E-04	OK
PQLC3	86.33163115	-6.142517711	1.46676582	2.82E-05	3.99E-04	OK
SRSF9	346.5923458	-4.285735378	1.023577417	2.83E-05	4.00E-04	OK
MKKS	65.6902654	-6.065859337	1.45023223	2.88E-05	4.06E-04	OK
TBRG4	85.54450067	-6.135679691	1.466892891	2.88E-05	4.06E-04	OK
BRD7	78.78754265	-6.113468277	1.461971901	2.89E-05	4.08E-04	OK
COMMD3	65.3472618	-6.062553352	1.450196363	2.91E-05	4.09E-04	OK
CLEC2B	111.5651825	-5.213193881	1.247830813	2.94E-05	4.12E-04	OK
WASF3	63.09258478	6.595366655	1.578583313	2.94E-05	4.12E-04	OK
COL1A1	26.05625768	6.196692311	1.483167381	2.94E-05	4.12E-04	OK
DAZL	33.27961997	6.230042554	1.49206081	2.97E-05	4.16E-04	OK
APBB1	1042.284914	5.992528953	1.43559258	2.99E-05	4.18E-04	OK
ID3	70.70866778	-6.075821545	1.456585548	3.03E-05	4.23E-04	OK
SPSB3	70.23525151	-6.072995482	1.456320182	3.04E-05	4.24E-04	OK
FRMD7	15.32530786	6.559463229	1.573418247	3.06E-05	4.25E-04	OK
TMX1	156.9349089	-6.265450509	1.503383331	3.08E-05	4.27E-04	OK
TIMMDC1	91.69584372	-6.139355958	1.473164222	3.08E-05	4.27E-04	OK
DPP7	71.38643486	-6.072550686	1.458115421	3.12E-05	4.32E-04	OK
LAMB3	49.09163773	6.600028296	1.585159612	3.13E-05	4.33E-04	OK
THUMPD1	67.78747396	-6.055870514	1.45525955	3.16E-05	4.36E-04	OK
TRMT6	65.60767322	-6.04725282	1.453109457	3.16E-05	4.36E-04	OK
CCDC136	53.75040344	6.740136215	1.619887548	3.17E-05	4.37E-04	OK
AP1M1	77.03326464	-5.325651697	1.281285137	3.23E-05	4.45E-04	OK
TUSC2	66.01241934	-6.042975154	1.454468174	3.26E-05	4.47E-04	OK
PPID	70.75819964	-6.060288004	1.459120236	3.28E-05	4.50E-04	OK
PDYN	25.95606329	6.729710047	1.622000478	3.34E-05	4.57E-04	OK
EPHA7	25.95606329	6.729710047	1.622000478	3.34E-05	4.57E-04	OK
PMPCB	184.3601637	-4.756488893	1.146468419	3.34E-05	4.57E-04	OK
CCNH	64.73551367	-6.031415331	1.45421647	3.36E-05	4.59E-04	OK
ZNHIT1	62.94521874	-6.023611309	1.452419652	3.36E-05	4.59E-04	OK
SCOC	86.2147608	-6.105095961	1.472294439	3.37E-05	4.60E-04	OK
MRPL11	89.28800892	-6.108988256	1.475118795	3.45E-05	4.69E-04	OK
PKD1L2	30.20698696	5.520633646	1.333054526	3.45E-05	4.69E-04	OK
ALOX15	94.25543298	6.523016134	1.574918856	3.45E-05	4.69E-04	OK
CMAS	82.14251482	-6.087123797	1.470232323	3.47E-05	4.70E-04	OK
FLJ16779	18.2823615	6.530788402	1.57755755	3.48E-05	4.70E-04	OK
SNX14	62.20759165	-6.013083005	1.452841392	3.49E-05	4.72E-04	OK
SKIV2L2	70.38392325	-6.045359834	1.460927187	3.50E-05	4.73E-04	OK
PRDX5	94.52519275	-5.048796655	1.220945978	3.55E-05	4.78E-04	OK
NIT2	67.46524738	-6.030521995	1.458804739	3.57E-05	4.80E-04	OK
TSPAN31	77.3837068	-6.065783915	1.467511984	3.57E-05	4.81E-04	OK
NGLY1	103.8427423	-6.137536865	1.485169691	3.59E-05	4.82E-04	OK
KLC1	74.72524899	-6.055627182	1.465521386	3.60E-05	4.82E-04	OK
DNAJC28	166.3152019	6.676792614	1.61605199	3.60E-05	4.83E-04	OK
SERPINA4	97.23057521	6.662474577	1.613293948	3.63E-05	4.86E-04	OK
PHACTR4	249.3296929	4.799781609	1.162340442	3.64E-05	4.86E-04	OK
NOS1	19.7328393	4.883963503	1.182834433	3.64E-05	4.86E-04	OK
SOX10	28.03827855	6.471152932	1.567626926	3.66E-05	4.88E-04	OK
ADPRHL2	77.71888962	-6.061533022	1.468602159	3.67E-05	4.88E-04	OK
COA6	82.95255391	-6.078061474	1.472580328	3.67E-05	4.88E-04	OK
CYB5R1	62.5069942	-6.003538698	1.454922433	3.69E-05	4.89E-04	OK
PITPNB	69.56242654	-6.032382578	1.461741866	3.68E-05	4.89E-04	OK
SOBP	147.4712879	6.641784066	1.609622735	3.69E-05	4.89E-04	OK
YPEL3	119.5826751	-6.16299435	1.494228536	3.71E-05	4.91E-04	OK
C3orf17	66.09320097	-6.016791162	1.458807018	3.72E-05	4.91E-04	OK
LYRM1	61.15636243	-5.995690343	1.453807219	3.72E-05	4.91E-04	OK
DLD	103.764903	-5.130957842	1.244513681	3.74E-05	4.93E-04	OK
UBA3	175.9263684	-4.699896089	1.140559735	3.78E-05	4.98E-04	OK
COPRS	71.79768218	-6.034157029	1.464758245	3.80E-05	4.99E-04	OK
MPHOSPH6	80.50936028	-6.06233426	1.472009795	3.82E-05	5.01E-04	OK
PRPSAP1	83.76995527	-6.071091984	1.474596418	3.84E-05	5.03E-04	OK
VTA1	99.78427226	-6.113438325	1.484974837	3.84E-05	5.03E-04	OK
SLC35B1	82.42532674	-6.066411362	1.473715534	3.85E-05	5.04E-04	OK
PRCC	60.34612013	-5.983983531	1.454253898	3.87E-05	5.06E-04	OK
MITD1	90.48350807	-5.428390118	1.31921798	3.87E-05	5.06E-04	OK
NDNL2	85.41107961	-6.072776598	1.476236431	3.89E-05	5.07E-04	OK
ZNF521	14.79514893	5.260386569	1.278693771	3.89E-05	5.07E-04	OK
UNC50	68.04769575	-6.01438626	1.462281432	3.91E-05	5.08E-04	OK
C20orf173	42.84255863	6.386020171	1.5525726	3.90E-05	5.08E-04	OK
PIGC	84.68508351	-6.069796096	1.47585374	3.91E-05	5.08E-04	OK
FAM103A1	70.64612735	-6.02286931	1.464855045	3.93E-05	5.10E-04	OK
CECR5	68.28152163	-6.012346609	1.46296704	3.96E-05	5.13E-04	OK
NRBF2	68.73344976	-6.011000343	1.463869811	4.02E-05	5.20E-04	OK
TMED3	70.31471829	-6.016862648	1.46531288	4.02E-05	5.20E-04	OK
SLIT3	122.9335502	6.491097749	1.581258348	4.04E-05	5.22E-04	OK
USP48	67.29275632	-6.004110887	1.462735843	4.05E-05	5.22E-04	OK
POLR3C	73.30133489	-6.024623272	1.468374044	4.08E-05	5.22E-04	OK
NFASC	54.21351518	6.304092623	1.536198655	4.07E-05	5.22E-04	OK
EFHA1	80.61599509	-4.887817427	1.191309652	4.08E-05	5.22E-04	OK
BLMH	60.40811027	-5.974606862	1.455898378	4.07E-05	5.22E-04	OK
NUP85	73.18199712	-6.024995113	1.468148791	4.06E-05	5.22E-04	OK
CCDC167	69.88948755	-6.012512131	1.465369031	4.08E-05	5.22E-04	OK
MRPL44	85.04295666	-6.060050777	1.477729017	4.12E-05	5.26E-04	OK
SURF1	62.38030577	-5.977926911	1.458853868	4.17E-05	5.33E-04	OK
MTIF3	71.39309993	-5.242132893	1.27968089	4.20E-05	5.34E-04	OK
HMGN1	269.9445484	-4.862151238	1.186894302	4.19E-05	5.34E-04	OK
NSDHL	73.61471848	-6.019831622	1.469550774	4.20E-05	5.34E-04	OK
CLTB	67.5653843	-5.996175119	1.464417275	4.23E-05	5.37E-04	OK
YRDC	85.22816608	-6.052505897	1.479062891	4.27E-05	5.42E-04	OK
ALX4	84.33181501	6.609293743	1.615157326	4.28E-05	5.42E-04	OK
LYRM2	72.08171661	-6.010407472	1.468871841	4.28E-05	5.42E-04	OK
LTV1	121.4369575	-6.134948237	1.499465264	4.29E-05	5.42E-04	OK
SCEL	11.72407113	6.65652875	1.628679598	4.37E-05	5.51E-04	OK
MRPL39	78.7695918	-6.028260776	1.475034369	4.37E-05	5.51E-04	OK
GABRR2	11.72407113	6.65652875	1.628679598	4.37E-05	5.51E-04	OK
PTTG1	65.71772198	-5.979928315	1.464085133	4.42E-05	5.56E-04	OK
HMG20B	59.52210185	-5.953111312	1.457790565	4.43E-05	5.57E-04	OK
DGKI	50.41801268	6.451716957	1.580111442	4.44E-05	5.58E-04	OK
SCN9A	21.33060086	6.28419818	1.539986447	4.49E-05	5.63E-04	OK
PLVAP	22.91173484	6.641292997	1.627617802	4.50E-05	5.63E-04	OK
GNAO1	38.19146436	6.063278337	1.486246615	4.51E-05	5.65E-04	OK
COIL	59.84206884	-5.95037087	1.458820715	4.53E-05	5.66E-04	OK
CNIH	189.4740252	-4.774753435	1.170977209	4.55E-05	5.68E-04	OK
SFXN1	115.2962884	-4.928439963	1.208907863	4.57E-05	5.70E-04	OK
EXOSC10	101.1948969	-4.555075497	1.117577424	4.58E-05	5.71E-04	OK
KREMEN1	717.0146455	6.431402751	1.578392916	4.61E-05	5.73E-04	OK
LOC401397	62.31002823	-5.957051884	1.46209612	4.61E-05	5.74E-04	OK
GAS1	48.88045121	6.623943397	1.62627333	4.64E-05	5.76E-04	OK
ZC3H14	71.99255781	-5.991882345	1.471621555	4.67E-05	5.79E-04	OK
BAG5	70.50021263	-5.985548505	1.470482224	4.69E-05	5.81E-04	OK
ZCCHC17	59.8151529	-5.941992422	1.460137352	4.71E-05	5.83E-04	OK
ZNF644	65.53241264	-5.964224075	1.466281971	4.75E-05	5.87E-04	OK
PDIA4	196.9988109	-4.506114802	1.10786148	4.75E-05	5.87E-04	OK
LINC00303	17.72336891	6.221354322	1.529943225	4.77E-05	5.89E-04	OK
PROSC	109.5744087	-6.084408699	1.49756094	4.85E-05	5.97E-04	OK
PRCP	59.92624518	-5.935976321	1.46131486	4.86E-05	5.98E-04	OK
TUBA1C	425.6681926	-4.266593485	1.050576718	4.88E-05	6.00E-04	OK
MPLKIP	60.77547187	-5.938488404	1.462418169	4.89E-05	6.00E-04	OK
PSMD5	62.05496422	-5.943761161	1.463795118	4.90E-05	6.00E-04	OK
DPH2	64.51260753	-5.952097115	1.466569958	4.94E-05	6.05E-04	OK
HLF	74.87765622	6.229582269	1.535310117	4.96E-05	6.07E-04	OK
PASK	99.51491922	-6.056966112	1.492873057	4.97E-05	6.07E-04	OK
ZNF135	24.7917698	6.368831987	1.570202767	4.99E-05	6.08E-04	OK
SEC23A	56.0978168	-5.912109963	1.458010155	5.02E-05	6.11E-04	OK
SLC45A2	64.75302818	6.596124524	1.62708285	5.04E-05	6.12E-04	OK
MAGT1	57.49443796	-5.918052766	1.459733135	5.03E-05	6.12E-04	OK
THOC3	61.58128717	-5.935369326	1.464332177	5.05E-05	6.13E-04	OK
DBN1	25.17140779	5.950408999	1.468679018	5.09E-05	6.17E-04	OK
CTNNA1	137.936026	-6.11981252	1.512236192	5.19E-05	6.29E-04	OK
CSMD1	70.7096226	6.097326735	1.506904871	5.20E-05	6.29E-04	OK
ZNF770	55.36726987	-5.900092939	1.458544222	5.23E-05	6.32E-04	OK
DCPS	55.41769045	-5.899089147	1.45880956	5.26E-05	6.34E-04	OK
DNAH7	35.4173953	6.025116661	1.489934277	5.26E-05	6.34E-04	OK
LOC100131257	63.32438044	6.535392673	1.616485772	5.28E-05	6.36E-04	OK
OSBP2	17.55876936	6.434018498	1.592249465	5.33E-05	6.40E-04	OK
CDKN2AIP	76.19207252	-5.978203164	1.479370976	5.32E-05	6.40E-04	OK
NCF4	78.56392736	-5.98448729	1.48140918	5.35E-05	6.42E-04	OK
VKORC1	126.2203016	-4.605131803	1.140138051	5.37E-05	6.43E-04	OK
LOC401134	24.37825122	6.363593697	1.576589781	5.43E-05	6.50E-04	OK
RAP1A	56.63380154	-5.897781019	1.461406427	5.44E-05	6.51E-04	OK
CALCOCO2	144.1471026	-4.459425902	1.105362057	5.48E-05	6.54E-04	OK
KIAA1045	63.56381492	5.950765391	1.475164195	5.48E-05	6.55E-04	OK
PNPT1	78.36577549	-4.842854965	1.200765116	5.50E-05	6.56E-04	OK
GDE1	62.50955989	-5.92101628	1.468203174	5.51E-05	6.56E-04	OK
PCM1	63.36699353	-5.924010522	1.469156034	5.52E-05	6.57E-04	OK
TNN	20.60524357	6.427641448	1.594185137	5.53E-05	6.57E-04	OK
SUGT1	81.66726005	-5.986298321	1.484858528	5.54E-05	6.58E-04	OK
GABPB1	204.0227086	-4.423216109	1.097673868	5.59E-05	6.61E-04	OK
ELAVL1	69.04609571	-5.94343473	1.474910666	5.59E-05	6.61E-04	OK
SLC4A10	40.23990119	6.152916584	1.526938917	5.59E-05	6.61E-04	OK
MMP21	32.63611376	6.4038285	1.589851925	5.63E-05	6.63E-04	OK
FLJ31306	56.8305224	-5.892315789	1.4626768	5.61E-05	6.63E-04	OK
TRPV1	31.61397583	6.108482164	1.516590691	5.63E-05	6.63E-04	OK
TBL1XR1	55.9910794	-5.887932438	1.461771814	5.63E-05	6.63E-04	OK
METTL1	68.7215452	-5.940120329	1.474949289	5.64E-05	6.64E-04	OK
FCRL5	131.7796435	6.399799579	1.58920516	5.65E-05	6.64E-04	OK
CRY1	59.32434133	-5.901922934	1.465733574	5.66E-05	6.64E-04	OK
WDR72	11.98157184	5.736693262	1.42524255	5.70E-05	6.68E-04	OK
LOC100144602	17.18380113	6.569595845	1.633188875	5.76E-05	6.74E-04	OK
MCM3	77.40523914	-5.964364578	1.483001176	5.78E-05	6.76E-04	OK
ADI1	72.69790435	-5.947925488	1.479369188	5.81E-05	6.79E-04	OK
PAK1IP1	119.3416125	-6.062167394	1.508009683	5.82E-05	6.80E-04	OK
PRKCQ	168.3181562	-4.635223209	1.153255209	5.84E-05	6.80E-04	OK
DNAJC27-AS1	15.76630296	5.879868676	1.462906401	5.84E-05	6.80E-04	OK
SMARCE1	201.8525515	-4.621545324	1.14999797	5.85E-05	6.81E-04	OK
RIOK2	57.66597755	-5.886048904	1.465268168	5.89E-05	6.85E-04	OK
INTS8	56.80245305	-5.881058784	1.464455358	5.92E-05	6.88E-04	OK
ASB5	34.10734037	6.450778502	1.606871446	5.96E-05	6.91E-04	OK
RFK	56.88689749	-5.878395811	1.465050852	6.01E-05	6.97E-04	OK
PREB	66.94667823	-5.918981371	1.475591046	6.04E-05	6.99E-04	OK
AGFG1	76.95387145	-5.261326704	1.313170576	6.16E-05	7.12E-04	OK
CD3D	1827.349824	-3.54971971	0.88627376	6.20E-05	7.16E-04	OK
KLHL3	28.71518523	6.107454835	1.525153992	6.22E-05	7.17E-04	OK
EIF2B2	57.67579576	-5.874394661	1.467171467	6.23E-05	7.18E-04	OK
EMC6	75.02948867	-5.93880924	1.48384305	6.27E-05	7.21E-04	OK
RAD23A	166.0741504	-4.39355475	1.097709063	6.27E-05	7.21E-04	OK
TOR1A	101.8369465	-6.010197743	1.501583304	6.27E-05	7.21E-04	OK
ZNF394	72.74928539	-5.216629292	1.304120962	6.33E-05	7.27E-04	OK
SPEG	83.17503624	6.115120636	1.529579575	6.39E-05	7.30E-04	OK
SMIM11	56.57806094	-5.86422344	1.466768187	6.39E-05	7.30E-04	OK
DMTF1	76.67886546	-5.94024944	1.485727743	6.38E-05	7.30E-04	OK
TATDN1	61.35582789	-5.885183484	1.471961678	6.38E-05	7.30E-04	OK
MRPL36	70.33088063	-5.189934379	1.298266582	6.40E-05	7.31E-04	OK
MED16	54.45331002	-5.853280285	1.464416182	6.41E-05	7.31E-04	OK
C9orf16	69.66898518	-5.915880547	1.480067858	6.41E-05	7.31E-04	OK
SNRNP35	56.86456328	-5.863864925	1.467367452	6.44E-05	7.33E-04	OK
TMEM86A	1131.985843	6.504431463	1.627878947	6.45E-05	7.34E-04	OK
ENO2	75.95582545	-5.934941974	1.485615759	6.47E-05	7.35E-04	OK
ZNF271	63.00953509	-5.888408548	1.474201475	6.49E-05	7.35E-04	OK
HAUS1	74.15556216	-5.928656839	1.48424189	6.49E-05	7.35E-04	OK
CHMP7	55.36639452	-5.85534119	1.465884253	6.49E-05	7.35E-04	OK
DUSP11	137.7796429	-4.693816452	1.175219211	6.50E-05	7.35E-04	OK
LSM10	124.3875192	-4.5818234	1.147609871	6.54E-05	7.37E-04	OK
PBX1	38.88716727	5.592850822	1.400840329	6.54E-05	7.37E-04	OK
ATP6V1C2	371.0792684	-4.892278464	1.225292858	6.53E-05	7.37E-04	OK
FDX1	62.21091395	-5.883314105	1.473688919	6.55E-05	7.37E-04	OK
HEG1	557.3586204	5.607366826	1.405374575	6.61E-05	7.43E-04	OK
CDH17	25.61823556	5.610372124	1.406043866	6.60E-05	7.43E-04	OK
SNHG1	54.67420761	-5.847205031	1.46585002	6.64E-05	7.45E-04	OK
LLPH	160.0870693	-5.174419562	1.297264119	6.64E-05	7.45E-04	OK
GIMAP1	73.9863248	-5.920664549	1.485235486	6.71E-05	7.52E-04	OK
CYP3A4	44.37122217	6.506882391	1.632761336	6.74E-05	7.55E-04	OK
PITRM1	52.02978456	-5.830414396	1.463201503	6.76E-05	7.55E-04	OK
PSENEN	65.76985403	-5.890233107	1.478276121	6.76E-05	7.55E-04	OK
ADTRP	102.8460812	-5.993938088	1.50473591	6.79E-05	7.58E-04	OK
SNRPF	185.3313124	-4.85557646	1.219288408	6.83E-05	7.61E-04	OK
RAD9A	54.89636367	-5.841651695	1.467193304	6.85E-05	7.63E-04	OK
SLC27A2	140.2989334	-6.057432135	1.521898834	6.89E-05	7.65E-04	OK
SH3BGRL2	45.06659523	6.071790974	1.525419356	6.88E-05	7.65E-04	OK
ROCK1P1	22.57375876	5.386926151	1.353735573	6.91E-05	7.67E-04	OK
HSPA14	87.94714638	-5.953277142	1.496618295	6.96E-05	7.71E-04	OK
ATF2	74.81458755	-4.783813877	1.202647419	6.96E-05	7.71E-04	OK
CTR9	69.27438836	-5.896471735	1.482487211	6.97E-05	7.71E-04	OK
ATG13	86.42605697	-5.948705889	1.495694791	6.97E-05	7.71E-04	OK
ISY1	52.45310157	-5.824574323	1.465053699	7.02E-05	7.75E-04	OK
TPTE2	10.318824	5.839103999	1.469752545	7.10E-05	7.82E-04	OK
NMI	114.20593	-4.671634064	1.175778212	7.09E-05	7.82E-04	OK
THAP1	57.73861233	-5.847095132	1.471689745	7.10E-05	7.82E-04	OK
EBPL	64.5896724	-5.872927043	1.4791515	7.17E-05	7.88E-04	OK
TDP1	68.16302995	-5.885742337	1.482538592	7.19E-05	7.88E-04	OK
TRAPPC1	57.50631745	-5.843560456	1.471832527	7.18E-05	7.88E-04	OK
C2orf83	39.73481278	6.487909097	1.634073614	7.18E-05	7.88E-04	OK
DNLZ	72.35992829	-5.899715047	1.486250969	7.20E-05	7.89E-04	OK
PSMG1	56.28864437	-5.835993907	1.470784806	7.25E-05	7.93E-04	OK
OXCT1	55.49191425	-5.83235664	1.469862627	7.25E-05	7.93E-04	OK
IKZF5	53.80376988	-5.823871417	1.467931656	7.27E-05	7.93E-04	OK
NUP50	63.00409529	-5.864067786	1.478018344	7.26E-05	7.93E-04	OK
MRPL46	64.84525005	-5.869537967	1.480070958	7.32E-05	7.98E-04	OK
CCDC53	57.65196972	-5.839118347	1.472807638	7.35E-05	8.00E-04	OK
KATNBL1	67.80533212	-5.878224901	1.483175682	7.39E-05	8.04E-04	OK
LYSMD2	57.96099786	-5.838910343	1.473400719	7.41E-05	0.000804653	OK
TMEM106C	55.22258379	-5.826229152	1.470336909	7.42E-05	8.05E-04	OK
UFSP2	64.85085008	-5.866501941	1.480554169	7.42E-05	8.05E-04	OK
VPS33A	61.91577981	-5.854254693	1.47778617	7.45E-05	8.07E-04	OK
PIK3CA	1980.389624	5.260751615	1.32823277	7.47E-05	8.09E-04	OK
RNF113A	52.57588681	-5.811194604	1.467510757	7.50E-05	8.11E-04	OK
RIOK3	52.90559291	-5.811567934	1.468122999	7.54E-05	8.15E-04	OK
CYB5A	57.46910995	-5.83129576	1.473731	7.60E-05	8.20E-04	OK
MAGEH1	98.7673785	-5.95769805	1.506314771	7.65E-05	8.24E-04	OK
DRG2	58.45909765	-5.833060519	1.475226062	7.69E-05	8.26E-04	OK
STAT5B	136.2057287	-4.383827893	1.108743646	7.69E-05	8.26E-04	OK
METTL8	54.13430554	-5.813864193	1.470215151	7.67E-05	8.26E-04	OK
C8orf40	52.74384704	-5.806754924	1.46857916	7.69E-05	8.26E-04	OK
CCDC168	123.9287291	6.199410542	1.568037614	7.70E-05	8.26E-04	OK
ACBD3	53.6934345	-5.810374581	1.469912619	7.72E-05	8.27E-04	OK
AIM1L	32.96959034	6.231466334	1.578732105	7.91E-05	8.45E-04	OK
NOC3L	57.17489232	-5.821176164	1.474808848	7.91E-05	8.45E-04	OK
SHANK2	71.75140647	6.027760568	1.527038411	7.90E-05	8.45E-04	OK
NKAP	50.57134622	-5.788640521	1.466990615	7.95E-05	8.48E-04	OK
TRAM2	83.73720047	6.350919629	1.61037094	8.02E-05	8.55E-04	OK
RAPGEF5	37.37117496	5.689008671	1.443481337	8.11E-05	8.64E-04	OK
PTPN13	84.17355357	5.986114366	1.519058053	8.13E-05	8.64E-04	OK
MRPL41	83.47762544	-5.906123504	1.498724466	8.12E-05	8.64E-04	OK
TBCC	268.8215133	-4.675302927	1.186569501	8.14E-05	8.64E-04	OK
SEC63	56.91445992	-5.813782009	1.475520111	8.14E-05	8.64E-04	OK
TM9SF3	175.2626437	-5.132029671	1.303191198	8.21E-05	8.70E-04	OK
HES6	17.56091511	6.299281872	1.599628941	8.22E-05	8.70E-04	OK
PRPF3	66.75041788	-5.850289707	1.485923301	8.25E-05	8.72E-04	OK
TRIP4	53.28456287	-5.792934441	1.471928859	8.30E-05	8.76E-04	OK
TRPS1	52.36614743	-5.788664608	1.470766171	8.29E-05	8.76E-04	OK
ASNA1	97.46022677	-4.319845992	1.098845789	8.45E-05	8.91E-04	OK
YME1L1	194.620357	-4.388884234	1.11672621	8.49E-05	8.95E-04	OK
XPO4	51.2562719	-5.776973346	1.470370977	8.53E-05	8.97E-04	OK
THOC6	55.5832846	-5.797845053	1.47559728	8.52E-05	8.97E-04	OK
ARL16	51.24148807	-5.77314191	1.470969633	8.68E-05	9.12E-04	OK
ATP6V1A	7419.319148	5.540570671	1.411826289	8.69E-05	9.13E-04	OK
BLOC1S4	67.50534794	-5.840111973	1.488582741	8.74E-05	9.16E-04	OK
SALL3	15.53996564	6.166578811	1.572168725	8.77E-05	9.19E-04	OK
SECISBP2	67.40160393	-5.838226697	1.488716366	8.79E-05	9.20E-04	OK
MRPL55	52.68354541	-5.77716144	1.473285444	8.81E-05	9.21E-04	OK
NRBP1	254.9527465	-3.86345485	0.985311312	8.82E-05	9.21E-04	OK
ITGA2	75.41222629	6.373179305	1.626006396	8.87E-05	9.25E-04	OK
CLK4	62.84094602	-5.819304179	1.484737889	8.88E-05	9.25E-04	OK
GADD45G	90.31193638	-5.902990935	1.506231113	8.89E-05	9.26E-04	OK
ZSWIM7	53.8333604	-5.779882973	1.475128853	8.92E-05	9.27E-04	OK
HSPBP1	64.12585294	-5.823267323	1.486130137	8.91E-05	9.27E-04	OK
ESCO1	70.08519133	-5.841672729	1.491962838	9.02E-05	9.37E-04	OK
SSSCA1	59.81696056	-5.801282063	1.482602497	9.12E-05	9.46E-04	OK
GTF2E2	67.9111163	-5.828856169	1.490872806	9.24E-05	9.58E-04	OK
DDB2	82.10732726	-5.87011079	1.502462249	9.35E-05	9.68E-04	OK
DANCR	62.68700573	-5.807017422	1.486397149	9.35E-05	9.68E-04	OK
CHCHD3	60.69926456	-5.799043778	1.484425181	9.36E-05	9.68E-04	OK
NOP58	662.1222925	-4.930243091	1.262680074	9.44E-05	9.75E-04	OK
UBL4A	48.40903955	-5.740105169	1.470247158	9.45E-05	9.75E-04	OK
MUL1	48.2256222	-5.738188806	1.470150015	9.50E-05	9.79E-04	OK
FAR1	50.07081546	-5.745624609	1.472994742	9.59E-05	9.88E-04	OK
PICALM	53.13503719	-5.76011917	1.476948894	9.62E-05	9.89E-04	OK
IYD	11.76895199	5.838191774	1.496888758	9.61E-05	9.89E-04	OK
CES5AP1	82.97049502	6.383559557	1.637373369	9.67E-05	9.93E-04	OK
HCCS	78.75321492	-5.851988194	1.501318159	9.70E-05	9.95E-04	OK
CECR7	17.56182088	6.245531737	1.602581964	9.73E-05	9.97E-04	OK
CISD3	60.60386769	-5.789097625	1.48581999	9.77E-05	0.001000257	OK
ABCA4	28.38358407	5.821860747	1.494748411	9.82E-05	0.001004909	OK
GPATCH4	84.21076146	-5.862344941	1.505856799	9.90E-05	0.001011637	OK
AP5M1	51.89221353	-5.746342342	1.476686132	9.97E-05	0.00101675	OK
COMMD10	59.00019237	-5.778082585	1.484853628	9.97E-05	0.00101675	OK
C12orf75	55.47207355	-5.761753703	1.481158434	1.00E-04	0.001021316	OK
ACAA1	53.58931921	-5.752965384	1.478989097	1.00E-04	0.001021348	OK
SNX4	50.23508212	-5.735062846	1.475072416	1.01E-04	0.001028016	OK
AMFR	55.66525521	-4.962541654	1.276627404	1.01E-04	0.001030267	OK
SYT2	18.21746684	6.389822873	1.644017191	1.02E-04	0.001031483	OK
DSCAM	32.94305134	5.898226875	1.517757589	1.02E-04	0.001032925	OK
TRIT1	46.8197964	-5.71514389	1.470737761	1.02E-04	0.001032988	OK
GOLPH3	137.0193796	-4.26072944	1.096809133	1.02E-04	0.001037317	OK
IL21	78.14662244	-5.837306141	1.502762489	1.03E-04	0.001037521	OK
HNRPLL	233.1897856	-4.051050573	1.043595196	1.04E-04	0.001047534	OK
BTBD1	84.68890119	-4.325861301	1.114832682	1.04E-04	0.001053218	OK
SUPT20H	49.98142403	-5.726293969	1.475965523	1.05E-04	0.001053784	OK
TAX1BP1	394.2516498	-4.767650073	1.228812089	1.05E-04	0.001053784	OK
CLN3	64.44469199	-5.073358643	1.307753959	1.05E-04	0.001053881	OK
ELF2	46.65287007	-5.707944809	1.471545799	1.05E-04	0.001055359	OK
CCR7	1445.450753	-3.769302046	0.97189249	1.05E-04	0.001055941	OK
MRPL4	69.39678789	-5.804382174	1.496634346	1.05E-04	0.001055941	OK
ZNF766	58.83565959	-5.764893498	1.486640303	1.05E-04	0.001057088	OK
GLI3	12.04726098	6.052567019	1.561326333	1.06E-04	0.001061524	OK
SSRP1	50.94665857	-5.727726047	1.477758361	1.06E-04	0.001063153	OK
SEC13	216.394742	-4.670825809	1.205354463	1.07E-04	0.001065124	OK
RNF216	48.67423552	-5.715272413	1.47493313	1.07E-04	0.001065124	OK
PPP1R2P9	18.50093259	6.115285097	1.578207849	1.07E-04	0.001065124	OK
F2R	46.86788069	-5.705001975	1.472536512	1.07E-04	0.00106659	OK
SLMO2	46.78145198	-5.703367589	1.47260489	1.08E-04	0.001071264	OK
GPAA1	46.10953198	-5.698407096	1.471849536	1.08E-04	0.001076367	OK
TMEM64	46.31157892	-5.698077719	1.472382816	1.09E-04	0.001082573	OK
SAMD12	109.8857669	5.589036698	1.444358574	1.09E-04	0.001083384	OK
ZNF410	295.9924777	-4.758663265	1.229908086	1.09E-04	0.001084353	OK
XRN2	246.9478303	-3.908513638	1.010523879	1.10E-04	0.001088201	OK
NSMAF	86.63632343	-4.350375556	1.12471774	1.10E-04	0.001088201	OK
AARS	54.79134012	-5.737951336	1.483676419	1.10E-04	0.001089086	OK
DYM	62.85447198	-5.768811835	1.492550307	1.11E-04	0.00109847	OK
KIAA1549	64.66219727	4.967310717	1.285806273	1.12E-04	0.001105962	OK
ETNK1	58.4844196	-5.748907507	1.488536028	1.12E-04	0.001109545	OK
P2RX5-TAX1BP3	63.31682114	-5.76760786	1.493444106	1.12E-04	0.001109545	OK
C18orf21	46.11862722	-5.689052777	1.473427436	1.13E-04	0.001112395	OK
ODF2L	54.43980355	-5.72961839	1.484349297	1.13E-04	0.00111631	OK
NOL12	55.39801981	-5.732834798	1.48561347	1.14E-04	0.001120414	OK
MEIS1-AS3	164.6262777	6.237903563	1.616841861	1.14E-04	0.001123164	OK
UBR5	62.89993206	-5.762026315	1.493662301	1.14E-04	0.001124114	OK
STRC	43.64977578	6.328696578	1.642147782	1.16E-04	0.001140377	OK
CSE1L	108.3237195	-4.406382002	1.143420693	1.16E-04	0.001140415	OK
PEX19	52.7609051	-5.715632387	1.48336294	1.17E-04	0.001140796	OK
MAGEB10	11.45586742	6.355623364	1.649410595	1.17E-04	0.001140796	OK
OSGEP	106.8343845	-4.390555693	1.139595457	1.17E-04	0.001141752	OK
IAH1	59.71558787	-5.744745374	1.491248068	1.17E-04	0.001142701	OK
TENM4	29.11532166	5.621240394	1.459657443	1.18E-04	0.001146424	OK
NPTX1	14.02293674	5.126389668	1.331106885	1.18E-04	0.001146424	OK
USP4	66.23877686	-5.767344712	1.497803645	1.18E-04	0.001147889	OK
RNF126	56.74922186	-5.730428379	1.488419163	1.18E-04	0.001149315	OK
PFDN2	119.5552181	-4.693047222	1.219333611	1.19E-04	0.001153672	OK
PIGH	53.49803004	-5.711773232	1.485398538	1.20E-04	0.001168643	OK
C4orf27	53.42379589	-5.711218282	1.485346422	1.21E-04	0.001168643	OK
TBC1D8B	30.66920211	6.012421184	1.563618814	1.20E-04	0.001168643	OK
CRYZL1	50.8170614	-5.698437823	1.482231313	1.21E-04	0.001170176	OK
IMPG2	113.3352583	6.281589719	1.634530536	1.22E-04	0.001176037	OK
ABCC9	50.06448177	6.018773915	1.566994453	1.23E-04	0.001185022	OK
PRMT5	57.68547112	-5.723923923	1.491070061	1.24E-04	0.001194444	OK
MRPS30	63.23790993	-5.745100258	1.496759757	1.24E-04	0.001195539	OK
MRPL22	102.5783904	-5.850187403	1.52443685	1.24E-04	0.001198138	OK
S100B	23.50741991	6.115867974	1.593934584	1.25E-04	0.001200204	OK
PPWD1	54.19840311	-5.706607842	1.487539394	1.25E-04	0.001202505	OK
MALSU1	59.26300872	-5.722645574	1.493919184	1.28E-04	0.001229349	OK
LOC100505545	74.10241504	6.29037274	1.642292737	1.28E-04	0.001230191	OK
MECOM	26.44679639	6.081797739	1.588262332	1.29E-04	0.00123422	OK
FOS	6075.401114	5.320730912	1.389595621	1.29E-04	0.001234312	OK
BET1L	49.3577739	-5.675847504	1.482842204	1.29E-04	0.001239534	OK
BCAP29	50.67765305	-5.682162482	1.484561674	1.29E-04	0.001239534	OK
SCFD1	109.5143049	-4.598230854	1.202111707	1.31E-04	0.001250431	OK
PPM1H	99.9564543	6.133771354	1.604463763	1.32E-04	0.001260457	OK
MRPL24	48.34450465	-5.665701431	1.482307415	1.32E-04	0.001263048	OK
TXNL4A	147.726085	-4.342791721	1.136296486	1.32E-04	0.001263648	OK
CLIP2	63.88494346	5.892051728	1.541802887	1.33E-04	0.00126432	OK
CNPPD1	46.48928376	-5.65408589	1.480068412	1.33E-04	0.001270304	OK
SH3TC2	64.50595967	5.289593286	1.384984959	1.34E-04	0.001272936	OK
TSR2	51.67518243	-5.679275587	1.487030244	1.34E-04	0.001272936	OK
LIMCH1	22.32150028	5.685517204	1.488981046	1.34E-04	0.001276009	OK
PLB1	11.96909436	5.765023557	1.510056552	1.35E-04	0.001278205	OK
MFAP1	110.084361	-4.257980719	1.115866912	1.36E-04	0.001286455	OK
ADORA2A	43.56171795	-5.633660026	1.476429728	1.36E-04	0.001286455	OK
ZNF274	50.1696027	-5.668399829	1.485737237	1.36E-04	0.001288046	OK
LCMT1	45.45035261	-5.643264979	1.479429224	1.36E-04	0.001289097	OK
TIMM21	58.27870084	-5.703779129	1.495202662	1.36E-04	0.001289097	OK
ZNF586	58.41183551	-5.703972252	1.495394228	1.37E-04	0.001289097	OK
HPSE2	28.34658456	6.130909827	1.60784928	1.37E-04	0.001294495	OK
TP53RK	44.23207415	-5.634655281	1.477927456	1.38E-04	0.001296373	OK
AGBL4	27.91822216	6.273338487	1.647207244	1.40E-04	0.001313452	OK
COG2	51.53515396	-5.66853318	1.488463755	1.40E-04	0.001313452	OK
ALG8	53.07118519	-5.675519277	1.490331296	1.40E-04	0.001313452	OK
TMEM126A	124.0183814	-4.546936352	1.193812401	1.40E-04	0.001313452	OK
TRPC7	83.00241482	6.203272138	1.628775578	1.40E-04	0.001313452	OK
STAB2	55.30817461	4.826109392	1.267439521	1.40E-04	0.001313633	OK
USP39	51.06601991	-5.66593465	1.487949979	1.40E-04	0.001313633	OK
SLC4A8	53.13095413	5.634869744	1.480018463	1.40E-04	0.00131497	OK
WDR54	79.24452112	-5.764116281	1.514614043	1.41E-04	0.001322517	OK
MPC1	43.98546074	-5.62575995	1.478799972	1.42E-04	0.001327681	OK
NDUFA8	56.45192423	-5.686488494	1.494756852	1.42E-04	0.001327681	OK
EXOC7	45.36520756	-5.633240382	1.480883711	1.42E-04	0.001328152	OK
CFDP1	51.78285854	-5.665443975	1.489443302	1.43E-04	0.001328291	OK
MRPS18A	56.3890082	-5.684024544	1.495031197	1.44E-04	0.001336766	OK
PRKCH	306.3840867	-4.016146879	1.056807035	1.45E-04	0.001344695	OK
ARFGAP2	54.45558042	-5.673390652	1.493242117	1.45E-04	0.001348358	OK
SPOCD1	27.80783463	6.097513648	1.605258531	1.46E-04	0.001349863	OK
MCM6	62.33636848	-5.704100593	1.50161546	1.45E-04	0.001349863	OK
KCNQ3	48.2125538	5.794641294	1.525475231	1.46E-04	0.001349863	OK
DCK	60.97179604	-5.697263223	1.500559278	1.47E-04	0.001357996	OK
RAF1	83.88478442	-4.303854288	1.133952625	1.47E-04	0.001362879	OK
GABBR2	16.49389633	6.002194902	1.581419236	1.47E-04	0.001362879	OK
WDR96	47.45485498	6.192780797	1.631924081	1.48E-04	0.001365128	OK
MRPS17	56.07203636	-5.675805427	1.49575426	1.48E-04	0.001365128	OK
CLIC5	16.66968939	5.786203328	1.525050195	1.48E-04	0.00136557	OK
FZD1	92.27023161	6.086663674	1.604189113	1.48E-04	0.00136557	OK
TPGS2	45.99859662	-5.626315095	1.483487612	1.49E-04	0.001371396	OK
ABCB1	53.39069644	4.72978545	1.24707968	1.49E-04	0.001371396	OK
AKAP12	70.77000271	5.899231561	1.556414924	1.50E-04	0.001383301	OK
C15orf40	48.30572385	-5.635344248	1.487144736	1.51E-04	0.001385949	OK
AP3S1	99.96879639	-4.140052533	1.092483047	1.51E-04	0.001385949	OK
MEF2A	45.82971509	-5.620640074	1.484031632	1.52E-04	0.001395733	OK
ZNF101	46.90346423	-5.626063658	1.485579988	1.52E-04	0.001396215	OK
ARL14EP	66.07023131	-5.705125266	1.506895979	1.53E-04	0.001401244	OK
HERPUD2	46.4048653	-5.622177802	1.485094966	1.53E-04	0.001401607	OK
ZNF593	58.41404881	-5.676303891	1.499652265	1.54E-04	0.001404122	OK
LOC643733	47.80190321	-5.627792982	1.487272885	1.54E-04	0.001407843	OK
CAPSL	31.77364401	6.109100469	1.614544743	1.54E-04	0.001407843	OK
POLR2K	182.716272	-5.109496677	1.350283363	1.54E-04	0.001407843	OK
COQ9	51.7583882	-5.645775001	1.492514917	1.55E-04	0.001412692	OK
CLPTM1L	64.45532499	-5.69487608	1.506136214	1.56E-04	0.001420661	OK
FAM196A	20.82562619	6.023579607	1.593297751	1.56E-04	0.001422562	OK
TAF9B	54.75628387	-5.653649244	1.496874698	1.59E-04	0.001442088	OK
MED10	130.0528713	-3.680735905	0.97482571	1.60E-04	0.001447717	OK
MAGOHB	47.37706197	-5.617587838	1.487996253	1.60E-04	0.001449514	OK
RNF2	42.75219429	-5.591712156	1.481384797	1.60E-04	0.001451203	OK
TMEM97	42.30811765	-5.588816778	1.480734066	1.60E-04	0.001451203	OK
B4GALT4	44.54625553	-5.601660378	1.48413804	1.60E-04	0.001451203	OK
PELI1	180.2396891	-4.554051564	1.206756986	1.61E-04	0.001452029	OK
KCNH7	221.1593725	6.188610839	1.639858788	1.61E-04	0.001452029	OK
ANAPC15	45.0900829	-5.603615732	1.485099616	1.61E-04	0.001454124	OK
ARHGAP19	20.68347754	5.692053149	1.509156432	1.62E-04	0.001461949	OK
YTHDF3	49.6562453	-5.625235263	1.491592253	1.62E-04	0.001462974	OK
FTSJD1	51.33799189	-5.632295792	1.493824997	1.63E-04	0.001467097	OK
TRAPPC3	53.95544407	-5.643645597	1.496979595	1.63E-04	0.001468013	OK
TERF1	45.8866509	-5.604236443	1.486840044	1.64E-04	0.001471474	OK
SDR39U1	55.9405021	-5.650660568	1.499426253	1.64E-04	0.001474247	OK
TSNAX	43.87321813	-5.591276847	1.484225152	1.65E-04	0.001480154	OK
ETHE1	50.6069775	-5.625939167	1.493398049	1.65E-04	0.001480154	OK
FARSB	96.809601	-4.679300267	1.242324038	1.66E-04	0.001482279	OK
IL27RA	42.0369314	-5.579598181	1.481576239	1.66E-04	0.001484505	OK
CROCCP3	37.13972924	5.90241831	1.568980882	1.69E-04	0.001507471	OK
UBE2I	69.22182581	-4.333755179	1.152297629	1.69E-04	0.00151211	OK
CISH	42.49522352	-5.577398928	1.483107815	1.69E-04	0.001512992	OK
ASTE1	49.4446615	-5.613928201	1.492961761	1.70E-04	0.00151388	OK
NEB	73.17430078	5.012840648	1.333402536	1.70E-04	0.001517641	OK
ELMO2	98.60248289	-4.120489748	1.096805802	1.72E-04	0.001532387	OK
NOX4	25.61680223	5.424988542	1.444293398	1.73E-04	0.001535134	OK
IQSEC3	30.42153341	5.550157178	1.478110996	1.73E-04	0.001539045	OK
MAPKAPK5	45.00031317	-5.586249751	1.487722906	1.73E-04	0.001539045	OK
TMC5	35.66400989	6.068579529	1.616016548	1.73E-04	0.001539045	OK
TESPA1	69.4025886	-5.684354554	1.514432926	1.74E-04	0.001546675	OK
FAM89B	40.84014433	-5.558773659	1.481925105	1.76E-04	0.001560308	OK
KCNN4	52.05852597	-5.617137992	1.497597187	1.76E-04	0.001560785	OK
KIAA1107	35.53723604	5.79416914	1.545232371	1.77E-04	0.001564829	OK
RANBP6	45.89329008	-5.586235622	1.489777032	1.77E-04	0.001564829	OK
MST4	57.9797433	-5.640006251	1.504495307	1.78E-04	0.001569406	OK
TXN2	85.47107005	-4.318040041	1.152063122	1.78E-04	0.001572357	OK
ACADVL	280.9851784	-4.386884568	1.170524803	1.78E-04	0.001572956	OK
AKAP17A	49.90165809	-5.60382525	1.495484231	1.79E-04	0.001575615	OK
C11orf45	33.08768242	5.876951102	1.568741003	1.79E-04	0.001579856	OK
SVEP1	88.6967981	5.223004169	1.394436559	1.80E-04	0.001582873	OK
GMPPA	43.10332786	-5.566347358	1.486449665	1.81E-04	0.001587109	OK
ITM2C	57.05247247	-5.631636594	1.50423538	1.81E-04	0.001591343	OK
ORC3	43.7644012	-5.567955912	1.487793939	1.82E-04	0.001599123	OK
ZNF462	75.33787207	5.956365203	1.592642458	1.84E-04	0.001613788	OK
CASQ2	10.00045669	5.485344316	1.466935973	1.85E-04	0.001616366	OK
NOP2	73.96727856	-5.68173016	1.52042144	1.86E-04	0.001622504	OK
PLBD2	63.56562645	5.701765466	1.525604825	1.86E-04	0.001622504	OK
GMPR2	50.41156339	-5.596873411	1.497603873	1.86E-04	0.001622504	OK
PDCD1	40.49392898	-5.544644582	1.483363366	1.86E-04	0.001622504	OK
IL17RE	25.3007516	5.856975223	1.56717662	1.86E-04	0.001622504	OK
SACM1L	60.09475463	-5.636833404	1.508346335	1.86E-04	0.001622504	OK
SLC18A1	11.00262474	6.20547836	1.660193269	1.86E-04	0.001622504	OK
LZIC	41.61792478	-5.548266612	1.485703567	1.88E-04	0.001636112	OK
ORC1	42.63588665	5.957560412	1.595268105	1.88E-04	0.001636112	OK
TIMM10B	53.44116207	-5.607285699	1.501699944	1.88E-04	0.001636698	OK
RPS6KB2	44.98306911	-5.566774303	1.490857167	1.89E-04	0.001636698	OK
SFRP1	10.9650914	5.881487349	1.57535932	1.89E-04	0.001638739	OK
NUFIP1	41.09604463	-5.543787433	1.485099517	1.89E-04	0.001639272	OK
RAB27B	45.73070827	5.217128098	1.397543203	1.89E-04	0.001639272	OK
NOP14	47.04468893	-5.57629044	1.493916532	1.89E-04	0.001639746	OK
TRADD	80.76852746	-5.158432589	1.382794601	1.91E-04	0.001652972	OK
RNASEH1	47.75028637	-5.576936289	1.495329239	1.92E-04	0.001657359	OK
ATP11B	43.01749226	-5.551451443	1.488690762	1.92E-04	0.001659243	OK
FBXW2	41.18470366	-5.54047919	1.485877164	1.92E-04	0.001660045	OK
CBR1	63.77032328	-5.6409632	1.513186727	1.93E-04	0.001664587	OK
ASMTL	40.44821121	-5.534451258	1.48494463	1.94E-04	0.001668729	OK
C10orf118	43.17415401	-5.549862905	1.489332984	1.94E-04	0.001671596	OK
MAGI2-AS3	46.36963388	6.110081004	1.639787839	1.94E-04	0.001672035	OK
FCRL2	23.83735553	6.00320133	1.61183345	1.96E-04	0.001680573	OK
USE1	42.87412605	-5.546523549	1.489143094	1.96E-04	0.001680573	OK
DCLK1	86.67702486	6.002579802	1.612110524	1.97E-04	0.001686078	OK
TSPAN5	64.43906557	-5.637690262	1.514615996	1.98E-04	0.001691683	OK
PELO	42.91856572	-5.54469209	1.489558114	1.97E-04	0.001691683	OK
CMTM3	126.8115014	-4.152016358	1.115659028	1.98E-04	0.001694428	OK
DNTTIP2	402.6454113	-4.655489032	1.251160771	1.98E-04	0.001697423	OK
L2HGDH	42.35072267	5.75356989	1.547007097	2.00E-04	0.001706685	OK
FGD3	67.50402585	-5.644782694	1.517744146	2.00E-04	0.001706685	OK
FPGS	45.55542414	-5.554574979	1.494125037	2.01E-04	0.00171584	OK
MED21	68.91064115	-5.647408466	1.519186832	2.01E-04	0.00171599	OK
BUD31	197.2635536	-4.225316176	1.136789079	2.02E-04	0.001718048	OK
ITFG1	39.13575986	-5.516566749	1.484368432	2.02E-04	0.001719728	OK
PAXBP1	41.23225318	-5.527473051	1.488159021	2.04E-04	0.001732963	OK
SGIP1	13.82064271	5.477837285	1.475167173	2.05E-04	0.001738017	OK
CHCHD4	42.01438861	-5.530225672	1.489688838	2.05E-04	0.001743742	OK
ALKBH1	45.96774674	-5.551171355	1.495595195	2.06E-04	0.001746893	OK
SIGMAR1	53.68103762	-5.586377677	1.505365618	2.06E-04	0.001750377	OK
BZW2	134.5790794	-4.466649218	1.203884523	2.07E-04	0.001753027	OK
LSM5	145.102326	-4.202102588	1.132577131	2.07E-04	0.001753027	OK
PART1	38.16186717	6.035445773	1.627265253	2.08E-04	0.001760304	OK
NAGPA	40.40386959	-5.514322329	1.488177758	2.11E-04	0.001783614	OK
MRPL1	49.64996952	-5.561776977	1.50160988	2.12E-04	0.001793101	OK
NOTCH2NL	54.94537511	-4.412543411	1.191696778	2.13E-04	0.001797472	OK
WIBG	38.64324552	-5.500634931	1.485667587	2.14E-04	0.001797472	OK
NGRN	74.2459872	-4.151800369	1.121335775	2.13E-04	0.001797472	OK
TMED7	45.40506904	-5.539674866	1.496183814	2.13E-04	0.001797472	OK
TCEAL8	53.67569598	-5.577171227	1.506775279	2.14E-04	0.001803674	OK
SEC61A1	110.1044842	-4.78747171	1.293700828	2.15E-04	0.001807917	OK
PAFAH1B1	63.04824516	-4.22105727	1.140937732	2.16E-04	0.001813381	OK
SCN3A	72.03011951	5.731197188	1.549422748	2.17E-04	0.001815669	OK
SH3RF1	86.23162701	6.085988149	1.645308271	2.16E-04	0.001815669	OK
MOAP1	50.53638187	-5.559878576	1.503643389	2.18E-04	0.001823715	OK
RBM38	54.40096316	-5.576122286	1.508214104	2.18E-04	0.00182543	OK
ZNF131	50.15463634	-5.556677514	1.50340579	2.19E-04	0.001830582	OK
TRIM4	48.90414169	-5.550924716	1.501830283	2.19E-04	0.001830582	OK
HENMT1	38.54509074	-5.493639521	1.486565697	2.19E-04	0.001833026	OK
NRAP	10.16890811	5.473995879	1.481572877	2.20E-04	0.001834585	OK
CCDC73	47.21953906	-5.541607317	1.499820048	2.20E-04	0.001834585	OK
CD320	44.56357672	-5.528284144	1.496108353	2.20E-04	0.001834585	OK
EIF3D	294.6762198	-4.377961771	1.18513483	2.21E-04	0.001837917	OK
CCDC85B	42.0886241	-5.51283627	1.492724084	2.22E-04	0.00184319	OK
CDK11B	429.9329861	5.283243409	1.431364722	2.23E-04	0.001855507	OK
FBXW11	41.27640393	-5.506269383	1.491768245	2.23E-04	0.001855507	OK
NDUFS4	43.15994899	-5.516446453	1.494745747	2.24E-04	0.001857692	OK
CLP1	47.21762531	-5.536583652	1.500618362	2.25E-04	0.001863749	OK
TXNDC9	129.5821405	-4.064676063	1.102065915	2.26E-04	0.001871869	OK
UBE2Q2	51.73271188	-5.554729204	1.506702296	2.27E-04	0.00187975	OK
C16orf87	76.80935673	-5.638700971	1.52976396	2.28E-04	0.00187975	OK
MED12L	29.71122729	5.215345508	1.414698276	2.27E-04	0.00187975	OK
CWC27	54.2870685	-5.565104415	1.509693104	2.28E-04	0.00187975	OK
FAM120AOS	43.21178634	-5.512509937	1.49550992	2.28E-04	0.00187975	OK
PHPT1	133.5320382	-4.823045046	1.308141611	2.27E-04	0.00187975	OK
METTL2A	40.1581253	-5.494151591	1.490867791	2.29E-04	0.001882819	OK
SUPT7L	55.60208013	-4.420325439	1.199483762	2.29E-04	0.001882819	OK
ZNF140	40.20181184	-5.493000054	1.491172524	2.30E-04	0.001891139	OK
METTL3	43.6427444	-5.512752347	1.496488813	2.30E-04	0.001891139	OK
LRRN2	53.93095414	6.089493886	1.653433624	2.31E-04	0.001895198	OK
FTSJ3	53.23389681	-5.55705193	1.509074708	2.31E-04	0.001896196	OK
TMUB1	42.76205804	-5.506635228	1.495386352	2.31E-04	0.001896196	OK
PAK6	35.02757795	5.305163592	1.440924499	2.32E-04	0.001897417	OK
TMEM60	46.33666631	-5.524980264	1.500577532	2.31E-04	0.001897417	OK
WDR85	53.52850621	-5.557562204	1.509521249	2.32E-04	0.001897417	OK
LRRC14B	42.92832939	6.090440317	1.654406725	2.32E-04	0.001898421	OK
TSEN54	40.80483463	-5.493990533	1.492574723	2.32E-04	0.001900429	OK
CCDC86	42.95035725	-5.505381863	1.496034805	2.33E-04	0.001905698	OK
RXRA	73.52529463	4.657815013	1.266378822	2.35E-04	0.001918678	OK
NDUFAF4P1	22.72867375	4.949525559	1.346304016	2.37E-04	0.001929877	OK
FBXL5	104.1647032	-4.177199847	1.136302123	2.37E-04	0.001930276	OK
CCDC107	47.71869281	-5.524881123	1.503505306	2.38E-04	0.001939944	OK
MAL	56.6862944	-5.563195504	1.514025833	2.38E-04	0.001940213	OK
ITGB7	77.58345539	-5.62792864	1.532121226	2.39E-04	0.001947479	OK
SLC36A4	48.06822825	-5.524599662	1.504270754	2.40E-04	0.001948285	OK
UBE2K	43.6996645	-5.502626055	1.498247424	2.40E-04	0.001948285	OK
MED30	42.91415698	-5.498404751	1.497081247	2.40E-04	0.001948285	OK
NUP54	98.15108462	-4.920813356	1.340009472	2.40E-04	0.001949774	OK
PDIA6	1008.013071	-4.971141949	1.353984433	2.41E-04	0.001953898	OK
ZRANB3	40.6796385	5.802396147	1.580922071	2.42E-04	0.001961857	OK
CYP4B1	36.92725774	5.962555648	1.62575919	2.45E-04	0.001981269	OK
SCO1	43.80990474	-5.497639577	1.499305569	2.46E-04	0.001985684	OK
LLGL1	29.67973094	4.605901115	1.256473981	2.47E-04	0.0019924	OK
C16orf62	54.92510585	-4.403382462	1.201472241	2.47E-04	0.001993746	OK
ZNF385C	55.11671723	5.432145179	1.48203917	2.47E-04	0.001993746	OK
SMOX	39.13281941	-5.469295128	1.492243748	2.47E-04	0.001993746	OK
AAED1	45.96743766	-5.506530144	1.502707563	2.48E-04	0.001996804	OK
STAG3L3	38.74219908	-5.465582084	1.491796727	2.49E-04	0.002000372	OK
TM2D2	81.52150535	-5.126154874	1.399634056	2.50E-04	0.002008754	OK
FLAD1	72.08211746	-5.601767319	1.529629983	2.50E-04	0.002009808	OK
C1orf123	48.57774119	-5.516563763	1.506557502	2.51E-04	0.002012003	OK
IFRD2	129.6200984	-4.417301577	1.206502717	2.51E-04	0.002014097	OK
TMEM71	59.11221016	-5.558918409	1.518498497	2.51E-04	0.002016103	OK
CUL2	37.19879944	-5.450984518	1.489884735	2.54E-04	0.002025071	OK
ECD	47.02206367	-5.50697095	1.504879975	2.53E-04	0.002025071	OK
ERH	45.12880011	-5.497093809	1.502373673	2.53E-04	0.002025071	OK
NDUFS1	43.88942216	-5.490252851	1.500674673	2.54E-04	0.002025071	OK
RALGPS1	53.73320683	5.706519975	1.559622517	2.53E-04	0.002025071	OK
POP5	48.30347392	-5.511445738	1.506804641	2.54E-04	0.002029305	OK
C19orf60	47.11241308	-5.505704225	1.505274165	2.55E-04	0.002029305	OK
PAIP1	42.63649307	-5.482051385	1.499060774	2.55E-04	0.002032703	OK
CCNT1	36.60162481	-5.445041459	1.489138383	2.56E-04	0.002035059	OK
SLC25A19	56.37696455	-5.543491262	1.516480713	2.57E-04	0.002041563	OK
STX8	38.22346652	-5.453930713	1.492301697	2.57E-04	0.002046327	OK
KIF3B	53.76506776	-5.53093188	1.51399378	2.59E-04	0.002056842	OK
IPO5	59.93824276	-4.157568737	1.138219709	2.60E-04	0.002059436	OK
TXNL4B	45.87066272	-5.493417758	1.504576454	2.61E-04	0.002069811	OK
DUSP14	48.9675431	-5.50811808	1.508648918	2.61E-04	0.002069811	OK
DTNA	41.20837078	5.12694299	1.404410605	2.62E-04	0.002071727	OK
PAF1	49.31006269	-5.506189055	1.509612612	2.65E-04	0.002096013	OK
LOC440297	11.37973873	5.896154086	1.616814275	2.66E-04	0.002099748	OK
CNST	64.0302556	-4.959984291	1.360496798	2.67E-04	0.002104117	OK
DDB1	81.98143353	-4.058005025	1.113101356	2.67E-04	0.002104117	OK
MZT1	37.52970362	-5.441264331	1.492462827	2.67E-04	0.002104117	OK
CD3G	94.60565416	-4.223704641	1.158743572	2.67E-04	0.002107505	OK
ATAD1	41.24366219	-5.462838887	1.498781261	2.68E-04	0.00210776	OK
MED4-AS1	42.19922845	-5.467822118	1.500313247	2.68E-04	0.002109505	OK
BUB3	358.4744151	-3.676860812	1.00916035	2.69E-04	0.002114599	OK
PVRL1	49.2570114	5.967779747	1.637943661	2.69E-04	0.002114599	OK
TMEM5	36.34771183	-5.430413209	1.490849386	2.70E-04	0.002119437	OK
PDE6D	36.42401817	-5.431007217	1.490973293	2.70E-04	0.002119437	OK
ANAPC4	46.02472865	-5.484849473	1.506260966	2.71E-04	0.002127208	OK
AHR	63.89936851	-5.554624341	1.526041156	2.73E-04	0.002137884	OK
PAM	114.8345712	-4.147636545	1.139864305	2.74E-04	0.002146151	OK
TMEM41A	43.75600062	-5.470332757	1.503562395	2.74E-04	0.002148453	OK
TOMM70A	36.16588631	-5.424919696	1.491233319	2.75E-04	0.002150011	OK
POLR3K	42.22679435	-5.458202016	1.501926948	2.79E-04	0.002176723	OK
RNF24	41.3279859	-5.45333825	1.500530161	2.79E-04	0.002176723	OK
RIMS2	17.37767293	5.309784338	1.461075691	2.79E-04	0.002176723	OK
IGFN1	40.48474923	5.942992405	1.63569734	2.80E-04	0.002182118	OK
KPNA1	120.9987898	-4.338451515	1.194251185	2.80E-04	0.002185015	OK
UBE2F	90.44722133	-5.169827399	1.423387239	2.81E-04	0.002189543	OK
NCAPD2	29.22233646	4.84567998	1.334402685	2.82E-04	0.002194013	OK
DESI1	46.14075961	-5.475447177	1.507983612	2.82E-04	0.002195621	OK
COPG1	39.95367852	-5.441654756	1.498958277	2.83E-04	0.002199844	OK
ZFAND2B	43.46660615	-5.46058108	1.504457643	2.84E-04	0.002204146	OK
REM1	21.01559939	6.03263463	1.662349834	2.85E-04	0.002207866	OK
PEX11B	45.23189965	-5.467632944	1.507270579	2.86E-04	0.002218913	OK
TARSL2	39.20929802	-5.434223198	1.498227925	2.87E-04	0.002219213	OK
ADAMTS3	46.21268294	5.943038068	1.638458062	2.86E-04	0.002219213	OK
ADSS	38.58722316	-5.429836585	1.497291533	2.87E-04	0.002223308	OK
ELK3	38.04906234	-5.424886219	1.496638324	2.89E-04	0.002234997	OK
C20orf111	148.3248156	-4.216100231	1.163131863	2.89E-04	0.002234997	OK
MUC6	33.16534007	5.152269543	1.421769369	2.90E-04	0.002239336	OK
NFKBIE	39.55166143	-5.43333927	1.499272689	2.90E-04	0.002239336	OK
PPP4R1	49.9008166	-5.483287614	1.514278156	2.93E-04	0.002261979	OK
MRVI1	20.44110948	5.313677307	1.467744084	2.94E-04	0.00226697	OK
TBRG1	46.32303522	-5.465628706	1.509907692	2.95E-04	0.002269379	OK
LTBP4	47.76348803	-5.47161478	1.511924143	2.96E-04	0.002275387	OK
PKHD1	33.71258091	5.526224263	1.527650285	2.98E-04	0.002287048	OK
GPR108	122.6835403	-4.101529366	1.133961696	2.98E-04	0.002288916	OK
CETN2	45.23085852	-5.457428854	1.508874534	2.98E-04	0.002288916	OK
ATRNL1	49.35280539	5.964482463	1.649209543	2.99E-04	0.002290089	OK
ARMCX3	53.67920576	-5.492093973	1.51972103	3.02E-04	0.002312328	OK
CSRNP1	41.01565021	-5.431566005	1.503282159	3.03E-04	0.002315697	OK
NUDT1	35.33972845	-5.396420555	1.493538297	3.02E-04	0.002315697	OK
METTL18	49.5399566	-5.47331439	1.515130638	3.03E-04	0.002317641	OK
C3orf38	92.82918649	-3.459307189	0.957537589	3.03E-04	0.002317641	OK
LOC255025	27.86971829	6.002095486	1.6615395	3.03E-04	0.002317641	OK
TREX1	38.71964138	-5.416885536	1.499773695	3.04E-04	0.002321084	OK
CA13	41.46653539	5.383692886	1.490740717	3.05E-04	0.002322851	OK
FAM131A	24.20237023	5.850565194	1.620502594	3.06E-04	0.002330912	OK
LEPREL2	17.87098868	5.913236839	1.638731602	3.08E-04	0.002346543	OK
TTC40	56.35565219	5.828418399	1.61547895	3.09E-04	0.002348347	OK
OSBPL3	56.35516477	-5.496530537	1.523462752	3.09E-04	0.002348347	OK
DCHS1	16.39273168	5.288961885	1.467067149	3.12E-04	0.002371519	OK
EIF1B	155.4239107	-3.503459824	0.972056148	3.13E-04	0.00237855	OK
KIAA1875	37.34712432	5.52623246	1.534665144	3.17E-04	0.002406676	OK
COA1	45.39347758	-5.439990911	1.511958876	3.21E-04	0.002430823	OK
PRPS2	49.84466132	-5.460545573	1.517661303	3.21E-04	0.002430823	OK
BCL7C	35.92063219	-5.38505431	1.497182094	3.22E-04	0.002440181	OK
TGFA	14.6444498	5.749744922	1.599270071	3.24E-04	0.002453153	OK
DLX2	68.90799245	5.940256619	1.652460611	3.25E-04	0.002455545	OK
RNF187	35.29675885	-5.376186026	1.496809173	3.28E-04	0.002480058	OK
SLC6A2	45.80024771	5.668996052	1.578297138	3.28E-04	0.002480058	OK
ORMDL1	204.0789641	-3.347197965	0.931935961	3.29E-04	0.002480058	OK
PPIP5K2	35.80773165	-5.378084423	1.498012649	3.30E-04	0.002492772	OK
TIMM17A	179.4001379	-4.900714069	1.365878362	3.33E-04	0.00251111	OK
DHX16	41.28402838	-5.408961238	1.507568351	3.33E-04	0.00251111	OK
MPC2	111.9911139	-4.246356217	1.183718598	3.34E-04	0.002514843	OK
HYLS1	36.22924076	-5.377687925	1.499309984	3.35E-04	0.002518172	OK
SPPL3	34.77992204	-5.366884314	1.496792954	3.36E-04	0.002527887	OK
PTGES2	49.50632005	-5.446176391	1.519224565	3.37E-04	0.002533393	OK
CCDC66	39.26987781	-5.394257299	1.504903377	3.38E-04	0.002533613	OK
BIN3	47.29940353	-5.436078384	1.516494635	3.38E-04	0.002533613	OK
BAAT	63.8872601	5.947941399	1.659757778	3.39E-04	0.002539957	OK
CDC16	46.24658515	-4.694038216	1.310141455	3.40E-04	0.002545709	OK
DTYMK	42.52893156	-5.410459193	1.510263943	3.40E-04	0.002547281	OK
MXRA5	11.32621616	5.164602977	1.44169011	3.41E-04	0.002547281	OK
CSTF2T	34.41464919	-5.360620228	1.496719222	3.42E-04	0.002552788	OK
PMVK	34.96054701	-5.364083656	1.497813359	3.42E-04	0.002553993	OK
9-Sep	434.618879	3.613003036	1.009152153	3.43E-04	0.002562411	OK
XPC	50.63821724	-5.444261763	1.521601732	3.46E-04	0.002582833	OK
PTPRQ	29.97002804	5.844816112	1.634732279	3.50E-04	0.002606682	OK
CENPC1	46.1275405	-5.420790818	1.516487933	3.51E-04	0.002613136	OK
ISOC1	67.77572764	-4.575731478	1.280192488	3.51E-04	0.002614494	OK
PACS1	124.6995023	3.615058794	1.011743832	3.53E-04	0.002623302	OK
POLD1	15.30450197	5.460533316	1.528271743	3.53E-04	0.002623302	OK
IFT20	37.90119855	-5.374870485	1.504452559	3.53E-04	0.002625205	OK
POLR3GL	42.62755274	-5.401186632	1.511964008	3.54E-04	0.002626847	OK
AKR7A2	46.91220205	-5.421640541	1.517953574	3.55E-04	0.002631276	OK
RTCA	57.3331493	-5.463579554	1.529855914	3.55E-04	0.002633229	OK
RNF165	27.89884374	5.762384154	1.613688209	3.56E-04	0.002635074	OK
CNTN1	49.7824483	5.932391382	1.661585012	3.57E-04	0.002639504	OK
KLRB1	793.0581783	3.763036761	1.054198601	3.58E-04	0.002643445	OK
CD19	25.18611303	5.94463581	1.665306386	3.57E-04	0.002643445	OK
FAM69A	60.83318109	-5.473637451	1.53353171	3.58E-04	0.002644353	OK
MFSD12	41.900951	-5.393709292	1.51146234	3.59E-04	0.00265027	OK
LIN7C	53.45187818	-5.44503784	1.526384988	3.61E-04	0.002661224	OK
TWF1	42.70158147	-5.395548019	1.513021048	3.62E-04	0.002669795	OK
GBAS	99.45156814	-4.644077869	1.302549777	3.63E-04	0.00267512	OK
PRKAB1	49.49044395	-5.426180031	1.522230247	3.64E-04	0.002679124	OK
ZC3H8	44.66819122	-5.404131377	1.516012273	3.64E-04	0.002679124	OK
ARFGEF1	37.61431246	-5.364517592	1.505365479	3.66E-04	0.002687802	OK
UBE2L6	341.090863	-4.329337253	1.215000514	3.66E-04	0.002689653	OK
CISD1	37.25509005	-5.361738552	1.504829869	3.67E-04	0.002690073	OK
C17orf51	14.90493468	5.949040195	1.67064101	3.70E-04	0.002709708	OK
CWC22	80.76081483	-4.449610739	1.250060531	3.72E-04	0.002722516	OK
SEC24C	38.9778064	-5.36761818	1.508458523	3.73E-04	0.002732812	OK
KAT5	37.41896367	-5.357792109	1.505932085	3.74E-04	0.002736738	OK
YEATS4	33.30616279	-5.329470518	1.498464387	3.76E-04	0.002747088	OK
WDR77	54.23119078	-5.435927258	1.529028366	3.78E-04	0.002760624	OK
VAPA	386.0144865	-3.779499357	1.063320233	3.79E-04	0.002766316	OK
COPS2	54.64492195	-4.370647081	1.229733938	3.79E-04	0.002767513	OK
SLC35A1	50.08548038	-5.417977589	1.524568126	3.80E-04	0.002769452	OK
NFRKB	49.74988714	-5.415801052	1.524290567	3.81E-04	0.002774405	OK
VEZT	35.14642013	-5.338687526	1.50260548	3.81E-04	0.002774405	OK
RPS6KB1	43.00654239	-5.38385158	1.515556522	3.82E-04	0.002777754	OK
C1orf131	38.63437197	-5.358449739	1.509052883	3.84E-04	0.002790822	OK
PLGRKT	58.79946869	-5.446657686	1.534518658	3.86E-04	0.002804298	OK
SMARCC1	431.4193612	3.561214652	1.003623655	3.88E-04	0.002813798	OK
IL1A	51.25133989	-5.416916474	1.526817633	3.88E-04	0.002817347	OK
AGXT2L2	32.57839641	-5.315505919	1.498455676	3.89E-04	0.002821073	OK
DKFZp451B082	24.71086255	5.910922013	1.667246741	3.92E-04	0.002840698	OK
HMBS	37.85652	-5.348307725	1.508651723	3.92E-04	0.002841253	OK
KIAA0922	65.48247787	-5.462355945	1.541355603	3.94E-04	0.002852588	OK
ZDHHC12	38.52725759	-5.350769835	1.510015924	3.95E-04	0.002854422	OK
HACL1	59.44317701	-5.442459143	1.536058422	3.95E-04	0.00285669	OK
ERI3	34.1413338	-5.321995221	1.502342132	3.96E-04	0.002859749	OK
CDK2AP1	67.66033336	-4.563605363	1.288309026	3.97E-04	0.002859749	OK
SIN3A	32.74729343	-5.312085659	1.499590193	3.97E-04	0.002859749	OK
PPP1R14B	155.5501563	-4.079708871	1.151782082	3.97E-04	0.002860421	OK
ARNTL	33.75748974	-5.318143702	1.501792374	3.98E-04	0.002866988	OK
TMEM214	33.41623162	-5.315692128	1.501129925	3.98E-04	0.002866988	OK
TRIM25	32.74336629	-5.310699545	1.499808715	3.99E-04	0.002867354	OK
PPL	14.94859891	5.204288997	1.46989895	3.99E-04	0.002869161	OK
MYNN	41.79098422	-5.36558072	1.515657132	4.00E-04	0.002872409	OK
SOWAHD	30.24110423	5.895671964	1.666130348	4.02E-04	0.002887516	OK
LIMA1	47.95323866	-4.237808973	1.197812328	4.03E-04	0.002891994	OK
ERAL1	46.1974509	-5.384191168	1.522270197	4.05E-04	0.002901138	OK
FH	37.95536117	-5.3399774	1.510256844	4.07E-04	0.002911764	OK
ANKFY1	33.94003593	-5.312641707	1.503282701	4.09E-04	0.002929506	OK
DUSP1	6764.17816	4.853113594	1.373341538	4.10E-04	0.002930088	OK
ARID1A	48.33042083	-4.244511422	1.201459387	4.11E-04	0.002936256	OK
ZNF830	44.18485434	-5.370544329	1.520201133	4.11E-04	0.002936256	OK
PKDREJ	15.86508974	5.095372635	1.442337437	4.11E-04	0.002936256	OK
CHID1	33.63608793	-5.308335197	1.503059442	4.13E-04	0.002940653	OK
CLEC12B	22.95575045	5.893342982	1.668594655	4.13E-04	0.002940653	OK
VRK1	50.6410158	-5.398042482	1.528562307	4.13E-04	0.002940653	OK
ASCC2	37.42321391	-5.332607718	1.510031712	4.13E-04	0.002940653	OK
PVT1	33.81767768	-5.309762426	1.503379278	4.13E-04	0.002940653	OK
MAP7D3	40.30207964	-5.348704584	1.514797097	4.14E-04	0.002944052	OK
GRID1	33.99767956	5.830164739	1.651483794	4.15E-04	0.00295005	OK
FKBP4	176.6881788	-4.30000837	1.218481378	4.17E-04	0.00296228	OK
DMWD	17.63842095	4.908668327	1.391117198	4.18E-04	0.002964922	OK
UROS	54.29602483	-4.787147949	1.356961417	4.19E-04	0.002971227	OK
ZNF480	33.91874201	-5.306055073	1.504316332	4.20E-04	0.00297628	OK
MTX1	39.43390643	-4.545571383	1.288923159	4.21E-04	0.002980824	OK
CNDP2	112.4945829	-4.949807586	1.403972828	4.23E-04	0.002990935	OK
SLC52A2	33.76219484	-5.302799386	1.504375348	4.24E-04	0.002996371	OK
METTL21D	43.0788439	-5.356860166	1.519928166	4.24E-04	0.003000079	OK
LSM6	61.80141996	-5.430080917	1.541120713	4.26E-04	0.003008933	OK
PSG3	53.20950775	5.860653733	1.66481624	4.31E-04	0.003043043	OK
IFI44L	87.41240604	-4.546135844	1.291772521	4.33E-04	0.003046653	OK
HGS	36.7243815	-5.316674685	1.510722116	4.33E-04	0.003046653	OK
ATP13A1	31.61569853	-5.282415847	1.500842792	4.32E-04	0.003046653	OK
COMT	70.5894644	-4.069758873	1.156341702	4.32E-04	0.003046653	OK
BPGM	70.37232367	-4.588932804	1.304626571	4.36E-04	0.003066126	OK
DDX58	43.594993	-5.351209671	1.521939397	4.38E-04	0.003080143	OK
SEC23B	127.8869978	-3.933371604	1.118870037	4.39E-04	0.003080639	OK
PSMG4	38.81363986	-5.325680745	1.514777308	4.38E-04	0.003080639	OK
LOC100130954	45.99466565	5.85592289	1.665730924	4.39E-04	0.003080639	OK
TADA1	44.56844932	-5.354919762	1.523430571	4.40E-04	0.003083744	OK
NGFR	74.34125021	5.811592663	1.653428766	4.40E-04	0.003083744	OK
NDUFAF1	40.29811479	-5.332831897	1.517306392	4.40E-04	0.003084099	OK
PYCR2	35.47879998	-5.303745452	1.509335365	4.41E-04	0.003088343	OK
CYP26B1	13.70657909	5.618088797	1.598723063	4.41E-04	0.003088343	OK
ZDHHC16	37.1810648	-5.313109068	1.512534203	4.44E-04	0.003100794	OK
LOC253039	61.08781031	-4.462833621	1.270643796	4.44E-04	0.003104136	OK
ADAD1	57.67958764	5.846225404	1.665162088	4.47E-04	0.003118008	OK
PRPSAP2	32.14343708	-5.277268048	1.503476088	4.48E-04	0.003126091	OK
DUSP23	41.80902019	-5.336059141	1.520330113	4.48E-04	0.003126913	OK
C12orf65	40.52108891	-5.32898543	1.518443244	4.49E-04	0.003128389	OK
LOC286370	89.89709577	5.823010357	1.659726045	4.51E-04	0.003139202	OK
FLNB	36.40611809	4.374453269	1.247030943	4.52E-04	0.00314334	OK
DNPEP	56.04457671	-5.394619419	1.537954025	4.52E-04	0.003144091	OK
UBAC2	77.35098651	-3.974263291	1.133331191	4.54E-04	0.003153309	OK
TNIK	31.15722163	-5.266280824	1.502010926	4.55E-04	0.003157872	OK
HDHD1	37.04106902	-5.303918041	1.513640764	4.58E-04	0.00318052	OK
ING4	33.12942921	-5.276638489	1.506754771	4.62E-04	0.003201469	OK
AKAP8	57.84411452	-5.395142043	1.540574424	4.62E-04	0.003201469	OK
MRGBP	31.11071862	-5.261591996	1.502648495	4.63E-04	0.003204745	OK
TMEM115	32.80515498	-5.272999775	1.506328463	4.64E-04	0.003214503	OK
ZFYVE21	44.0483552	-5.337840583	1.524962554	4.65E-04	0.00321552	OK
PPIH	51.16076474	-5.368094073	1.533931676	4.66E-04	0.003222442	OK
UPRT	33.20977533	-5.274562916	1.507351578	4.67E-04	0.003224489	OK
RBM14	33.16279184	-5.274059608	1.507290064	4.67E-04	0.003224738	OK
KRCC1	31.95879817	-5.265158118	1.504898972	4.68E-04	0.003226976	OK
SEC11C	318.1904327	-4.797007271	1.371248433	4.68E-04	0.003229775	OK
NFKB2	34.94995298	-5.284795304	1.510905503	4.69E-04	0.003231834	OK
GAK	42.83875236	-5.329574785	1.523647533	4.69E-04	0.003231834	OK
GGCT	40.97899763	-5.316613976	1.521462177	4.75E-04	0.003270653	OK
TTC9	28.56488007	4.589973333	1.31399892	4.77E-04	0.003284248	OK
STYX	38.86222275	-5.301640227	1.51872322	4.81E-04	0.003310292	OK
TMEM2	47.95503707	-5.345273526	1.531588467	4.83E-04	0.003316418	OK
TTF1	44.3535337	-5.329173929	1.526934286	4.83E-04	0.003316418	OK
COQ4	35.97326613	-5.279873295	1.514611941	4.90E-04	0.003365042	OK
USP1	65.2996903	-3.97632994	1.140745695	4.91E-04	0.003365788	OK
CACNA1A	55.46748254	4.56545255	1.309895848	4.91E-04	0.003368348	OK
SURF2	30.2354391	-5.238699519	1.503480475	4.93E-04	0.003378486	OK
IRF2BP2	44.52352776	-5.323522816	1.528149724	4.95E-04	0.003385718	OK
CUL1	144.8093469	-4.264226746	1.22438408	4.96E-04	0.003394804	OK
DMBT1	12.20580387	5.625337225	1.616097914	5.00E-04	0.003417295	OK
RALBP1	37.20872421	-5.28070672	1.517824123	5.03E-04	0.003436681	OK
CHURC1	98.92210482	-3.954051587	1.136698053	5.04E-04	0.003440186	OK
C4orf48	33.59314222	-5.257352194	1.511377232	5.04E-04	0.003440186	OK
CCDC94	31.38912516	-5.241150649	1.507037368	5.06E-04	0.003447434	OK
FOSL2	30.03162017	-5.230318413	1.504181257	5.07E-04	0.003452951	OK
SGPP2	36.70903466	-5.275138217	1.517381369	5.08E-04	0.003459942	OK
ATP5SL	41.03092179	-5.297947001	1.524499522	5.10E-04	0.003474184	OK
MACC1	14.70673504	5.271258947	1.517165465	5.12E-04	0.003482254	OK
LDHA	4000.36874	-4.959257045	1.427711586	5.14E-04	0.003490591	OK
THOC5	33.92469886	-5.254680798	1.512820404	5.14E-04	0.003490591	OK
AGPAT5	78.05135712	-4.45651731	1.283178558	5.15E-04	0.003493647	OK
CUL4A	107.3426023	-4.673155319	1.346049808	5.17E-04	0.003508071	OK
RNF25	36.81147106	-5.270887182	1.518342903	5.18E-04	0.003509548	OK
EEF1E1	42.91532128	-5.303324543	1.527857827	5.18E-04	0.003512423	OK
BANP	31.61355453	-5.235625539	1.508712624	5.20E-04	0.003521019	OK
SCN4A	20.77708626	5.275668919	1.521155583	5.24E-04	0.003545928	OK
FMO4	34.60033297	5.423291303	1.565007762	5.30E-04	0.003581525	OK
FGD5	12.26621027	5.470925323	1.579261495	5.32E-04	0.003594146	OK
FAM71E1	15.48662794	5.078922267	1.466409917	5.33E-04	0.003601556	OK
NME6	33.51676241	-5.240497706	1.513911458	5.37E-04	0.003625432	OK
CLPX	31.29283998	-5.224505243	1.509510988	5.38E-04	0.003629392	OK
ADA	131.7812737	-4.0581432	1.172601234	5.39E-04	0.003629392	OK
COL15A1	35.00073973	5.339893906	1.542981506	5.39E-04	0.003629392	OK
TMF1	39.04862525	-5.272465558	1.523793665	5.40E-04	0.003636192	OK
PIN1	60.61037876	-3.886355176	1.123389771	5.41E-04	0.003638088	OK
SUCLG2	47.70795761	-5.313486	1.535895419	5.41E-04	0.003638088	OK
KIAA0146	42.40557464	-5.289244693	1.528927369	5.41E-04	0.003638088	OK
CDKN1C	42.45241764	5.343929198	1.545220836	5.43E-04	0.003650547	OK
ZNF277	37.3278259	-5.259556588	1.521504831	5.47E-04	0.003669289	OK
BRAP	32.95463093	-5.23175475	1.513635334	5.47E-04	0.003672393	OK
TRIM16	167.1015528	5.692525845	1.647200176	5.48E-04	0.003677434	OK
ZNF704	37.21260379	5.641481384	1.632560384	5.49E-04	0.003678922	OK
CKLF	30.49821747	-5.213157624	1.508719908	5.50E-04	0.003680079	OK
OR6C75	31.16095125	5.382315744	1.557785685	5.50E-04	0.003681141	OK
PPP5C	31.42494898	-5.218652221	1.510917502	5.52E-04	0.003692936	OK
PNKP	29.44228795	-5.203645265	1.50659545	5.53E-04	0.003692936	OK
ZNF281	37.77767254	-4.482244186	1.298092986	5.55E-04	0.003701587	OK
GTPBP6	32.4176251	-5.224752671	1.513112134	5.54E-04	0.003701587	OK
NDUFS3	111.1602123	-3.966580228	1.148868772	5.55E-04	0.003704089	OK
LARP4	40.13755427	-5.268370316	1.527031676	5.60E-04	0.003736583	OK
ACD	36.14187015	-5.244193639	1.520823926	5.64E-04	0.003759456	OK
UTP11L	102.2831383	-3.989336761	1.157567136	5.68E-04	0.0037828	OK
ASB8	54.3425121	-5.325600815	1.545336696	5.68E-04	0.0037828	OK
FBLN7	28.98769239	-5.192612244	1.506814277	5.69E-04	0.0037828	OK
MEMO1	43.73176909	-4.123575407	1.196813311	5.70E-04	0.00378688	OK
SRRD	31.68502218	-5.212353561	1.512816372	5.70E-04	0.00378688	OK
SDHC	29.2606794	-5.193847969	1.507605102	5.71E-04	0.003789654	OK
ZDHHC17	29.33271553	-5.194176349	1.507809771	5.71E-04	0.003790828	OK
ZNF317	39.6148336	-5.259856095	1.527134206	5.73E-04	0.003794933	OK
PRPS1	47.40544944	-5.296666808	1.537840356	5.73E-04	0.003794933	OK
MTHFD1L	65.99940082	-5.359490152	1.556348014	5.74E-04	0.003800918	OK
C17orf89	57.27320842	-4.779669655	1.388250702	5.75E-04	0.003808266	OK
ABTB1	29.57098708	-5.193820816	1.508727326	5.76E-04	0.003811354	OK
HSP90AB1	2115.696414	-3.353851771	0.974280094	5.77E-04	0.003811354	OK
PRAF2	44.83068981	-5.2833859	1.534873797	5.77E-04	0.003811354	OK
TIGD1	30.95743146	-5.203777482	1.511846029	5.77E-04	0.003812208	OK
LOC100287042	31.47462364	-5.205786218	1.513221293	5.81E-04	0.003835319	OK
MST1L	13.15922797	5.026225146	1.461461732	5.83E-04	0.003845171	OK
ZNF37A	43.93224855	-4.59276349	1.335405261	5.83E-04	0.003845171	OK
GEMIN6	33.83138454	-5.220524237	1.518114709	5.84E-04	0.003847883	OK
IL12RB2	103.9468655	-4.139121206	1.203841631	5.85E-04	0.003849014	OK
FAM194B	10.67430492	5.552893452	1.615024445	5.85E-04	0.003849014	OK
PDZD11	33.41999327	-5.217285327	1.51742629	5.85E-04	0.003849014	OK
ARHGEF38	62.77297743	5.717006704	1.663379338	5.88E-04	0.003864657	OK
C12orf10	48.84660657	-5.294773788	1.540731232	5.89E-04	0.003868731	OK
METTL13	31.48241977	-5.199523918	1.514293106	5.96E-04	0.003908007	OK
ATMIN	36.30082532	-5.230267757	1.523463186	5.97E-04	0.003911739	OK
TMEM128	34.5722644	-5.219644547	1.52041332	5.97E-04	0.003911739	OK
SPTLC2	40.53140206	-4.529011133	1.31940129	5.98E-04	0.003913204	OK
NETO2	138.2896099	-4.550730489	1.325733718	5.98E-04	0.003913204	OK
RYR3	48.01587042	5.375837927	1.566552876	6.00E-04	0.003924957	OK
INO80C	51.59186753	-5.299548214	1.544719725	6.02E-04	0.003935393	OK
ANKRD20A9P	25.55945216	4.192895549	1.222568887	6.05E-04	0.003950045	OK
EXOG	29.03858336	-5.176980644	1.509656022	6.05E-04	0.003952503	OK
PSMG3	38.86299048	-5.239877226	1.528444031	6.08E-04	0.00396473	OK
FAM89A	28.65885639	-5.172212736	1.509068644	6.09E-04	0.003974356	OK
TSEN15	121.3646548	-4.175637434	1.218505056	6.11E-04	0.003976127	OK
BRD8	40.59124302	-5.247525564	1.531315907	6.11E-04	0.003976127	OK
MAP3K7	60.5382851	-5.326136749	1.554117276	6.10E-04	0.003976127	OK
ZNF557	41.21245204	-5.249891024	1.53234722	6.12E-04	0.003984907	OK
PBX4	35.03565331	-5.214928929	1.522467765	6.14E-04	0.003993256	OK
TMEM222	48.49518362	-5.2815194	1.542061041	6.15E-04	0.003995835	OK
DCAF4	28.67480438	-5.169692839	1.509554376	6.16E-04	0.003998226	OK
C9orf114	38.85373498	-5.235324429	1.529131886	6.18E-04	0.004009448	OK
SELT	634.3232618	-4.056329867	1.185492435	6.22E-04	0.004037847	OK
BAK1	34.90677685	-5.210083831	1.522887882	6.23E-04	0.004042174	OK
SAAL1	49.98992889	-5.282750254	1.544486316	6.25E-04	0.004051555	OK
ARMC6	37.08815982	-5.222061947	1.526824165	6.26E-04	0.004051826	OK
MST1P2	42.70496606	5.455676402	1.595486824	6.27E-04	0.00405696	OK
TM9SF4	42.6530423	-4.561900526	1.334051245	6.27E-04	0.00405696	OK
MCPH1	33.43078193	-5.19893765	1.520433533	6.28E-04	0.00405696	OK
HSDL1	35.93068922	-5.213370197	1.525169747	6.30E-04	0.004070795	OK
SNAI2	51.11568026	5.715305399	1.672057899	6.31E-04	0.004070795	OK
ELAC2	46.64725443	-5.266214669	1.54096036	6.32E-04	0.004075473	OK
FUCA1	45.63052955	-5.261028734	1.539795178	6.34E-04	0.004084756	OK
C6orf211	37.81176856	-5.22149467	1.528749403	6.37E-04	0.00409995	OK
C12orf29	43.87731162	-5.251663646	1.537733619	6.37E-04	0.004102162	OK
SENP6	48.29533773	-4.214828492	1.234188031	6.38E-04	0.004102162	OK
RBMX2	28.34784093	-5.156844752	1.510521422	6.40E-04	0.004116486	OK
ZNF92	45.24593653	-5.256026166	1.539806763	6.42E-04	0.004121863	OK
SPG7	35.98928915	-5.208102906	1.526157101	6.44E-04	0.004132617	OK
ASL	30.48008327	-5.171124608	1.515681852	6.45E-04	0.004142485	OK
HTR7P1	92.58284679	5.683760674	1.66645934	6.48E-04	0.004153798	OK
C4orf52	33.60246685	-5.19155155	1.522138964	6.48E-04	0.004153798	OK
PCGF1	31.47220667	-5.176642836	1.518031768	6.49E-04	0.004160156	OK
EGR1	94.65398865	5.187939894	1.521488673	6.50E-04	0.004162616	OK
PLA2G2F	15.17962065	5.565346388	1.632602855	6.52E-04	0.004169082	OK
ZBTB3	29.25174441	5.574954911	1.635423805	6.52E-04	0.004169082	OK
NUP88	102.0693123	-4.606809591	1.351418078	6.52E-04	0.004169082	OK
CDC34	28.943818	-5.155739743	1.512902086	6.55E-04	0.004182271	OK
TGDS	51.12751602	-4.68534542	1.374979306	6.55E-04	0.004183973	OK
LRRC42	29.46886018	-5.159221003	1.51418505	6.56E-04	0.004186346	OK
TMEM223	32.56174763	-5.180842039	1.520757724	6.57E-04	0.004191681	OK
AGT	69.61070555	5.695087734	1.671789163	6.58E-04	0.004191786	OK
IRAK4	33.23959401	-5.184855444	1.522155973	6.59E-04	0.004193941	OK
CENPM	28.90571301	-5.153621159	1.513118748	6.59E-04	0.004193941	OK
CACNA1D	18.28506322	4.488260182	1.317759607	6.59E-04	0.004193941	OK
RAB28	28.4629041	-5.149400233	1.512215522	6.61E-04	0.004203107	OK
TSEN34	33.18933952	-5.180918816	1.5226455	6.68E-04	0.004241203	OK
SEPHS1	36.49972686	-5.200174584	1.528759681	6.70E-04	0.004254446	OK
TACSTD2	20.62344589	5.571445849	1.638542067	6.73E-04	0.004270449	OK
SERGEF	32.99438608	-5.176997882	1.522693027	6.74E-04	0.004270449	OK
OXSM	29.07188632	-5.149202841	1.514465586	6.74E-04	0.004270449	OK
PNRC2	31.97970598	-5.169522283	1.520815912	6.76E-04	0.004279183	OK
SGSM1	26.3667769	4.810627686	1.415320506	6.76E-04	0.00427996	OK
PMS1	31.3281964	-5.163241794	1.519779542	6.80E-04	0.004301317	OK
HSPA1A	37.15917669	-5.19963437	1.530526429	6.81E-04	0.004301317	OK
KIAA1432	67.65895888	3.491693557	1.028234434	6.84E-04	0.004321959	OK
PDE8A	32.96414855	-5.170006473	1.52373837	6.91E-04	0.004364456	OK
GPR18	31.12884109	-5.156167073	1.520298859	6.95E-04	0.004379566	OK
LOC100144595	52.07066948	5.677030962	1.673753441	6.94E-04	0.004379566	OK
ZNF721	27.37263028	-5.127136628	1.511867261	6.96E-04	0.004381603	OK
CMC1	28.04265884	-5.132154044	1.513570376	6.97E-04	0.004387062	OK
WDR5	42.11121254	-5.218063642	1.539143249	6.98E-04	0.004392848	OK
PTS	41.18232564	-5.211447707	1.538150341	7.04E-04	0.00442425	OK
SLCO2A1	30.33194587	5.207254945	1.536995215	7.04E-04	0.004424605	OK
LYG2	16.89118842	5.025362959	1.483516169	7.05E-04	0.004429732	OK
IQSEC2	14.068961	5.704936453	1.684443026	7.07E-04	0.004437322	OK
DCUN1D1	30.45018368	-5.145460113	1.519829798	7.10E-04	0.004455614	OK
ITM2A	611.9704563	-3.830275453	1.13191105	7.15E-04	0.004479854	OK
PTPN4	40.25336651	-5.202350841	1.537487258	7.15E-04	0.004481017	OK
ZFR	72.2479469	-4.072623088	1.204017862	7.18E-04	0.00449711	OK
UBXN4	195.0445958	-3.541033234	1.047217788	7.21E-04	0.004510824	OK
LOC340515	28.66088983	-5.128018326	1.51653649	7.21E-04	0.004510824	OK
IZUMO2	45.63394246	5.663069739	1.675146689	7.23E-04	0.004517613	OK
IL1RL2	45.63394246	5.663069739	1.675146689	7.23E-04	0.004517613	OK
SDF2	100.1266074	-3.834668599	1.134529535	7.25E-04	0.00452353	OK
DPP6	45.66922176	5.578742255	1.650529227	7.25E-04	0.00452353	OK
DNAJA3	38.07120034	-5.18450292	1.535147389	7.32E-04	0.004566262	OK
ATG9B	51.17566337	4.730821357	1.400869404	7.33E-04	0.004566262	OK
UNC13C	17.65500886	5.380016852	1.593471057	7.35E-04	0.004575261	OK
KCTD20	28.28320565	-5.120022539	1.516503587	7.35E-04	0.004575261	OK
ACVRL1	30.99792009	5.293239731	1.568950418	7.42E-04	0.004613622	OK
KIAA1614	41.89495397	5.560976329	1.648619355	7.43E-04	0.004617314	OK
ARAP1	34.98924134	-5.162902699	1.530633264	7.43E-04	0.004617314	OK
ZNF331	31.98692702	-5.14394536	1.524997539	7.43E-04	0.004617314	OK
RRM1	27.79874784	-5.112056094	1.516047877	7.46E-04	0.004620403	OK
YWHAE	98.75931774	-3.939118708	1.168267937	7.47E-04	0.004620403	OK
MINA	43.89152863	-5.208028311	1.544305118	7.45E-04	0.004620403	OK
NSUN5	36.32556018	-5.169530252	1.533113232	7.46E-04	0.004620403	OK
LRRC14	30.7753752	-5.135040772	1.522611265	7.45E-04	0.004620403	OK
ARHGEF39	35.00925002	-5.162324303	1.530771264	7.45E-04	0.004620403	OK
FUNDC1	28.69312111	-5.119300737	1.518115141	7.46E-04	0.004620403	OK
LXN	31.57758718	-5.139162417	1.524501116	7.49E-04	0.004629748	OK
CCDC90B	69.59201715	-5.290641723	1.569765283	7.51E-04	0.004636319	OK
DDX26B	33.57500262	-5.151636246	1.528475986	7.50E-04	0.004636319	OK
ZNF649	29.02825623	-5.119641785	1.519249367	7.52E-04	0.004641914	OK
HSPG2	59.40352427	4.379258945	1.299666027	7.53E-04	0.004642698	OK
TIPIN	28.66154891	-5.116491297	1.518477273	7.53E-04	0.004642698	OK
LINC00704	17.9324379	5.003142694	1.485035256	7.54E-04	0.004644958	OK
ANAPC10	27.18461042	-5.1043086	1.51502656	7.54E-04	0.004644958	OK
PIP4K2C	32.12871125	-5.14010067	1.526045946	7.56E-04	0.004655669	OK
RSPRY1	26.56744275	-5.096182099	1.513982311	7.62E-04	0.004689776	OK
EID3	29.72311914	-5.119541412	1.521676991	7.67E-04	0.00471085	OK
UCKL1	52.77498706	-5.234740988	1.555923181	7.67E-04	0.00471085	OK
ENOPH1	59.15395412	-5.255531579	1.562114744	7.67E-04	0.00471085	OK
VSTM4	59.03768079	5.560712707	1.653124647	7.69E-04	0.004718606	OK
KLHDC4	32.64463209	-5.137434827	1.52803404	7.73E-04	0.004741303	OK
FAF1	63.29317218	-3.719205607	1.106855019	7.79E-04	0.00477244	OK
GTF3C3	29.59998562	-5.114150398	1.522143147	7.80E-04	0.004773379	OK
TIFA	127.2290689	-4.002959571	1.191440982	7.80E-04	0.004773379	OK
TTI2	37.08410266	-5.161407254	1.536301373	7.80E-04	0.004773379	OK
MYO15B	101.2904356	5.241458359	1.560500745	7.83E-04	0.004784525	OK
KLHL12	39.74230551	-5.173574494	1.540722085	7.85E-04	0.004798137	OK
NEDD4L	57.15207786	4.72103551	1.40619816	7.87E-04	0.004805582	OK
LINC00667	32.61307733	-5.129950526	1.529146508	7.94E-04	0.004844169	OK
GIMAP2	49.44094693	-5.212109733	1.55381589	7.95E-04	0.00484821	OK
PAFAH1B2	383.1586674	3.526164365	1.051704428	8.00E-04	0.004873292	OK
TMA16	43.23696353	-5.182789063	1.546754096	8.06E-04	0.004906875	OK
VPS52	38.72088536	-5.160469645	1.540385317	8.08E-04	0.00491538	OK
SLIT1	73.62588405	5.568829561	1.662480984	8.09E-04	0.004917434	OK
SEC22A	31.84598692	-5.119868843	1.528461213	8.09E-04	0.004917434	OK
MEF2C	68.00020405	5.370664283	1.604096057	8.14E-04	0.004943032	OK
STT3A	81.39425013	-5.292530116	1.580869145	8.14E-04	0.004943072	OK
LPCAT3	31.03435427	-5.112477189	1.527124543	8.15E-04	0.004943072	OK
GORAB	32.68296989	-5.122704374	1.530505295	8.17E-04	0.004953017	OK
TNFAIP8L2	30.51015798	-5.107221395	1.526299194	8.19E-04	0.0049667	OK
NDUFAF6	29.59989769	-5.09917294	1.524605199	8.24E-04	0.004991936	OK
ZNF28	74.33119802	4.314612608	1.290192056	8.25E-04	0.004994328	OK
FAM35A	35.592885	-5.135241104	1.536575531	8.32E-04	0.005025507	OK
DGKA	208.4622435	-3.912339152	1.170683268	8.32E-04	0.005025507	OK
SLC35E4	30.73263602	-5.104588867	1.527444634	8.32E-04	0.005025507	OK
RSRC1	31.75914451	-5.111429983	1.529546816	8.32E-04	0.005025507	OK
CELF6	16.71038555	5.211576556	1.559888024	8.35E-04	0.005034957	OK
ATG5	129.2722794	-4.115485136	1.231826373	8.35E-04	0.005034957	OK
ZBED5	48.13780641	-5.192381201	1.554443681	8.37E-04	0.005043307	OK
DNAJC17	32.31458461	-5.113022958	1.530964433	8.39E-04	0.005043639	OK
LINC00649	32.51909399	-5.114534974	1.531334339	8.38E-04	0.005043639	OK
SUMF1	42.0570663	-5.166101041	1.546849329	8.39E-04	0.005043639	OK
INPP4B	43.19420932	-5.171198284	1.548397645	8.39E-04	0.005043639	OK
PPP2CA	480.7518103	-3.670201205	1.099132723	8.40E-04	0.005047654	OK
CACNA1F	10.96120146	4.986408084	1.493241097	8.40E-04	0.005047654	OK
DNM1L	63.30586536	-5.24017343	1.56944435	8.41E-04	0.005050436	OK
LMBR1	31.78365086	-5.107994207	1.530177006	8.43E-04	0.005060358	OK
NOL11	104.9943803	-5.320999382	1.594444565	8.46E-04	0.005075055	OK
WDR89	28.20219418	-5.081128853	1.522718768	8.47E-04	0.005078311	OK
NSMCE4A	87.00473719	-5.290853044	1.58570344	8.48E-04	0.005080656	OK
MAPK9	29.13921734	-5.087516325	1.524953038	8.49E-04	0.005085478	OK
RPL17	36.7079653	-5.135042535	1.539442835	8.51E-04	0.005092341	OK
OR10G3	11.93450124	5.468444733	1.639601026	8.52E-04	0.005094415	OK
TYW1	27.58602153	-5.074735153	1.521526964	8.52E-04	0.005094415	OK
HEIH	30.18976205	-5.093158394	1.527559661	8.56E-04	0.005110843	OK
LOC400657	38.1507357	-5.140703155	1.542068954	8.57E-04	0.005117933	OK
GNG13	41.1726458	5.507801523	1.652535783	8.59E-04	0.005128009	OK
NAA25	81.60819608	-4.009800417	1.20339638	8.62E-04	0.005140991	OK
C6orf203	29.28893367	-5.084451798	1.525978678	8.62E-04	0.005140991	OK
ZDHHC15	162.6836893	5.417902745	1.626472067	8.65E-04	0.005153909	OK
TMEM204	47.70953962	-5.180461351	1.555431527	8.67E-04	0.005154909	OK
RUNDC1	27.33446165	-5.068188192	1.521687187	8.66E-04	0.005154909	OK
UBE2W	34.5963037	-5.117921788	1.536646659	8.67E-04	0.005154909	OK
COX15	42.81527479	-4.523222888	1.358285643	8.68E-04	0.005158753	OK
TRMT11	36.56631096	-5.128576917	1.540090918	8.68E-04	0.005158753	OK
SIK3	31.6315289	-5.09825264	1.531275833	8.70E-04	0.005167655	OK
SCYL1	25.40889998	-5.050406411	1.517087704	8.72E-04	0.005172254	OK
KLHL28	62.87108722	-3.911260135	1.175302725	8.75E-04	0.005190603	OK
SLC5A6	30.77712272	-5.090417106	1.529894455	8.77E-04	0.005192774	OK
ARFIP1	33.09887634	-5.105680629	1.534428447	8.77E-04	0.005192774	OK
HSPA9	431.4610894	-4.346527284	1.306277727	8.77E-04	0.005192774	OK
GNA12	68.97243893	-4.234856397	1.272883517	8.78E-04	0.005195907	OK
REL	131.1616739	-4.343665938	1.305866814	8.80E-04	0.00520628	OK
DDA1	29.41380423	-5.079540814	1.52720007	8.81E-04	0.00520758	OK
ZUFSP	29.88856752	-5.081818948	1.528419771	8.85E-04	0.005226504	OK
TECTA	10.85233166	5.445669286	1.637988411	8.85E-04	0.005228827	OK
ZFX	41.00989981	-5.144530785	1.547876863	8.89E-04	0.005244804	OK
GPR176	86.45579129	5.571563508	1.67704763	8.93E-04	0.005267548	OK
RBM22	102.0670541	-3.741439006	1.126231597	8.93E-04	0.005267665	OK
ARG2	29.92684731	-5.078783862	1.529029809	8.95E-04	0.005274495	OK
PLD3	35.31967475	-5.112144552	1.539465848	8.98E-04	0.005287636	OK
IGFLR1	172.3106698	-4.224081316	1.272221607	8.99E-04	0.005293963	OK
ZNF551	29.20444981	-5.071859756	1.527760038	9.01E-04	0.005299405	OK
PINX1	27.94266007	-5.061220692	1.525083539	9.05E-04	0.005318376	OK
LOC100131434	53.90887857	5.523186552	1.664875405	9.08E-04	0.005337872	OK
RPL7L1	97.53106214	-4.191523664	1.263656099	9.10E-04	0.005344451	OK
MAPK10	20.95258111	5.489352152	1.655135662	9.11E-04	0.00534966	OK
CDH26	26.74654069	5.439510024	1.640570473	9.14E-04	0.005364696	OK
NSMCE2	30.54844675	-5.077025162	1.531325525	9.15E-04	0.005365167	OK
TMPPE	70.34480501	5.562947589	1.678106453	9.16E-04	0.005370512	OK
IGSF5	91.20672797	5.560266243	1.67745364	9.17E-04	0.005373523	OK
LOC284581	10.13088527	5.425676189	1.637081067	9.19E-04	0.005379616	OK
UGT3A1	13.37829979	5.448702799	1.644327664	9.21E-04	0.005388296	OK
SPIN1	38.46417982	-5.121192405	1.545773133	9.23E-04	0.005397059	OK
MYLK3	29.583981	5.416024332	1.635354777	9.27E-04	0.005417237	OK
ECE2	31.18209584	-5.076702841	1.533355863	9.30E-04	0.005433498	OK
REXO4	31.81737026	-5.080126771	1.534747427	9.33E-04	0.005445542	OK
LRAT	48.0267647	5.486978188	1.657959381	9.35E-04	0.005454213	OK
GIMAP8	63.72526927	-3.92314859	1.185984361	9.40E-04	0.005481544	OK
GPR98	65.37939186	4.864025935	1.470616125	9.41E-04	0.005487418	OK
LOC284260	37.64904181	5.412397934	1.636639637	9.43E-04	0.005493397	OK
FAM219B	26.5665448	-5.036659668	1.524053833	9.51E-04	0.00553308	OK
ERG	21.84191329	5.296699589	1.602777854	9.51E-04	0.00553308	OK
STARD3	26.089109	-5.03207835	1.522966238	9.53E-04	0.005541353	OK
SLC11A2	41.99840132	-5.127598799	1.552441865	9.57E-04	0.005561531	OK
CRTC3	25.55477407	-5.026229491	1.521804481	9.57E-04	0.005561531	OK
SNX19	24.63104344	-5.017445038	1.519449678	9.59E-04	0.005571692	OK
ANAPC7	30.39269148	-5.062408465	1.533194241	9.60E-04	0.00557418	OK
CDH3	11.21396062	5.414401547	1.640883851	9.68E-04	0.005611711	OK
SMIM13	25.35790061	-5.021623297	1.521781988	9.67E-04	0.005611711	OK
KCNQ5	29.58488677	5.398513957	1.636301475	9.70E-04	0.005618077	OK
MZT2A	33.08485096	-5.076957025	1.538923214	9.70E-04	0.005618769	OK
PHF6	31.61610939	-5.067543481	1.536139917	9.71E-04	0.005618771	OK
GOLT1B	132.4687694	-3.781345949	1.146343405	9.72E-04	0.005621088	OK
DKK2	45.70076335	5.421697447	1.644212808	9.76E-04	0.005641591	OK
KCNK6	26.18096699	-5.02487277	1.524540321	9.81E-04	0.005667768	OK
PIGW	29.59245991	-5.050541965	1.53251867	9.82E-04	0.005669965	OK
MTERF	32.5907838	-5.070495915	1.53853096	9.82E-04	0.005669965	OK
RABEPK	34.46538332	-5.080034119	1.54220774	9.88E-04	0.005698917	OK
CHP2	138.3788884	5.512286461	1.673849335	9.91E-04	0.005712546	OK
FBLN1	78.92096709	5.516107527	1.675543578	9.94E-04	0.00572779	OK
STYXL1	41.19798989	-5.112822834	1.552996121	9.94E-04	0.00572779	OK
HAPLN4	23.83836667	5.463593368	1.659863507	9.96E-04	0.005735702	OK
TKTL1	29.29326345	4.690098874	1.424986985	9.97E-04	0.005738038	OK
CHTOP	122.3631721	-3.469085907	1.05482839	0.001006269	0.005787387	OK
IST1	216.9557515	-3.720981024	1.132343796	0.001015894	0.005836526	OK
LEFTY2	10.13179104	5.385929424	1.639508895	0.001019509	0.00585107	OK
KCNQ1OT1	130.554234	3.854770996	1.17336954	0.001019046	0.00585107	OK
B3GAT3	28.02152331	-5.027815625	1.53088547	0.00102253	0.005865292	OK
HOMER3	45.3881921	5.348614739	1.628891146	0.00102493	0.005875939	OK
FAM175B	33.03589441	-5.060491781	1.541363411	0.001026624	0.00587941	OK
RNASEH2A	24.6006272	-4.998787149	1.522509105	0.001026154	0.00587941	OK
FAM206A	26.64779425	-5.015761234	1.52785807	0.001027556	0.005881629	OK
TBCD	64.05771373	-4.420752854	1.346880092	0.001029943	0.005892167	OK
TCP1	467.3193669	-3.65454436	1.113786905	0.001033708	0.005910576	OK
ALDH9A1	42.71805947	-5.106870329	1.556929011	0.001037733	0.005930449	OK
RWDD3	27.70310288	-5.021096888	1.530861202	0.001038378	0.005931001	OK
AMICA1	273.082035	-3.655386954	1.115031656	0.001044414	0.005959175	OK
LYRM4	32.37940673	-5.051623418	1.5408961	0.001044094	0.005959175	OK
ACOT2	26.07812456	-5.005630209	1.527354477	0.001047973	0.005976325	OK
C6orf70	28.60472717	-5.024912679	1.533382866	0.001049122	0.005979721	OK
TMEM110	30.94630771	-5.040879041	1.538358556	0.001049942	0.005981234	OK
GPD1L	46.34273577	5.511438276	1.682205747	0.001051707	0.005988131	OK
SMC5	90.49178795	-4.106202522	1.254016891	0.001058718	0.006024874	OK
SLC39A12	45.70290911	5.387856513	1.645993014	0.001062933	0.006045676	OK
PPHLN1	228.5288236	-3.928104698	1.200598077	0.001068689	0.006072023	OK
SIRT7	30.52848164	-5.033062686	1.538316584	0.001068655	0.006072023	OK
MARS	172.9822684	-4.070704407	1.244747445	0.001074314	0.00610077	OK
MGC72080	30.79977345	-5.032210308	1.539290257	0.001078613	0.006121965	OK
MYH2	114.5292818	5.484045206	1.677608725	0.001079414	0.006123295	OK
PAFAH1B3	26.41210004	-4.999727458	1.52962745	0.001080842	0.006127271	OK
MRPL35	34.96092159	-5.0565371	1.547128713	0.001081817	0.006127271	OK
ADH5	124.4656421	-3.70339494	1.133066175	0.001081299	0.006127271	OK
PPP3CC	81.80616514	-3.845783869	1.176932861	0.001084512	0.006139313	OK
DENND4A	24.04838954	-4.978198028	1.523649247	0.001085839	0.006143607	OK
GINM1	35.71804319	-5.057356453	1.548910901	0.001094236	0.006187874	OK
FLT4	71.76754339	5.047409485	1.546246029	0.001097353	0.006202253	OK
ATXN10	171.8633921	-3.473034799	1.064165731	0.001099978	0.006213839	OK
METTL10	37.0627963	-5.062748565	1.55134791	0.00110064	0.006214332	OK
SRFBP1	24.84601497	-4.981172051	1.526523025	0.001102071	0.006219156	OK
GNRH1	59.8132987	5.179012022	1.588689878	0.001114411	0.006282233	OK
SIX2	32.8792132	5.387223158	1.653022759	0.001118004	0.006299199	OK
SLC2A8	26.32607503	-4.988902763	1.531092404	0.001120446	0.006309665	OK
FSIP1	62.45861235	5.465610271	1.677790481	0.001123492	0.006322132	OK
DNAJB14	29.12597481	-5.0090336	1.537691573	0.001123974	0.006322132	OK
PVRIG	37.13724951	-5.056666253	1.552447207	0.001125081	0.006322582	OK
C1orf50	30.40677718	-5.016440332	1.540592732	0.001129239	0.006339352	OK
TTPAL	24.73027065	-4.973054919	1.527415835	0.001130487	0.006343063	OK
KRIT1	26.73045545	-4.98737855	1.532873545	0.001139471	0.006390147	OK
TP53I13	27.13825939	-4.989477919	1.534021839	0.001143757	0.006410858	OK
TMED4	37.91654412	-5.054334633	1.55458858	0.001149044	0.006437147	OK
TBC1D10C	27.49696995	-4.989482402	1.535308083	0.001154761	0.006462886	OK
COMMD6	225.9627964	-4.433943404	1.364433277	0.001155433	0.006462886	OK
WDR70	32.45779272	-5.022922597	1.545618668	0.001154938	0.006462886	OK
AGBL2	33.22393267	4.384835511	1.349491427	0.001157096	0.006468837	OK
RRP8	23.48028644	-4.955066762	1.525111199	0.001158167	0.006471475	OK
ERO1LB	31.4438136	-5.015385796	1.543888255	0.001159981	0.00647826	OK
NR2C2AP	35.12191142	-5.035396688	1.550770214	0.001166163	0.006503196	OK
C3orf14	33.04727031	-5.02385137	1.547107681	0.001165244	0.006503196	OK
TP53TG1	27.69094591	-4.988109054	1.536217189	0.001166252	0.006503196	OK
OSBPL1A	35.09607356	4.782761814	1.473128046	0.001167634	0.006507539	OK
AP2B1	59.27560497	-3.629511972	1.11801994	0.001168848	0.006510946	OK
MDGA2	13.74116874	5.357144202	1.650525306	0.001171537	0.006522563	OK
LOC100130348	83.23969537	5.421724717	1.671145768	0.001177331	0.006551444	OK
MLKL	26.50548576	-4.975962387	1.5339179	0.001178819	0.006556346	OK
GABRG2	13.01972235	5.349400688	1.649365334	0.001181502	0.006567885	OK
ZNF57	23.13387134	-4.94608987	1.525089888	0.001182174	0.006568243	OK
CCDC117	25.68603546	-4.967588295	1.532181197	0.001186242	0.006587456	OK
DPYSL5	44.64763763	5.322425702	1.641758987	0.001187338	0.006590071	OK
MIR155HG	545.758447	-4.574811674	1.41121161	0.001187933	0.006590071	OK
HSD17B12	33.87419656	-5.022687797	1.549502378	0.001189089	0.006590552	OK
RAD17	40.30661698	-5.055402678	1.559612352	0.00118924	0.006590552	OK
RAB4A	27.4295741	-4.977544976	1.537002826	0.001201706	0.00665622	OK
BEX4	34.22067036	-5.020904354	1.550694065	0.00120437	0.006667553	OK
CD8A	11.93755277	5.333204167	1.647718494	0.001209118	0.006690411	OK
CPE	87.84082546	5.445668327	1.682990917	0.001213412	0.006710731	OK
MRPL12	98.7895053	-3.801956407	1.175101713	0.001214607	0.006713906	OK
PIGP	23.45949007	-4.941198528	1.52738161	0.001216095	0.006718694	OK
SLC4A1AP	1176.199985	4.21274097	1.302389444	0.001218027	0.006725928	OK
ADAP1	935.6417154	5.031742	1.556118409	0.001222742	0.006746219	OK
CD40LG	278.9358428	-3.71238196	1.148109971	0.001222951	0.006746219	OK
SPINT2	31.4902252	-4.999316252	1.546541831	0.001226789	0.006763933	OK
TRAF3IP2	25.29080829	-4.95446135	1.532806746	0.001228064	0.006767512	OK
TEX30	35.52578793	-5.021358494	1.553905394	0.001231664	0.006783887	OK
ACSF3	33.82673575	-5.0116773	1.55107971	0.001233193	0.006788849	OK
PNPLA2	24.40275236	-4.945325622	1.530736307	0.001234943	0.006795017	OK
HAL	27.79144384	5.420508329	1.677921373	0.001235782	0.006796172	OK
NUDT9	27.11833432	-4.966262072	1.537746923	0.001239763	0.006812637	OK
LOC100133957	23.37099368	-4.934901538	1.528066423	0.001240038	0.006812637	OK
TRIM45	68.89127556	5.284131889	1.636395757	0.001241682	0.006818202	OK
ABCD4	32.43253322	-4.270120359	1.322837865	0.001246591	0.006831945	OK
SUPT5H	48.48672187	-3.483842347	1.079232717	0.00124627	0.006831945	OK
DYNC1LI1	74.69149429	-3.895049396	1.206655495	0.001246714	0.006831945	OK
ABCA1	133.9997111	5.013764905	1.553138572	0.001245934	0.006831945	OK
SMAD3	25.09460775	-4.947411107	1.533198024	0.001251579	0.00685165	OK
PDXP	29.95223629	-4.206567516	1.303594498	0.001251397	0.00685165	OK
MMRN1	20.79170157	5.304064477	1.643947106	0.001253491	0.00685864	OK
SPAST	27.68717647	-4.965237856	1.5399153	0.001262556	0.006904741	OK
FLYWCH2	28.88750445	-4.972865526	1.542714768	0.001266559	0.006923132	OK
NOLC1	192.2609347	-3.824509013	1.186837052	0.001271046	0.006944141	OK
EIF4EBP1	22.946376	-4.922846087	1.52822075	0.001276138	0.006968437	OK
CDCA4	31.3465672	-4.98646982	1.548128922	0.001277595	0.006972869	OK
QDPR	23.84751282	-4.930510788	1.530887324	0.001278832	0.006976092	OK
EMC2	25.90044343	-4.946302818	1.536521207	0.001285681	0.007009916	OK
ZNF136	36.81892847	-4.361456097	1.355062503	0.001288008	0.007019061	OK
ABHD10	23.93496279	-4.928975101	1.531517416	0.001289257	0.007022321	OK
POMGNT1	29.59997309	-4.971962711	1.545140313	0.001291749	0.007028806	OK
ANKRD50	32.31551864	5.220020515	1.622163217	0.001291158	0.007028806	OK
ALDOC	112.8596296	-4.434994015	1.379184064	0.001301426	0.007077898	OK
MFSD2A	31.95859801	-4.25256696	1.323290896	0.001310686	0.007124669	OK
LAMA2	45.36118372	5.342714965	1.662831239	0.001313458	0.007136146	OK
CENPN	48.03406269	-5.055182859	1.573757293	0.001317344	0.007153661	OK
POP7	50.21284487	-5.062343683	1.576172928	0.001319087	0.007159524	OK
PTRH1	27.45090585	-4.950316433	1.541498516	0.001321054	0.007163005	OK
ANKRD26P3	49.2360064	5.199069606	1.619135953	0.001322671	0.007164578	OK
ARHGAP23	68.60336644	5.356023566	1.66794804	0.001322071	0.007164578	OK
RSBN1L	24.4521323	-4.925244251	1.534305815	0.001326981	0.007184321	OK
TNFSF9	22.27366328	-4.904599335	1.528251645	0.001330642	0.007200535	OK
PXK	43.73115909	-5.035023664	1.569223199	0.001333787	0.00721394	OK
POLR2M	25.70462702	-4.933384503	1.537908545	0.001337298	0.007225693	OK
GABRR1	16.71642471	5.249008603	1.63627216	0.001337048	0.007225693	OK
RBBP5	29.13519489	-4.956864463	1.546054469	0.001345293	0.007250754	OK
GEMIN2	22.36135408	-4.90235539	1.529049015	0.001345254	0.007250754	OK
SMARCD2	30.29005788	-4.965044106	1.548359133	0.001342908	0.007250754	OK
PTPN2	311.4341407	-4.491897646	1.40102027	0.001345183	0.007250754	OK
UBAC1	26.95226312	-4.941334665	1.541204041	0.001345228	0.007250754	OK
PHC2	23.81237674	-4.914358332	1.533451252	0.001351705	0.00728168	OK
SLC9B2	28.14644346	-4.947900395	1.544254258	0.00135499	0.007295738	OK
GPN2	23.18965454	-4.906665431	1.53206302	0.001361682	0.007309904	OK
RBM26	24.20729447	-4.915740317	1.534873565	0.001361455	0.007309904	OK
BRF1	56.42088273	4.490832127	1.402020857	0.001359503	0.007309904	OK
FAM49A	23.93403607	-4.913447787	1.534117494	0.001361058	0.007309904	OK
DTX3L	35.54808759	-4.992010763	1.558386996	0.001358534	0.007309904	OK
TMEM156	32.25329014	-4.973087519	1.552771761	0.00136138	0.007309904	OK
ANXA2P1	33.52997512	4.898651316	1.529682717	0.00136289	0.007312757	OK
LOC283214	139.9648653	5.390911704	1.684562471	0.001373394	0.007365454	OK
CD27-AS1	45.31959724	-3.776179105	1.180301503	0.001377453	0.007377469	OK
ORC2	23.56896789	-4.906750401	1.533701584	0.001377683	0.007377469	OK
[truncated: 1,213 more rows]
